# Supplementary material for: Genomic survey sequencing for development and validation of single-locus SSR markers in peanut (Arachis hypogaea L.)
Source: BMC Genomics. 2016 Jun 1;17:420. doi: 10.1186/s12864-016-2743-x (PMC4888616; doi:10.1186/s12864-016-2743-x)
Supplement: Additional file 1: Table S1. — Details of the identified in silico 134,652 single-locus SSR markers, which were determined based on the de novo genome assembly sequences of A. hypogaea. The table includes the SSR loci in the assembly sequences, the expected SSR size, the SSR type, primer and motif information. (XLSX 17082 kb) [file 12864_2016_2743_MOESM1_ESM.xlsx]

## Sheet: single-locus SSR information
Supplementary Table S1 Details of the identified in silico 134,652 single-locus SSR markers, which were developed based on de novo genome assembly sequences of A. hypogaea. The table includes the SSR locus in the assembly sequences, the expected SSR size, the SSR type; primer and motif information.
Name of marker	SSR locus in the assembly sequences	Forward primer sequence (5'-3')	Reverse primer sequence (5'-3')	Left primer Tm	Right primer Tm	Expected size (bp)	SSR type	Repeat motif	Motif total length	Motif start locus in scaffold	Motif end locus in scaffold
AHGA10	C37029478-1	TAGCCATGCTGGAACTAGGG	AAATCAAGGGTGGTGAGCAG	60.227	60.111	144	c	(TG)14(AG)13	54	683	736
AHGA11	C37076440-1	ATGAATGGGCCATCAATCTC	CACAGGAGTCCATTGAGGGT	59.715	59.962	228	p3	(AAC)8	24	279	302
AHGA15	C37712741-1	CAAATTGAAGGCCCAAAAGA	TGGTCATGGACTCATGGAGA	60.046	60.046	207	p4	(GTGG)3	12	566	577
AHGA16	C37712741-3	TCATTGGTTTCAACATCCGA	AGCAAGAATTTGGGCGAGTA	59.9	59.845	200	p3	(AGC)4	12	4631	4642
AHGA18	C37712741-5	ATTGTGCCGTGGAAAATAGG	GCCAGGGAAAATGAAATCAA	59.823	59.878	222	p1	(T)13	13	5333	5345
AHGA20	C37712741-8	TTTGTCCTTTTCTGCCGAGT	CCAAAACCAGAGCACAAGAA	59.853	58.897	101	p4	(AACC)3	12	9125	9136
AHGA21	C37712741-9	CCCATACTTGCAAGCTCATTT	GGAGGTTGCATGCATCATAGT	59.238	59.977	278	p2	(GA)19	38	10176	10213
AHGA22	C37712741-10	CCGGCTGTGTACTGGAAAAT	TGCCAAAAGTATTGGGACATT	59.993	59.329	191	p6	(TTTTGT)3	18	10969	10986
AHGA3900	C98049802-1	CGGACACCTATGGAACACAT	GATGGGTGAACCTGTGGTCT	58.287	59.817	280	p4	(TTAA)3	12	520	531
AHGA3904	C98049956-1	AACCCCAACATCGAAGAAGA	TCCCCCACATTAGGTCTGAA	59.526	60.309	280	p4	(AAAC)3	12	257	268
AHGA3909	C98050110-1	AAATGGTTACGCCGTTTGAG	CAAACGAAAATGCCAATGTG	59.996	59.969	138	p2	(GT)6	12	863	874
AHGA3911	C98050262-1	AGTCCAGCGTCTGTTTCGAT	TAGTTGCTGGGTCTGAGGCT	59.874	60.012	228	p3	(GAC)4	12	147	158
AHGA3913	C98050332-1	GAGTCGTACACGCTCTTCCC	CACCAATTTTTGGAGGATGG	59.874	60.162	213	c	(TCC)4atcgtgtcttg(CCT)4	35	470	504
AHGA3914	C98050352-1	ATGAGGGTGGTTGTCACCAT	ACTCGCTCCTCTTCCTCCTC	60.096	60.096	141	p6	(GGGAGA)3	18	529	546
AHGA3915	C98050366-1	CACGCCTCTATTCCTTAGCG	AAGAGAATCAGAGGGGGAGC	59.996	59.778	178	p4	(CTTT)3	12	783	794
AHGA3916	C98050600-1	AGCTATGTTCTGTCGCCGTT	TGCGTCACAAACTCGTTTTC	59.904	59.888	274	p3	(GTC)4	12	159	170
AHGA3918	C98050642-1	TTTGCTGCTTTTGATTTTGC	GAATCCGAATCCGAATCAAG	59.077	59.463	180	p3	(GAA)5	15	884	898
AHGA3919	C98050652-1	AGAGATGACGGTAACACGGG	TATACTCACCGCCATCACCC	59.989	60.744	213	p2	(TG)6	12	838	849
AHGA3921	C98050844-1	TGTTGGAGATCTGGAATAGCG	TGATTGCTGTGATTTTGATTACG	60.22	60.013	257	p3	(AAT)4	12	181	192
AHGA3923	C98050908-1	AAGAAGGACTGTGGTGGTGG	GCCATCATTTTTGCGTTTTT	60.002	59.95	215	p3	(GTG)4	12	460	471
AHGA3925	C98050920-1	ATCCTCTCCTCCCCTAACGA	TGGAGAAGGAGAAAGCGAGA	60.03	60.21	175	p2	(AT)8	16	134	149
AHGA3927	C98050992-1	CTGTGAGCCGTCCGTGAG	CACGACGATCACGAGCAC	61.675	59.981	229	p3	(GTC)4	12	513	524
AHGA3928	C98051032-1	GCCAAGAAGGATGCTGATGT	CATGCTCACACACGTTACGA	60.226	59.324	280	p2	(TC)10	20	118	137
AHGA3931	C98051148-1	AAACTTAGCCCATTCACCCC	TTTTGAATGAATGGAGTTATTGC	60.187	58.188	169	p5	(TTAAA)3	15	962	976
AHGA3932	C98051158-1	CACCACTATCTCCGACGCTT	GCGGCATAAATCAGTGACATT	60.277	59.981	182	p5	(ACAAC)3	15	92	106
AHGA3934	C98051188-1	GGTAGATGGTGTCGCGTTTT	ATTTTCCCCCACCCAACTAC	60	59.919	168	p3	(GAA)4	12	761	772
AHGA3935	C98051304-1	GACGAGCAGCACCACCAG	GTGGTGTCGTCGTTGTGAAC	61.691	60.055	146	p4	(GCGA)3	12	619	630
AHGA3937	C98051456-1	ATCACCTTGATCCCCAGGTC	AAGCTGGACACGTCCTTCAC	61.124	60.307	104	p3	(TGG)4	12	631	642
AHGA3938	C98051478-1	CGTCTAGCATCCTAGCCTGG	CAGCCCTGAAGGGACACTTA	59.993	60.246	206	p3	(TTC)4	12	85	96
AHGA3939	C98051478-2	CTCATTGGTGGGCTCTTCAT	GACCGGACTTGAGGATTTGA	60.073	60.05	202	p3	(GGA)4	12	727	738
AHGA3940	C98051488-1	CTTCTTCTCCTCACATCGCC	CCTTTGTGACAGCAAGGACA	59.95	59.873	114	p3	(TCA)4	12	857	868
AHGA3941	C98051498-1	GTGTCGGCTCAGGCCTTTAC	CGTACAGCACCTCGGACAG	62.105	60.47	255	p6	(GGCGCC)3	18	159	176
AHGA3942	C98051578-1	GGAGAAGGCTATCCCAAAGG	GAGCGTCGGAGTATCTTTGC	60.032	59.985	237	p1	(G)12	12	956	967
AHGA3945	C98051800-1	ATTTCGATCCTGAACTCCCC	CTAACTACGGAGCCTGTGGC	60.272	59.898	250	p4	(GACT)3	12	485	496
AHGA3948	C98051896-1	GGGACAAAGGACACATTTCG	GGTTTGGGGTTTGGAAAAAT	60.353	59.903	280	p5	(TTGCC)3	15	430	444
AHGA3953	C98052162-1	TTCCATGGAGGGTGTACGAT	CCGATCCACGTGGTAAAAAC	60.195	60.227	140	p3	(GAG)4	12	577	588
AHGA3958	C98052286-1	CCACTTGAAAGAACTTCGGC	AGAAATAAGTGGAGAGTCTTGAGC	59.853	57.467	186	p5	(GGCGG)3	15	25	39
AHGA3959	C98052392-1	GGAAGACCCAGACATGGAGA	ACACACGACACTTGGGGACT	60.048	60.481	248	p3	(GAG)4	12	299	310
AHGA3961	C98052466-1	TCTCGTTTCCCAAAGCAAGT	CGGTGCCTGATGAAAGGTAT	59.853	59.955	125	p2	(GT)6	12	842	853
AHGA3962	C98052470-2	TCATCAACCTTAGTTCCGGC	TGATGGTGGTAGGGGAGAAG	60.074	59.92	132	p4	(TTTC)3	12	608	619
AHGA3971	C98052840-1	GTACGCTGGAGCCGTCCT	AAGGAGATGACCTCCGGCT	61.396	61.148	226	p3	(CGC)4	12	297	308
AHGA3972	C98052880-1	ATTCAGGCAACTCATCAGCC	TCAAAAATAATTTGCGGCAT	60.226	58.175	278	p5	(AACAA)3	15	893	907
AHGA3973	C98052890-1	GGATGCGTGTCACTTCATTG	AGTCCAAAAGCAGGAGCAAA	60.12	59.993	214	p3	(TCT)4	12	820	831
AHGA3974	C98052906-1	AGTCATGATTGGATGTGCGA	TTTCACAGAAGGAAGACGGG	60.08	60.224	193	p3	(TCT)4	12	355	366
AHGA3975	C98052944-1	GCCTTGCTTGTGATGGATTT	GGGTCGCGACATATTTGAAC	60.081	60.339	240	c	(AGAAAG)4agagtgcaaatag(A)24	61	849	909
AHGA3976	C98053024-1	CACCACATTGGTTGCTGTTC	CTGCATGAAATTGGTGGTTG	60.008	59.964	236	p3	(ACT)4	12	398	409
AHGA3978	C98053168-1	AACTTCCTGTTCCACCATGC	CACTACTGATCTGGACCGCA	59.973	59.855	248	p3	(CAT)4	12	588	599
AHGA3979	C98053174-1	CGTCTCTATTGCTCGAGTGTCTT	CTGCAACAACCCAATGATACA	60.089	59.454	279	p2	(CT)6	12	316	327
AHGA3980	C98053182-1	ACACGCCTTAAACGTCCATC	CGCACAAGGAGGTATGTGTG	60	60.175	272	p5	(AAAAG)3	15	401	415
AHGA3984	C98053270-1	CCACTGTTGGAATCCGAGTT	TTCAACAGTTGGAAAAAGGGA	59.966	59.573	272	p3	(TCT)4	12	965	976
AHGA3985	C98053284-1	GCCAACCTCTGCTTTAGTGC	GAGACGCCCTTCTGACTCAC	60.022	59.993	167	p4	(TAAA)3	12	130	141
AHGA3986	C98053374-1	GAAGACCCAGGAGGAGCC	GTACTCCATGGGCGGGTAG	59.723	60.346	211	p3	(CGC)4	12	584	595
AHGA3989	C98053624-2	GAATCGCGAACAGAGGAGAC	GGGAAAAGCTCACCAAAACA	59.957	60.088	235	p2	(GA)6	12	306	317
AHGA3990	C98053666-1	ACTCACACAAAGCTGCATCG	GCTGCTCACCGTCTACCTTC	60.056	60.02	267	p3	(GAA)4	12	333	344
AHGA3991	C98053666-2	GAAGGTAGACGGTGAGCAGC	ATACTCCATAGCCACGCCAG	60.02	60.118	155	p3	(AGA)4	12	636	647
AHGA3992	C98053796-1	GCATAGGTCCTGGTGAGGAA	CCTCTCGTGTCCATCATGTC	60.073	59.05	233	p3	(GCC)4	12	729	740
AHGA3994	C98053898-1	GTGGTAGGACGCTTAGCCTG	TACGGACACTGACTTGAGCG	59.898	60.049	115	p4	(AATC)3	12	377	388
AHGA3995	C98054000-1	GTGGGGAGAGTCGTCGAG	GAGGTTCCACGAGAGGTCC	59.309	59.628	278	p3	(GTC)4	12	725	736
AHGA3996	C98054126-1	GAGACAGCCTCGTGGTTAGG	GGTGGAAGAGTCCATTCTCG	59.867	59.655	206	p3	(AAG)4	12	90	101
AHGA3999	C98054270-1	CCATGCAGACATCGTGCTC	GTGCTGGTCTGCCTCTCCT	61.467	60.566	236	p3	(CGT)4	12	895	906
AHGA4000	C98054342-1	ATGTCCCTGATCGTCGTAGG	GGGGCCGTAAAAGAATTGTC	59.95	60.673	276	p3	(CAC)4	12	726	737
AHGA4001	C98054394-1	GGAGAAGAGATGCGTTGGAG	GCACGTCTCCTCTCTTCTGG	59.95	60.135	201	p5	(CCCCA)4	20	128	147
AHGA4007	C98054526-1	AGAGTTCGGTGCAAATCCAT	GAAGGCTGCGACTGAGTTTT	59.556	59.621	209	p3	(TCT)4	12	180	191
AHGA4008	C98054526-2	ATGGAGCGGATTCAATTCAG	CAATGAAACCATAAAACAAAGCA	60.036	59.076	205	p3	(ACG)6	18	892	909
AHGA4011	C98054702-1	CCAGACCAGGTCGGTGTAGT	GGGGACGTCCTGTCGATG	60.026	62.582	156	p3	(TCG)5	15	354	368
AHGA4012	C98054736-1	GTGTGCAGAGAGAGACGCAG	CCTTTCTCCCTGTGTGCATT	59.922	60.111	144	p2	(GA)7	14	403	416
AHGA4013	C98054778-1	GGAGAAGGGGGAGTGATTGT	CCGGTCTAACCGTGAACCTA	60.314	59.986	256	p6	(TGAGAG)3	18	740	757
AHGA4016	C98054800-1	TGGAATAGGGTGAAAAGGGA	TTATGGTTGAGTTGGGGCAT	59.359	60.192	169	p4	(AAGA)3	12	830	841
AHGA4018	C98054860-1	ATAGTTGGAGGCGCAGAAAA	AAATCCACGATCTTTGCCAC	59.845	59.939	262	p3	(TGG)4	12	442	453
AHGA4019	C98054882-1	CAGGGCAGAGAGGAAGAATG	TGGCGACTAGAGGCACAGTA	59.943	59.615	244	c*	(AC)7tctcgcatatcctcggag(AAGAA)3(GAAG)3*gaaagggagagaaagctgggaaggaagaataaaagaaggggagggacggcaccagcggacttcggagc(CGT)4cgatcacgagatggagg(GA)7	167	166	332
AHGA4023	C98055032-2	CACCCTCTTGGGATGAAGAA	AGCATTCCAACTGTTACGGC	60.042	60.14	193	p3	(AGT)5	15	625	639
AHGA4024	C98055082-1	CTGCATCTCGTCCTGCAAC	ACATTCCCAATCTGTCGCTC	60.574	60.081	164	p3	(CAC)4	12	153	164
AHGA4025	C98055176-1	TCGCCTTGACAGTGAGACAG	GTAGAACGCGGGAGAGTGAG	60.178	60.012	229	p3	(AGC)5	15	610	624
AHGA4028	C98055234-1	GATTCGGTTCCCACAGGTAA	AAAGGGTGCAGAAGAATGGA	59.79	59.67	214	p4	(CAAT)3	12	614	625
AHGA4031	C98055636-1	TGAACACGATTTTGAGGTGC	CAGCGAGCAGTGAATGAAGA	59.697	60.287	174	p3	(ATC)5	15	208	222
AHGA4032	C98055716-1	AACGCCGTAAAGAGCTTGAA	TCCAATTGCTAATCGCACAA	60.018	60.215	127	c	(AG)6aaaa(AG)7	30	380	409
AHGA4033	C98055716-2	GGCCTCCATAGACTTTGTGC	TGCTGCAAGTCCCTCTATCA	59.7	59.547	267	p3	(GAA)4	12	735	746
AHGA4034	C98055732-1	GACGGTTCGACCAACGAG	CTCGTGACGGTCAGCTCC	60.246	60.576	271	p3	(TCG)4	12	919	930
AHGA4036	C98055938-1	ATACCGTCACCATCGTAGCC	AGGAGGGAGAGAAGCGAAAC	59.843	59.957	272	c	(TTC)4tgcctcttctctccacagatccaccaccgccgcaccacagagccaccaccgccccctctccgtcattgtcgtcaacccacccttcgctgagacccctccg(TTC)4	124	618	741
AHGA4041	C98056068-1	AAGCAGCCCATCGACAAG	AGAACATCATGGCGATCCAC	59.942	60.904	277	p3	(CGT)4	12	492	503
AHGA4042	C98056090-1	CCATCTTGTTGTTGGGTCCT	ATAAAGGCGAACTCGAGCAA	59.82	59.982	202	p4	(ATTA)3	12	266	277
AHGA4043	C98056154-1	GGTTTTACTGTGTGGGGGTG	AAAAGGATTCCAACAGCCCT	60.126	59.94	140	p4	(CAAA)3	12	217	228
AHGA4044	C98056154-2	CGTAACTACCCCACGTGCTT	TCTTCTGTTTGGCTTGTCAATG	60.052	60.284	278	p4	(TATC)3	12	884	895
AHGA4046	C98056252-1	AACCTCTCCTCAAGCAACGA	CAAGCTAAGGAGGTTCGCAG	59.989	60.147	173	p4	(ACCC)3	12	569	580
AHGA4047	C98056256-1	GTACGCACAAGTCCCGTTCT	GGTAGTGTCGCTGGAAAAGG	60.179	59.734	127	p3	(AAG)4	12	285	296
AHGA4049	C98056422-1	CATTTTGGCACTTGTGATGC	CGTACGCAAGAGAGCAACAA	60.119	60.195	265	p5	(AAAAG)3	15	148	162
AHGA4050	C98056452-1	GAGGCGGTCACTTGTACCAT	TGATCTTCAACCTCATTATAGGTCA	59.997	59.07	206	p2	(TA)10	20	41	60
AHGA4052	C98056570-1	TTTGATTAGAGCAATGGGGG	AGATCCGAAACCAGCCCTAC	59.894	60.464	230	p5	(TTATC)3	15	791	805
AHGA4053	C98056666-1	GCTTGGGGCATTGACTGTAT	TTTTCAACCTCTTCCATCCG	59.962	60.044	214	c*	(TGGAA)5(TGGAAT)3*	38	77	114
AHGA4054	C98056862-1	GCCTTGAAGGAGTCGAGGTC	GTCCTCATGACCCTGGTGTT	61.311	59.817	224	c	(GCG)4tcgctgccgg(CGT)4	34	238	271
AHGA4055	C98056874-1	AACCTCATGCGTTTTTGAGC	TGACTTTTTCCGGGATGTTC	60.257	59.91	270	c	(AGGT)3aaaaggattatctcaaacctcatgcgtttttgagcctagagata(GTG)4	68	427	494
AHGA4057	C98056984-1	GTCGTAGTGGCACCGTTTTT	GCGTCGTCTTCATTGTGAGA	60.037	59.992	122	p4	(CAAT)3	12	168	179
AHGA4058	C98056988-1	CTTGTTCTCCACGAACAGGC	GGATTTCTCCGACCTGCC	60.833	60.565	208	p3	(GCC)4	12	442	453
AHGA4059	C98056998-1	GTTATGGTCCAAGGAGGGGT	ACCAAAGTTGCCTTGGATTG	60.052	59.971	224	p5	(TTTTA)3	15	136	150
AHGA4060	C98057052-1	AAGGTGAACAAGAGGGCGTT	GGGCTTCCACATCACCTTC	61.047	60.468	273	p3	(GCC)4	12	420	431
AHGA4063	C98057216-1	CACGTGTGGATTCAAAATCG	ATAGCTGGTGGTGGTGAAGG	59.964	59.989	168	c	(TTC)4ctt(A)13	28	806	833
AHGA4067	C98057430-2	TTATATTGAAAATCGAGTGTTACCAA	TGGATAAAGGGTGTATGAAAGGA	58.232	59.724	276	c	(GAA)4gcaacgaacacgaagaacgcggcgaggtgcagtggcgtgccatggcga(TCT)4gttgccatggcaaaaggggacgcagcggcgtgtt(GAA)4	118	210	327
AHGA4068	C98057430-3	GGCTCTAGTTTAGCGCCTGA	GAATATTTGGCAGGTTGGGA	59.752	59.762	207	c	(CCCGC)3cagaagcccgccctttggtgggctggt(CCGCC)3	57	907	963
AHGA4071	C98057574-1	GCAACGAGAAGACCAAGGAG	GTACCGGCGTCAGATTTTGT	59.989	60	270	p4	(AATT)3	12	121	132
AHGA4073	C98057602-1	AGGGAGCCACACTACATTGG	TCTTCCTCTCCCACCACAAC	59.989	60.088	250	p4	(GAGG)3	12	651	662
AHGA4080	C98058200-1	ACCGGTTGAATTTTGGATTC	AGCTGAAACGCGAAGAAGAG	58.74	59.898	247	p1	(A)12	12	470	481
AHGA4081	C98058200-2	ATCGTCAAGCCCCTATCCTT	TGGATTGTGATGCTTTGAGC	59.925	59.805	201	p3	(CTC)5	15	646	660
AHGA4082	C98058206-1	GCGACTAGGAACTCCGACAG	ATCGCCGTTCTGAATTTGTC	60.012	60.081	150	p3	(ACA)4	12	116	127
AHGA4084	C98058268-1	CCGGCACTCACGAGGTAG	CGATCGTGTTCGTCACCTT	60.416	59.692	220	c	(GC)6gagccagcccatcaccggccgcgattgccagcgcatcgccgcggcgaggtagatcagcgaggcgatgtggccggcggtga(CCG)4	104	22	125
AHGA4085	C98058292-1	TGTAAATTTGAGGGCCAGTTT	TCCTTCAGAGCCTTTCTCCA	58.616	60.065	267	p3	(TTA)5	15	537	551
AHGA4087	C98058318-2	AGCACCGGATGGTATAGACG	ACACTGTTGAGTCCCCGAAC	59.978	60.009	151	p3	(ATG)4	12	743	754
AHGA4088	C98058394-1	TCACCCAAATTTGATTCGGT	TAGCTCAGGAACAGCTGCAA	60.17	59.888	160	p4	(AAAG)3	12	1004	1015
AHGA4093	C98058646-1	ACCGGTGAGGAGGTCGAG	ACGCTGAGTTAAATCGCTGC	61.262	60.552	215	p3	(GCG)4	12	641	652
AHGA4094	C98058674-1	TTGATGGACCTCCGATAATTG	TCAACCTCTTGGGGAAAAA	59.77	58.103	157	p2	(AT)9	18	1017	1034
AHGA4097	C98058760-1	ACTTCGCACACAAAGCCTCT	GATGAACCGGCCAAAAACTA	60.058	59.938	256	p4	(CGAT)3	12	268	279
AHGA4098	C98058852-1	TTAATTGCCAGTGCCTTTGA	AGGGAATGGGATTCTCTTATTAGT	59.301	57.76	155	p2	(TA)9	18	1036	1053
AHGA4100	C98058874-2	TTTATTTTCGCGGAGGTCAG	TCACAAAGGAAAATGGGAAGA	60.202	59.532	237	p3	(TCT)5	15	951	965
AHGA4101	C98058896-1	GTCGCGTATTTGACGAGGTT	GCATTTGACGAAGTTGGGAT	60.14	59.939	226	p4	(TTTA)5	20	491	510
AHGA4102	C98058916-1	TTTGGTCCCCGAAAAACATA	TCTTCTGACCTGCAACATCG	60.16	59.984	257	p3	(TTG)4	12	429	440
AHGA4103	C98058994-1	TGAGCAGGGGCTAGAGAAAA	CACCAGCCATCGAACTCTTT	60.088	60.255	260	p3	(GTC)4	12	473	484
AHGA4104	C98059050-1	CCTAAATTCACGTGGAGCGT	GTGCCCTAAAAGAAAGCGTG	60.132	59.883	171	p6	(TGGAGG)3	18	290	307
AHGA4105	C98059088-1	AAGGAGGAAGGGTTGTGGTC	TCTCCCTCTCTCTTCGTGCT	60.349	59.279	222	p4	(GAAA)3	12	154	165
AHGA4107	C98059286-1	AGAGGACTTGCGGGGAAC	AGAGTACAGCCACAATCCCG	60.199	60.134	220	p4	(CGAC)6	24	766	789
AHGA4108	C98059348-1	AAGCAGTTCGAAGGCTACCA	AAGGGTGGGACAGGAAGAGT	60.015	59.968	205	p3	(TCC)4	12	562	573
AHGA4109	C98059486-1	GGTGCTACCGGTGGTGAG	CTGGACAGGTCCGGTACG	60.113	60.105	216	p5	(CAGCG)3	15	792	806
AHGA4112	C98059618-1	CTGCTGTTCGGCTACGACAC	AGGGCTCCTACGAGGAAGAT	61.99	59.304	215	p3	(TGC)4	12	831	842
AHGA4114	C98059724-1	CAATCCACTCTGCTCCATCA	TTGCCAATTCGGAAAAATAC	59.787	57.635	204	p6	(CAGAAG)4	24	510	533
AHGA4115	C98059724-2	ACCTCTTGATGGCAGCATCT	CCCTCATATGGATGACCAGG	59.834	60.15	212	p4	(ATAA)5	20	943	962
AHGA4118	C98059746-1	CTTACCACCACAGCCACCTT	ATAATGACCATTAACGCCGC	60.028	59.822	230	p3	(CAC)4	12	445	456
AHGA4120	C98059810-1	TTCAATTTTGGAATCCAGCC	CTGCAAGAACACGACCAGAA	59.878	60.025	144	p3	(CCA)4	12	171	182
AHGA4122	C98059992-1	AGCGGATTTGGCAGTGATAC	AGTAATGGACAACGAACGCC	60.103	60	239	p4	(TGCA)3	12	135	146
AHGA4123	C98060002-1	CGGCAGTGATCTGTGAACTG	ACTCGCCCTTTCTTTGTGAC	60.463	59.333	168	p1	(G)12	12	180	191
AHGA4127	C98060286-1	GAGTCGGCAAAGAAGAGCAC	ATTATCCGCTCATCACGTCC	60.142	59.923	268	p3	(CAT)4	12	853	864
AHGA4128	C98060468-1	CACTTTACTCCTACCAAAATCACAA	TGTTGACGAGCCACATTTTT	58.728	59.174	175	p4	(ATAA)3	12	963	974
AHGA4129	C98060532-1	CCAAACCAAGGGAGTTGAAA	CTGACCTGCTTCAACGCATA	59.942	60.011	125	p4	(TCCA)3	12	138	149
AHGA4131	C98060570-1	AGAAAACCACTGTTGGACCG	GGAGATAGATGCGCCATTGT	60.005	60.066	223	p1	(C)12	12	470	481
AHGA4132	C98060820-1	AAAGGCGAAGATGCGTTAGA	AATCACATCCTTTACTTTCTTCCTT	59.982	57.967	216	p3	(TTC)4	12	169	180
AHGA4134	C98060884-1	AGGCTCGTGGAGATGTAGGA	GTCCAGCGAGCTGGTGCT	59.827	62.798	273	p3	(GGC)4	12	912	923
AHGA4136	C98060990-1	GGTTCATCAGGGTCACATCC	TCTTGCAGATCAGTTTGGACA	60.184	59.43	135	p3	(TTA)4	12	1047	1058
AHGA4137	C98061014-1	GCAACCGTGCTCCTTATAGC	GGTGACGACTTCCAAAGAGC	59.873	59.851	269	p5	(AAGAG)3	15	139	153
AHGA4138	C98061062-1	TGCTGAGCTTAAGGGTTTTTG	CTCTTGCTTGTGATCCCCAT	59.522	60.073	223	p4	(TTTA)3	12	990	1001
AHGA4140	C98061176-1	GAGGTGGTGCCACTCAGATT	TACCTCTCACTTTCACCCCG	60.12	60.103	233	p4	(AACT)3	12	243	254
AHGA4141	C98061196-1	CATCCATGGTTGAGGAGGAG	TCAAAGTGCATCAAGAGGGT	60.465	58.287	239	p3	(TTG)4	12	841	852
AHGA4142	C98061226-1	GACGGTGAAGAGTGGTGGTT	ACTCTTAGGTAGCATTTAGAAGAGAGA	60.009	57.081	267	p2	(TC)7	14	977	990
AHGA4143	C98061236-1	AACGAGCAGAAGCACTCCAT	TTCCGATGATGAGATGACCA	60.02	60.006	131	p4	(TTGT)3	12	610	621
AHGA4144	C98061284-1	AGACCATTCCATTGGCTTTG	GGCTAGGGGTCTGGATAGGT	59.933	59.42	264	p2	(GA)6	12	908	919
AHGA4145	C98061288-1	CCCTTCTTATGCTTCCCCTC	GACCGTTCTGAATCGGATGT	60.032	59.934	261	p6	(AGGAAA)3	18	343	360
AHGA4148	C98061604-1	AAGTCAAAAATTGCCCAACG	CGTCGTTGAGGTCTCTCTCC	59.975	59.986	214	p5	(CACTT)3	15	235	249
AHGA4149	C98061712-1	CTCGAAAAAGCGGCATTC	GTATCTTGAGCGGCTTCGC	59.499	61.039	245	p2	(CG)6	12	419	430
AHGA4152	C98062060-1	TTTGCAGGGAACCTAAATCG	TGGAGAACGGGAGAAGAGAA	60.067	59.92	202	p2	(TA)6	12	977	988
AHGA4153	C98062096-1	GGAGAGACAGAACTCGCACC	AGCGATTTTCGGCAGTTAGA	59.993	59.982	270	p2	(AG)6	12	401	412
AHGA4154	C98062114-1	TGTACTCCAAGAGCCGGAAC	ACTACCTGCCCAAGCCCTAC	60.255	60.517	204	p5	(CGGCG)3	15	667	681
AHGA4155	C98062236-1	TCCAAACAAACATCCAAAACC	GACTCCCTCTTTCACGTTGC	59.693	59.851	278	p3	(AGA)4	12	492	503
AHGA4156	C98062236-2	GGCCTAAGGCACTGTGAGTC	CTTAGTGGGCCAACCTTTCA	59.874	60.103	229	p3	(GAA)4	12	792	803
AHGA4157	C98062236-3	GGCCCACTAAGGACCTCTTC	AGTGTTTGATGATCTTTCTTTTTAGAT	60.074	57.346	174	p5	(AAGAT)3	15	1033	1047
AHGA4158	C98062340-1	TCTGGGGACAACTATTTCGG	TACCTAAGGGAGCCCCTGTC	59.926	60.455	219	p5	(ATAAG)3	15	813	827
AHGA4159	C98062372-1	TTCCGTAGCAAAGGCAGATT	TCAAAGGGAAAGAGGTGAGC	59.845	59.405	266	p4	(ATTA)3	12	42	53
AHGA4160	C98062372-2	TCACCACCGTTGACTACCAA	TGCGAATCACATCTGAAAAA	60.001	57.831	209	p3	(CTC)4	12	709	720
AHGA4161	C98062398-1	CCAGCCTGCAGCTCAAGTA	ACGTAGGCGGTCATGTTTTC	60.294	60	157	p3	(GGC)4	12	648	659
AHGA4163	C98062436-1	CTGTGCACCATCACCAATTC	AACACAGAAAAGCAGCCGAT	59.967	59.882	270	p3	(TTC)4	12	816	827
AHGA4165	C98062508-1	GAGGGACAAAATGAGGGTGA	CTACGCGTAAGCGCACAAG	59.903	60.745	255	p4	(CTAA)3	12	82	93
AHGA4172	C98062934-1	AGTTACACGCCAAACCCAAG	TTAGCTAAATGCCCCCTACTT	60.03	57.157	213	p5	(GATTT)3	15	876	890
AHGA4174	C98063046-1	TGGTTCCGGATTTACTACGC	CTCGTGTCGTTCTCCCTCTC	59.96	59.986	154	p5	(AGAAG)3	15	428	442
AHGA4176	C98063208-1	TGTACTGGCTGTGCTGGGT	AGCAGGCTCTCGGTGTCTC	60.326	60.718	175	p6	(CGCCCC)3	18	53	70
AHGA4177	C98063236-1	TAGCGCTTTCTTGGAGGTGT	ATTTTTGTGGCCTTGATTGG	60.015	59.801	209	p4	(AAGC)3	12	840	851
AHGA4178	C98063238-1	TTTCAAACTAACGCCCAACC	GAGTCTGAAGACCCCTTCCC	59.975	60.05	268	p4	(CAAG)3	12	889	900
AHGA4179	C98063332-1	GACCGGATGTCCACAATTTC	AGGAGCTGAAGGTGCTGGT	60.181	60.001	126	p3	(TCA)4	12	1093	1104
AHGA4180	C98063336-1	TGGAAAGGAAAACATCGGAG	ACTCGATCACGTGCCTTACA	60.044	59.318	240	p3	(CAA)4	12	158	169
AHGA4184	C98063472-1	GGTAGTGACGACGGACCCTA	GAAAGACACAGGGGGAGTGA	59.989	60.088	247	p3	(TTC)7	21	931	951
AHGA4185	C98063698-1	CAACATTCATCAAACGCACC	CCGGAGTCAACCATTGAAGT	59.972	59.966	176	p3	(GCA)4	12	415	426
AHGA4186	C98063698-2	GACTTCAATGGTGGCACAAA	TCATGATGGGCTGCAATAAA	59.547	60.035	280	p3	(TTG)6	18	977	994
AHGA4187	C98063814-1	GCCCAGATCCAGTTCAAGAT	GGAAAAAGAGCCTCCGAAAG	59.094	60.312	257	p4	(GGCA)3	12	209	220
AHGA4188	C98063840-1	GCCAGTGCCTGATCGTCT	ATGGTCCTGCACGACTTCAC	59.944	61.146	226	p4	(CGGC)3	12	329	340
AHGA4190	C98063918-1	GCAACCGTTCCTGTGTAGGT	AGTATGAGGGGATGCAGGTG	60.035	59.95	228	p5	(CGGCC)3	15	157	171
AHGA4191	C98063928-1	CCATCACCGTGGTTTTCTCT	TGGCAATTTGTCTTATGGCT	59.966	58.241	251	p3	(TCT)4	12	52	63
AHGA4192	C98063980-1	GCAGGACCAGGTGGTGAC	CTGCTCGTGGATCTCCTTGT	60.097	60.408	157	p3	(CGC)4	12	753	764
AHGA4193	C98064004-1	GGAAGGTTGCTACTGCCATC	CCCACGACGATTCTGTCTTT	59.7	60.111	223	c	(AC)6ggagaaagaaatcagaaaagggtgaatagaggagggaagaagaggaaacaaggaaagggaaagagggagatcgtgccagtgggcgccactgccaccgtt(GCC)4	123	187	309
AHGA4194	C98064028-1	TCATCAATTTACCGCTAGCAA	TTTCGGAATTGCATACACCA	58.458	59.93	238	p4	(TAAT)3	12	371	382
AHGA4196	C98064076-1	GGTGAGAGAGGAAGGTGTCG	AGCAATGTGATGGTGACGAA	59.835	60.12	134	p4	(AAAG)4	16	223	238
AHGA4197	C98064076-2	AGGGTCGAGTTCCGATTCTT	ATTCCACTTTCGCAACAACC	60.074	59.978	251	p3	(GCT)4	12	786	797
AHGA4198	C98064170-1	CCCGTTTCTCTTTTTCCCTC	AACCCTAACCCCTCACTGGT	60.046	59.717	142	c	(TTTC)4attctgccat(GTGA)4	42	950	991
AHGA4199	C98064210-1	CAATTTGGTCCATGAAACCC	CAATGATTGTGGCAATGAGG	60.029	59.924	244	p3	(TCC)4	12	408	419
AHGA4201	C98064362-1	CTTTTACCTACGGCTGCGAC	CTGCACTCACCCCTTCATTT	59.904	60.111	240	p2	(GA)11	22	990	1011
AHGA4203	C98064444-1	CACGTCATCATCCAGGTGC	GGAGTTGAAGTTGGAGACGC	61.157	59.851	186	p3	(CGT)4	12	829	840
AHGA4204	C98064572-1	CGACCGATGTAGCAGAGACA	GCAAACAAAAGTTGGGGATG	60.008	60.344	196	p3	(TTA)4	12	239	250
AHGA4205	C98064572-2	GTTACGAGGGAAGGGGAAAG	ACAGTGAAGGCGAGGAGAAA	59.934	59.989	171	p5	(GAAGG)5	25	834	858
AHGA4206	C98064590-1	CAGGAGCAACTCCCTGTCTC	GCAAGTAAAGGGAAGAGGGG	59.986	60.068	254	p3	(TCT)4	12	777	788
AHGA4209	C98065120-1	AGCTTGGGACACGTTTTCAC	GAAACTTGGAAGACGCCAAA	60.156	60.227	196	c	(TG)7(TA)10	34	27	60
AHGA4210	C98065124-1	GTGCTTCGGAAGTCCATGAT	ACCTCAACGACACGTCCG	60.081	60.748	221	p6	(GAGGGG)3	18	538	555
AHGA4211	C98065124-2	GTGTCGAAGAGGATCCGGTA	ACGTTCATCGTGTCCATCG	60.073	60.55	251	p3	(CGC)4	12	1041	1052
AHGA4212	C98065220-1	TACCCGCTGGTAAATTGGAC	GGGGTCGTGGAAGAGAAAAT	59.823	60.306	225	c	(GA)7(AG)6	26	316	341
AHGA4213	C98065258-1	GTGGCGAAGAGAGAGGATTG	TCGCCCCTTAAACTCTTCAA	59.95	59.817	135	p6	(GGTGGG)4	24	798	821
AHGA4214	C98065266-1	TCATCGTTGTGAAGCTCTGG	AGGTACCACCGCTACCTCCT	59.984	60.016	229	p4	(TATG)3	12	774	785
AHGA4223	C98065474-1	GAGAATGTTCGCAGAGGGAG	TCAGTAGCAGCGAGCTCAGA	59.95	60.183	265	p4	(AAGA)3	12	294	305
AHGA4224	C98065474-2	GGAGAAGTCGTCCTCGTCAC	TCGGCTTACCATCATCATCA	59.841	60.033	220	p2	(AG)6	12	581	592
AHGA4225	C98065634-1	CCTGTCGATCCCGCTCTAT	CACCTCGACGCACAGGTC	60.188	61.534	261	p3	(CCG)4	12	762	773
AHGA4226	C98065654-1	GGGAGGTCCGATTTTAGCTC	TCCCATCAAATCTCTGCTCC	60.039	60.158	276	c	(GAA)7a(AAG)4	34	345	378
AHGA4228	C98065730-1	AATTGTCTTGGGCACTTTGG	TTTTTCGGACCAGACCAATC	59.971	59.91	209	p5	(AGGTT)3	15	943	957
AHGA4230	C98065738-3	AGGGGTGGTAGTGGTGGATT	GCTTCACTATCGCTTTTGCC	60.489	59.988	273	c	(GTG)4aattctttgaaagtggtagagatgcttgcaagcacttggtagtaaat(GTG)5	74	838	911
AHGA4231	C98065784-1	GGCGAATTGTACTGCGTCTT	GTTGTAGCTCGGCACGAAG	60.278	59.606	132	p3	(GCT)4	12	415	426
AHGA4232	C98065784-2	GTCTTCGTGCCGAGCTACA	CAGCCCGTTGTTGAGGTT	60.152	59.676	273	p3	(GCC)4	12	695	706
AHGA4233	C98065802-1	GGTTTAATCAACGGCCTGAA	CTAGGGAAACCTTGAAGGGG	59.938	59.927	259	p4	(CCTA)3	12	739	750
AHGA4234	C98066050-1	GACCACCCAGACGAGGAAG	GTGGGTCATGGCCGTCTT	60.662	61.962	277	p3	(CGA)5	15	356	370
AHGA4235	C98066072-1	TGATTGAAAGATGCAGCGAC	CACCCTCCTCTATGCCTCTG	59.955	59.82	205	p4	(AAAT)5	20	92	111
AHGA4236	C98066132-1	TCCTCCCTCTCACCTCTCAA	GGATTCCGGAGATGAAACAG	59.913	59.483	242	p3	(AAC)5	15	568	582
AHGA4237	C98066132-2	ATTCGGCAAAACAAAAGAGG	CACCACACCACAACCAGGTA	59.202	60.324	150	p4	(AGAA)3	12	768	779
AHGA4238	C98066132-3	TACCTGGTTGTGGTGTGGTG	AGCGCTTGTCCTTGTGAGTT	60.324	60.058	192	p4	(GTGC)4	16	928	943
AHGA4239	C98066132-4	GCCGAGTGGAAATGAAATGT	TGATGGTATACACCTAGTATGTTGGA	59.939	58.823	129	p4	(TTTA)4	16	1069	1084
AHGA4241	C98066134-2	CACCAAATCGGTTCAGAGGT	AGCCCGCAATGATTTTAGTG	59.966	60.096	262	p3	(TTG)4	12	1007	1018
AHGA4243	C98066184-1	CATGGCTTCCTCCTACTCCA	CCTAGTCGCCTTTGAGCTTG	60.21	60.147	158	p3	(CGA)4	12	491	502
AHGA4244	C98066194-1	GATTCGGTCGGTTCTCTGAT	GGTCAATGGCAGCATCATC	59.094	60.03	273	p5	(TATTT)4	20	957	976
AHGA4246	C98066246-1	CGAGCTGGTCGAGGTCAC	CTCCATGAGGAGCATGGC	60.576	60.324	115	p4	(TCGC)3	12	311	322
AHGA4247	C98066246-2	CCTGGAGACCGAGGAGGT	CCGCGAGACTACAGACGC	60.195	60.733	203	p3	(CGA)4	12	627	638
AHGA4248	C98066370-1	ATTCCATGTTGATTGGGCTG	TCCACTAACAAGATAAAAAGAAGCA	60.723	58.627	223	p4	(TTTA)3	12	963	974
AHGA4254	C98066722-1	GCCTGAAAATCTTGGAAGCA	CGAACTTACGGAAATTGGGA	60.331	59.931	256	p3	(GAA)4	12	418	429
AHGA4255	C98066784-1	GGGGAAAAACATTCTTCGGT	GCCATGCTTCCTTTCTTCAC	60.166	59.82	149	c	(AGAA)3cgattgagggg(GA)7	37	1040	1076
AHGA4257	C98066920-1	GGTGCTGAGCATCGAGGT	GACAGGTCCGTCCAGAGGT	59.944	60.104	213	p3	(CGC)4	12	447	458
AHGA4259	C98066994-1	ATCTGATACTCACCCGCTCG	TGAAAATCGACCCATCAACA	60.24	59.9	278	p2	(GA)6	12	304	315
AHGA4260	C98066994-2	GGCTGCCCTAAATGTACCAA	TGAAAATCGACCCATCAACA	59.96	59.9	249	p5	(ATTTT)3	15	666	680
AHGA4261	C98067142-1	GGCGTTGTCGCTAGAAAGAG	GTTTTGAGTAGCAGAGGCGG	60.154	60.015	165	p4	(AAGA)3	12	175	186
AHGA4262	C98067172-1	TTTCCATTCATCTTGGCCTC	CACCCAGTTCCATCACTCCT	60.014	59.962	225	p3	(TTC)4	12	774	785
AHGA4263	C98067172-2	CAGGAGTGATGGAACTGGGT	CGGGAGAACAGACAGTGACA	59.962	59.864	231	c	(CT)6gtg(TC)6	27	957	983
AHGA4264	C98067202-1	ACCAGGGACCTCAGGACG	GTGGGAGCTGCTCTTCGAC	61.11	61.121	264	p3	(CGA)4	12	284	295
AHGA4265	C98067276-1	AGCATCCATTTTTACCTGCG	TACTGGAAGACGACGACACG	60.096	59.897	219	p4	(CTCC)3	12	359	370
AHGA4267	C98067366-1	TTCCAATCAGATAATCCGGC	GTTGCTACTGGACCGGGG	59.862	61.487	269	p5	(TTTTA)3	15	25	39
AHGA4268	C98067390-1	TCTTCTGTGCTGGTTCCTCC	CCGAGTACACATGCCACCTA	60.386	59.591	271	p3	(TGG)4	12	332	343
AHGA4271	C98067522-1	TCTCCTCTTCGTTTCCCTCA	TCCTCTCACTCACCCTCACC	59.92	60.243	102	p4	(TTTC)3	12	1005	1016
AHGA4272	C98067594-1	CCCGAAGTAGATTTTCAAGCA	GAAAAAGGGGAATTGGCTTTA	59.348	59.449	177	p2	(TA)6	12	1101	1112
AHGA4273	C98067624-1	AGGGGGAAGGTTGTGAAGAG	ACAGCGACGATGTAGGCTTT	60.48	59.904	276	c	(GAAA)3acgagaaaggggaaacgg(GAAA)4gaatgaatgaaaatggggagataagaataggaag(GAAA)3	92	280	371
AHGA4275	C98067784-1	TCACCCCTTCTCCCCTAAAC	AGGTCGTTCCAGAAGCATGT	60.298	59.727	148	p4	(TTTG)3	12	289	300
AHGA4278	C98067932-1	AAGTCACTTTGGACGTTGGG	ACAAGAGATGGAAGAAGATCAGA	60.005	57.15	257	p5	(TTTAC)3	15	1143	1157
AHGA4280	C98068014-1	CCTCCTCCTCAGACTCAACG	GCTTCCACCAGATGTCCCTA	59.978	60.073	176	p3	(GGT)4	12	296	307
AHGA4281	C98068028-1	AGTTGTCGCTGATGTCCCAT	CCAAACTCAAAACCCTTACCG	60.542	60.727	242	c	(CACT)3cacctttcactctcagccgcacacaccctcactcacctcactcatcctctttctcaccaacacacacagaaacacagttttgag(AAGA)3	108	33	140
AHGA4283	C98068228-1	CCTTCCCCTTCCTTAACCTG	GAGAAATTCTAGGGCGAGGG	59.927	60.166	264	p6	(TCCCCT)4	24	360	383
AHGA4284	C98068280-1	TGCCCACAGAGAGAGGTTCT	ACTACATCGCTGCTGCTCCT	59.986	60.187	184	p3	(AGG)4	12	720	731
AHGA4285	C98068302-1	GATGGAGAGTGACAGAAGCG	TGCTTTTGTGTCAGAGGGGT	58.54	60.69	254	p4	(TCCT)3	12	689	700
AHGA4287	C98068518-1	GGTGGCACAGCTACAACAGA	CTTTATTGGCGCCATCATCT	59.905	60.06	212	p2	(TC)13	26	640	665
AHGA4288	C98068518-2	AGATGATGGCGCCAATAAAG	ATGGAGGGGGAAGAAGAAGA	60.06	60.008	247	p2	(TC)6	12	850	861
AHGA4289	C98068572-1	TTCTTCCGTCAAGAACCACC	GGTCATGATGGAAAGGAGGA	60.088	59.862	227	p4	(TATC)3	12	389	400
AHGA4293	C98068662-1	GCTGCAGCAGATGGGCTT	GTAGACGTCCAGGCCGAG	62.681	59.367	268	p3	(CGT)4	12	435	446
AHGA4294	C98068792-1	CAAGGTACGAGAAGATGAGCAG	CACCGAGGTTAAGATGCGAT	59.146	60.096	260	p4	(AATT)3	12	854	865
AHGA4297	C98068858-1	ATTGTTCTGCCCAAGAATGG	AGTGGTCCTCCAGATTTAGCTC	59.933	58.877	159	p2	(TA)7	14	47	60
AHGA4298	C98068858-2	CTCCAGTGTGGCAAAGGAGT	TAGCGCCACCAATTTCTTCT	60.298	59.845	254	p3	(AAG)5	15	299	313
AHGA4299	C98068896-1	CCACCTCCGTCTTCGTTAAA	CCCATTTACATCCAGCCATC	60.103	60.155	265	p5	(TTTAT)3	15	354	368
AHGA4300	C98068936-1	CATTGTCAAACACGTCCTGG	TGTGGTGGTCCACTTGTCAT	60.001	59.846	177	p3	(GGC)5	15	75	89
AHGA4301	C98069240-1	GTACTCAGGCACCACCGTCT	TTCACTTTTCACCGTGCTTG	60.182	59.881	255	p4	(TCCG)3	12	172	183
AHGA4302	C98069240-2	ACAGAGGGCGGGTTAATTTC	TCAAACTATGCGCAACAAGG	60.32	59.872	183	p2	(CT)6	12	961	972
AHGA4304	C98069268-1	TGGGTGTTTTCTTGTGTCCA	CGGAAGCAAGATTCCAAAAA	59.976	60.181	227	p4	(TTAA)3	12	895	906
AHGA4305	C98069270-1	AAACCAATTCAAAAGCAGAAACA	AGAGGTCACCGACAAGTTGC	60.03	60.307	209	p3	(GAA)10	30	977	1006
AHGA4306	C98069276-1	GTATCATGGAGGAGGAGCCA	CTGCAGCACCAGTAGCAAAC	60.034	59.664	257	p3	(CTG)4	12	652	663
AHGA4308	C98069528-1	GACTAGGCAATGAAGCTGGG	CTTCTTTCATGAGCCCTTGG	59.836	59.807	227	p3	(TTC)4	12	338	349
AHGA4309	C98069532-1	TCCACCCTTGGAGAAGTCAC	CCCAAATTCAAGCAACAACA	60.088	59.561	249	p3	(TGG)4	12	1012	1023
AHGA4310	C98069568-1	TTTTGGAAAGTGAACCGGAC	AGCAACCTGAAGAATACGGC	59.948	59.34	138	p3	(TTC)4	12	52	63
AHGA4312	C98069612-1	ATCACGCTTCCTTCCTCTCA	GACGAGCAGTGAGGACAACA	59.95	60.03	236	p2	(CT)6	12	549	560
AHGA4313	C98069772-1	GATCACGATGGTCCCTATGC	CCTACACGGGCCTGCTCTAC	60.312	62.107	116	p3	(CAG)4	12	918	929
AHGA4315	C98069966-1	TCACCTTCTTGACCTCGTCC	CAACTGGATCCACGAAACCT	60.238	59.966	260	p3	(AGC)4	12	520	531
AHGA4316	C98070078-1	GATGATGATGCGGTGTTGAG	CAGCACCATCAAACAAACCA	60.08	60.552	275	p3	(ATG)4	12	319	330
AHGA4317	C98070088-1	GAATCGAGCGAATCACGTTC	CCTCGTAGAGCGTCACGG	60.754	60.57	244	p4	(CCCG)3	12	400	411
AHGA4318	C98070096-1	GGTTTACCAAGCCTGTCCAA	CCCCTGACCATTTGAGGTAA	59.971	59.784	233	p5	(AATAA)3	15	253	267
AHGA4321	C98070302-2	GACATTGTGACTTGGGCCTT	GTTATTGAACCGGACCGAAA	59.973	59.801	230	p5	(AACCG)3	15	952	966
AHGA4324	C98070460-1	CAAGCTGGCCAAGACCTATC	GGTCATCCGCCGTACCTG	59.836	62.504	241	p4	(GGGC)3	12	216	227
AHGA4325	C98070484-1	AGACGGAGAAGAGGCACAAA	ATCATCTTCCAATGTTCGCC	59.989	59.9	120	p6	(AATCAG)3	18	74	91
AHGA4326	C98070484-2	GAGAGGAGAGGGTTTGGGAG	GGACGGATATGGGGACTTTT	60.186	60.017	214	p2	(AT)7	14	809	822
AHGA4327	C98070528-1	TTCTTTAATGGAACCGCCAC	ACACCGAGCAAGGAAGAAGA	59.938	59.989	270	p4	(GAGT)3	12	620	631
AHGA4328	C98070596-1	CGATCTTCTACATCACGCCC	CTGGACCACCAGCAGCAC	60.624	61.534	191	p4	(CGGG)3	12	778	789
AHGA4329	C98070630-1	GTAAAGGCAGGGCACAACAT	ATGCAGAGGCTTTAAACCGA	60	59.845	170	p4	(TATC)3	12	1172	1183
AHGA4330	C98070650-1	GGACCCAAGAATTGTCCTGA	GTGCACTTGGGATGCTTTTT	59.903	60.118	258	p3	(TCT)4	12	103	114
AHGA4332	C98071050-1	ATATCTCACGTCCCACCTCG	TGATGAAGTAATGGGGTCTGG	59.95	59.799	149	p5	(CGGAT)3	15	67	81
AHGA4335	C98071354-1	TTCTTTTTGCTGCTGTGGTG	CACTTGTGATAGCCAATGCG	60.027	60.28	236	p4	(TTCT)3	12	859	870
AHGA4336	C98071548-1	GTGGGTGAGCTGAACTCGAT	GCGTAGAGGTCCTCCCACT	60.269	59.269	191	p3	(GCG)5	15	431	445
AHGA4337	C98071574-1	CTGGCAGCCCTGAGTTAGAC	TCGCTGATCTTGGACCTTTT	60.012	59.813	126	p3	(ATT)4	12	50	61
AHGA4341	C98071718-1	GTCGAGGAGTCCCACGTCT	ACTGACGAGCCTGTCGATG	60.26	59.996	204	p3	(CGG)4	12	839	850
AHGA4342	C98071730-1	ACGGTGAACGATTCCTGTTC	TCGTTCACATGCCATTGATT	59.973	59.931	221	p3	(TTA)7	21	1175	1195
AHGA4343	C98071748-1	TGGGAAAAATAGGAGATGCG	AAAGGATCGGATCACGAATG	60.031	59.894	164	p4	(TTAT)3	12	1018	1029
AHGA4344	C98071792-1	GACGACGTCGACGAGCAG	GACCCCTGGAAGGACGAC	61.846	60.466	210	p4	(CCCG)3	12	223	234
AHGA4345	C98071804-1	GTGAGGACTGAGGAGGGTGA	AAGAACAAGTTGGACGCTGC	60.243	60.44	108	p2	(TC)10	20	233	252
AHGA4346	C98071900-1	GGCAGCTTCACACTCCTCTC	CCCAGATGGCATTTATTGCT	60.143	59.923	228	p4	(GGTT)3	12	179	190
AHGA4347	C98071928-1	AGAAGGCGGATGTGGTAGTG	TTGGAGGAGGAGGCTGAGTA	60.134	59.943	126	p3	(GGT)4	12	481	492
AHGA4348	C98071958-1	ACGGCAAAACGTTCGTAAAC	CTCTCGACTTCGACACCTCC	60.039	59.986	268	p3	(TTA)4	12	282	293
AHGA4350	C98072022-1	CACGTCCACCGAGAAGTACA	GTTGGCGATGGTCTCCTG	59.745	60.205	280	c	(CAC)4caacggcggagccggtggcagcgggtacgacaaggagcagtcgaccgtcaacaacccgatcaacaa(GAC)4	90	933	1022
AHGA4351	C98072114-1	CATCCAATTCCTCCTTGGAA	GCGGTTTTGGAAAATTTGTT	59.864	58.966	273	p3	(TCT)4	12	1034	1045
AHGA4353	C98072230-1	CGAGATGAAGGTCGTGTCAA	CCAGGCTCAGTTTGCCTTAG	59.831	60.008	193	p4	(TTTA)3	12	384	395
AHGA4354	C98072238-1	GCAGCATAGAAGAACCGGAG	TCGCGATATTTATCCGCATT	59.978	60.401	215	p3	(AAG)4	12	46	57
AHGA4355	C98072378-1	ACAGCGACACGAGCTTCC	GAGTCGGTCAGCCAGGTCT	60.146	60.414	157	p3	(CGT)4	12	130	141
AHGA4357	C98072524-1	GAAAACCACGATCCATCAGG	GTGGTGTTTCGATCGGTGTC	60.317	61.396	256	p2	(GC)6	12	728	739
AHGA4360	C98072832-1	CAAGGAGATCGGAAGAGTGC	TGTCTGTTGGCTTGTCGAAG	59.95	60.025	225	p4	(TCCA)3	12	978	989
AHGA4361	C98072874-1	GAGTGGTGGTTGGAATGCTT	TATCCGATATCCTGATCCGA	59.973	57.925	255	p5	(CGGAT)4	20	1125	1144
AHGA4366	C98073162-1	AGCGTGGAACAGAAGGAAGA	GTTAGACGGAACCGAAGACG	59.989	59.734	155	p2	(AG)6	12	768	779
AHGA4368	C98073356-1	ACAGTTTTTCCCGGAGTGTG	GACCCCACACTCTGCCTATG	60.005	60.533	112	p5	(TTATC)3	15	271	285
AHGA4369	C98073440-1	CTGGAGATCATTGCCATCCT	CCCCCTCCTTCCCTTATCTT	60.034	60.617	121	p4	(ATAA)3	12	45	56
AHGA4370	C98073446-1	AGCGGTTGAATCTTCATTGG	TTCGCAAATCCCAAACTTTC	60.074	60.053	152	p3	(GAT)4	12	575	586
AHGA4371	C98073484-1	TATGCCGGAACCTGAAAGTC	GCAGGTGGTGAGGCTAACAT	60.074	60.142	230	p3	(AAT)4	12	618	629
AHGA4372	C98073514-1	AAGGAGCAGGGAAAAAGAGG	AACCCTGAGTGAAATGTCCG	59.821	59.966	247	p3	(ATG)4	12	481	492
AHGA4374	C98073528-1	AGGGCACATCTCCACTATCG	CAGAATGTGGGTGGATGTTG	60.096	59.806	251	p3	(AAT)4	12	458	469
AHGA4375	C98073532-1	ATTGGTCCCCATCTTTGTCA	AAAGTGTTCATGGATGCGCT	60.173	60.667	188	p2	(CT)6	12	69	80
AHGA4376	C98073572-1	AATCCTTCCTATGTGGCACG	AATTAAAATTGACGGAGATTAATAGAA	59.955	57.271	212	p3	(AGA)4	12	28	39
AHGA4377	C98073580-1	CTACGTCGCGGTAAAACCAT	TGGGAGACCAGAAATTGGAG	60.018	60.042	101	p4	(TGGG)3	12	70	81
AHGA4378	C98073650-1	CTCTGCTGGACAGCTCGAC	GTAGGTGAGCAGCGGGGT	59.862	61.251	277	p3	(CGC)4	12	247	258
AHGA4379	C98073696-1	ACAGGCTGAACCAAGTGGAC	CTTGACAAGAGTTTCGCGTG	60.159	59.634	233	p2	(AG)6	12	1034	1045
AHGA4381	C98073770-1	GGCAGAACCAGTGACACAGA	TACCGCTATCCTGCCACTCT	59.872	59.859	249	p4	(TAAC)3	12	117	128
AHGA4382	C98073884-1	AACTTCTTCCAACCCGACCT	AGCGTTAGCGTGATCGAACT	59.972	60.044	270	p4	(ACTC)3	12	580	591
AHGA4384	C98074162-1	TCAAAGATGCCATTGAGCAG	GTCTCGGGACACGGTTTTTA	59.948	59.971	146	p2	(GA)6	12	733	744
AHGA4385	C98074188-1	GACCAGGACGTTGAGACCAT	CGTGATCAGCCAGGGATAG	59.969	59.204	279	p2	(GC)6	12	857	868
AHGA4386	C98074192-1	AACCTATCTGATGCGCTGCT	GTTGCAATTTGTGTGGATGC	60.007	59.979	248	p6	(CTGAGG)3	18	245	262
AHGA4389	C98074672-1	TGTACTGAGGAATGGAGGGG	TCCCGTCCAACAAAACAACT	59.92	60.388	200	c	(GGC)4ggaattgatggtggaggcggaattgatggtggaggcgggtgtggcggaggcggaaa(TGG)5aggtgggt(GTG)6	109	270	378
AHGA4390	C98074674-1	CGGTGTTGATGTTGAGGTTG	TTGAATCCATCTCGAGCACTT	60.001	59.828	238	p3	(AAT)4	12	1276	1287
AHGA4391	C98074706-1	CCCCACCTTTCCGATTTATT	TGTTGAGTCTGAGACGACGG	60.013	60.022	214	p3	(GTG)4	12	261	272
AHGA4392	C98074752-1	CGGGGATGGAGATAGAAAGG	GACGGAGAGTGGAAGAGCAC	60.777	59.993	234	p3	(TTC)5	15	826	840
AHGA4393	C98074872-1	ATGACCTGCGTAGGGCTAGA	TGTACGAAAGCTCATGTCCCT	59.859	59.749	272	c	(TTGT)3attctatctcatgctctatgtctagtaataacaaaggaaaaaatgaacttaactagccaccctaaccttacgaagaaatttccagttcttactcct(TTCC)3	120	781	900
AHGA4394	C98074874-1	TCTGGCCCTAAATCCAGATG	TGTGGAAGATGTTCTGCGAG	60.029	59.984	212	p3	(CAT)5	15	992	1006
AHGA4397	C98075000-1	TTTAAACCCTATAGATCCCGGT	CCTGACGAAGAAGTTGGAGC	58.002	59.989	213	p3	(CGG)4	12	778	789
AHGA4398	C98075090-1	TAGCAGCATCGAGGGAGAGT	GTGGGTCGGTTTTCTTTGAA	60.119	59.948	194	p3	(TGG)4	12	807	818
AHGA4399	C98075090-2	GGCGGTAGTCCTTGATGGTA	GACATGCCCACTGTGTTTTG	59.955	60.008	240	p4	(GGGA)3	12	999	1010
AHGA4400	C98075092-1	GAGAGATGCAACGGAGGAAG	CACCTTAGTTCACCGCCATT	59.95	59.993	168	p3	(ACG)5	15	981	995
AHGA4401	C98075142-1	GTCGATTCCACATTGCCTTT	TCCGGTAGCTTCTGAGTGGT	59.939	59.867	123	p2	(GA)8	16	900	915
AHGA4402	C98075186-1	TAATCTGGGCAAAAACCCTG	CGGAGAACTCACCGGTAAAA	59.931	60.103	174	p4	(TCTT)3	12	958	969
AHGA4403	C98075268-1	GATGCAAACACATCAGACGG	CACCCTCACAACACATCCAG	60.12	59.997	202	p3	(GAC)4	12	916	927
AHGA4406	C98075598-1	AGGCCGAATTTTCTGGTTTT	TTTGACCAACTTTGACGGGT	59.945	60.388	199	p3	(ATC)4	12	676	687
AHGA4407	C98075684-1	CTGGAGACACACCCACACC	CAGACGACGTTGATGGTCAC	59.984	60.162	153	p4	(CTCC)3	12	319	330
AHGA4408	C98075742-1	GATGCTGTAGTTGTCCCCGT	ACTACTACGCCGAGGTGAGC	59.997	59.525	239	p3	(GGT)4	12	742	753
AHGA4411	C98075878-1	AGTTCGATGAGGCAGAGCAT	ACAGGTTTCTGTACGCGGAG	59.981	60.312	190	p3	(CGG)4	12	77	88
AHGA4412	C98075934-1	CCTTAGTACTTGGCACCCGA	GGGAAGAGAAGAAGGGAGGA	60.125	59.749	279	p4	(TTTC)3	12	958	969
AHGA4413	C98075984-1	GGCCGCAACACAATTAAATC	GAGGTGATGGAATTGAAACGA	60.331	59.925	245	p3	(CAC)4	12	1197	1208
AHGA4414	C98076052-1	GGGGAGATTGTCCTTTGTCA	TTGGACTAAACGAGTTGGGC	59.903	60.11	229	p2	(CA)6	12	732	743
AHGA4415	C98076062-1	GACGACCTGCTGGCCTAC	GTGAGGTGCTCCTCCTGG	59.372	59.309	275	p3	(CGG)4	12	417	428
AHGA4417	C98076448-1	GACGTTGGAGACGGTCTTG	GTGTCAACCCCGTCGGTC	59.246	62.471	262	p3	(CGG)4	12	894	905
AHGA4419	C98076532-1	GACATCTAGCTTCCTCGGCA	AAGATTTGGCGGGCTTAACT	60.504	60.095	182	p1	(C)14	14	597	610
AHGA4421	C98076770-1	GTCGCCTCTGCATCTACCTC	GTCGAGTTGCTACCCCATTG	59.981	60.517	220	p3	(AGG)4	12	570	581
AHGA4422	C98076804-1	GGTTCTCGACGAGGTTCATC	GAACCTTCCTGTGGCTCGT	59.661	60.253	231	p6	(CGATCC)3	18	1280	1297
AHGA4426	C98077264-1	CGATCAATATCGCCTGGAAT	GCGATAGTCCTCGCTGATCC	59.885	62.199	101	p2	(GC)6	12	673	684
AHGA4427	C98077300-1	AGTGCAAAATTACGAACGGG	ATGTTTTAATGCCTGACGCC	59.996	59.967	195	p5	(ATTTT)3	15	202	216
AHGA4428	C98077330-1	AGTTCCATGTCTCCGGAATG	TGAGCGAGAACATACCATCG	59.927	59.823	171	p3	(GTT)5	15	322	336
AHGA4429	C98077330-2	CGATGGTATGTTCTCGCTCA	AATCAGAGCTGGCGATGTTC	59.823	60.37	245	c	(AAT)4tataatgtgatgaaacaatgttattcaattgaattggtgaattcttacatcttgttgttggcggataagttgatccatagctgcaagccgttgtt(GTTG)3	119	657	775
AHGA4430	C98077330-3	AAAACACGCAATGCAAACAG	AGGTTCTGGCCAAGTCTCAA	59.776	59.844	280	p4	(GATG)3	12	1296	1307
AHGA4435	C98077424-1	GTCTTTTCGTAGAGCCACGC	CAGAGAAGCAGGGGAATCAA	60.022	60.331	147	p6	(CCTTCC)3	18	129	146
AHGA4436	C98077450-1	GTCTAGTCAATCTTCGCGGC	ATTCATCACCGTCAACGACA	59.985	59.967	269	p4	(AATT)3	12	89	100
AHGA4438	C98077638-1	TCGCTACGAACACCTGAATG	TGTGCATCCCTTGGTAAGTG	59.864	59.566	175	p2	(CA)6	12	81	92
AHGA4439	C98077692-1	CTGGTGGCCTACGACTGG	TAGCGGGTCTCGAAGAAATC	60.261	59.41	170	p3	(GCC)4	12	157	168
AHGA4440	C98077726-1	GCTCAATGCACCAAGATTCA	GAGTAGACAGTCGAAGGCCG	59.805	60.012	272	p3	(TGG)5	15	488	502
AHGA4441	C98077730-1	GGCTCCTCGACAAGGACAT	CGTCCCCTTCTTGGTCTTCT	60.215	60.619	122	p3	(GCC)4	12	953	964
AHGA4443	C98078012-1	GTGTATCTGATGGTTGGGGG	GATCCATCCTCTTCATCGGA	60.05	59.971	106	p3	(AAT)4	12	113	124
AHGA4444	C98078078-1	GGATTGGTGAAGCAGACCTC	CCGACTCGTCCGCAAGTT	59.661	62.397	218	p5	(GGCGG)3	15	1372	1386
AHGA4446	C98078262-1	GTCACCACCTTCGGGCTG	GTGCTGACCGTCTCGTACC	62.744	59.277	239	p3	(CGT)4	12	198	209
AHGA4447	C98078276-1	TGATGTTGTTGCTGCTGACA	CATGGTTCAACACCGATGAG	60.029	59.96	243	p3	(ACT)5	15	357	371
AHGA4449	C98078412-1	TGCATGTGCAAATTGAAAGC	GCTGGCTAGAACCAACAAGG	60.796	59.875	209	p4	(AATG)3	12	716	727
AHGA4450	C98078624-1	GCAGGAGCTCTTGGAACATC	GGAAGGTGACCAAAAAGCAG	59.957	59.711	276	p3	(ATG)4	12	359	370
AHGA4453	C98078878-1	AGTGGCCAATGCCATACTTC	GGCGTTTCAAGGAACAAAAA	59.962	60.089	268	p4	(CATG)3	12	882	893
AHGA4456	C98079144-1	GGTTCTGCTCGAACCAAGAG	GACGACTACGTCGAGCACCT	59.989	60.476	241	p3	(CGG)4	12	779	790
AHGA4458	C98079384-1	CTTGACTACTCCCCGTGCAT	GAGGAGAGTGCCACCAAGAT	60.134	59.258	225	p2	(GA)6	12	1463	1474
AHGA4460	C98079556-1	ACCACAACCTTTCTGTTGGG	TAGATCGCTCTGGCATTGTG	59.861	59.972	265	p3	(GTG)4	12	1090	1101
AHGA4461	C98079630-1	GGCAAAACCACCATGAATTT	GGGTTTTGTGTTTTGCATGA	59.668	59.42	256	p3	(TCT)5	15	498	512
AHGA4462	C98079762-2	GTGGTCACCATCAAGGGCT	CTCATCCCAGCGTCCTGT	60.951	59.775	253	p3	(CAC)4	12	318	329
AHGA4463	C98079762-3	GTACCTGCGGCTGCTCTG	GTCAGCGACCACGACGAC	60.733	61.55	120	p3	(CGT)4	12	1199	1210
AHGA4464	C98079816-1	CTGCAGCCACTCCTTGGT	TCAACTACAAGGCGCACATC	59.98	59.871	278	p3	(CGA)5	15	573	587
AHGA4465	C98079978-1	AGCACCTGCCCATGTAAAAC	CGAACAATGCCAAGTTATGA	60	57.227	144	p4	(GATT)3	12	166	177
AHGA4466	C98080096-2	TGATCCTATTGCAGACCGTG	GGACGGCGATATGTAATGCT	59.673	59.951	135	p4	(GTTG)3	12	1068	1079
AHGA4467	C98080198-2	CGTGTCCATGACCACGTC	ACGTCTTCGTCAACAGCTCC	59.466	60.453	149	p3	(CGG)4	12	468	479
AHGA4471	C98080386-1	GCCAAAATTCTCCCAAAACA	GCCTTCTGGAGTGAGTGAGG	59.916	59.986	244	p2	(AT)6	12	1262	1273
AHGA4472	C98080492-1	CCTTCATCTCCCATTCCCTT	CAAATCATCGGCAACAAACA	60.264	60.501	260	c*	(TAGT)3(TTAGT)4*	27	1241	1267
AHGA4473	C98080502-1	GTCGCTCAATTTCCTGAAGC	GGGAGAGGAAGACGAAGGAC	59.962	60.194	170	p3	(GCT)4	12	356	367
AHGA4475	C98080616-1	CATGTCTCTCAAGCGCCTC	TGGTGTCGATGTAGACGCTC	59.672	59.862	135	p4	(CCGC)3	12	367	378
AHGA4476	C98080654-1	TCCTGGTTGCCGATACCTAC	CACTGGTAACGGTCCTGCTC	59.955	60.711	181	p4	(GTGG)3	12	386	397
AHGA4478	C98080690-1	TTGATTCAGCTGTTGCTTCG	TCAATAAAGGCAAGGGCATC	60.134	60.038	196	p3	(AAG)4	12	778	789
AHGA4480	C98080808-1	TCTCTCTCCGAAACCCTGAA	TAGCTCCAAGGCCATGATTC	59.92	60.177	132	p2	(AT)6	12	218	229
AHGA4481	C98080808-3	CAATGGAGGGGCTAAGTGAA	GAGCTGCAAGAAACGGAGTC	60.066	60.142	223	p3	(TTC)4	12	928	939
AHGA4484	C98080964-2	TTTGCTATTGTACCAGTTGAAAAGTT	CCTTTTCTTTGGAATTTATTATCACT	59.587	57.577	184	p3	(GAA)4	12	1553	1564
AHGA4485	C98081126-1	GTGAACCAGGCGGCGTAG	CTCCTTCTCCGTCGGCAC	62.798	61.965	243	p3	(GCG)4	12	491	502
AHGA4489	C98081210-2	TGAGGGATTTGAAGGAGTGG	TTAACCACCGAAAATGCTCC	60.042	59.938	227	p2	(AG)6	12	928	939
AHGA4491	C98081468-1	GTCTTCGGGACCTCCACC	GAGACCGCTCACCTCCTG	60.466	59.475	185	p3	(CGC)4	12	1473	1484
AHGA4492	C98081570-1	TGCTCACATTGCAAATGGTT	TACACCACCACACTCCCTGA	60.119	59.997	201	p4	(TTAG)3	12	1196	1207
AHGA4493	C98081734-1	ACAGTAGCGGTTCTGATGGC	ATTTTTCGCTTCTTGGGGTT	60.285	59.945	269	p3	(GAC)4	12	886	897
AHGA4494	C98081912-1	GTCAGCCCAAAATACAAGCC	AGCCGAGAATGTTGGTATGG	59.574	59.955	184	p6	(AACAAA)3	18	1048	1065
AHGA4495	C98081946-1	AGCGTTCATCTTGGGTGTCT	CCTAGGGTGATCGGCAGAG	59.727	60.764	154	p3	(GCG)4	12	391	402
AHGA4496	C98082206-1	CGTTCACAAGTTAGCTGGCA	GCATTTTTAATTTTCTTGAGTTTGG	60.05	59.506	135	p2	(TC)7	14	43	56
AHGA4498	C98082552-1	GTGCTCCAGGCGTTCACC	CAGCTGTCGAGCTGACCC	62.908	60.736	273	p3	(GGC)4	12	1243	1254
AHGA4499	C98082614-1	AGAGGCTACAATGGGTGTGG	TGGTCAAGAGGTAGTTGGGG	59.989	59.959	259	p4	(TCAT)3	12	136	147
AHGA4500	C98082614-2	TAGCAGGGGAAGCTATCGAA	AACGTCCTACATGGGATTGG	59.938	59.67	248	p3	(ATC)4	12	1147	1158
AHGA4501	C98082702-1	GAAGGAGGAGGCGGTCTCT	TCATCCTGTCGATGAACGTG	60.886	60.688	263	p3	(TCG)4	12	504	515
AHGA4504	C98082750-1	CACACGACATTGTTGGGAAG	ATTGATGCACCTCTCCATCC	60.001	59.893	206	p3	(CAG)4	12	1103	1114
AHGA4505	C98083062-1	AGGACCCACATTATCATCCG	CCTTGTTCCTGTTCCTGCTC	59.629	59.844	255	p5	(TTATT)3	15	1534	1548
AHGA4506	C98083150-1	AGTTCCGATAACGTGGAACG	ACATGCAATAGGGGCAAGAC	59.993	59.962	141	p6	(TATTTT)3	18	802	819
AHGA4507	C98083214-2	CAGGTCCTGAAGACGTGGAT	AGGAGCACGTACATCACGC	60.112	59.878	277	p3	(TCG)4	12	643	654
AHGA4508	C98083550-1	CTATTTCGAGAATGTCGGCG	GAAATCCCACACGATGAACC	60.732	60.181	199	p3	(GCC)4	12	178	189
AHGA4509	C98083550-2	GGTGAACTCACCCTGTTGGA	ATCGTCGTCGAGGTCGTAGT	60.966	59.751	234	p3	(GGC)5	15	1304	1318
AHGA4510	C98083598-1	AATGGATCCACAGGATCAGC	ATGGTCGACGAAGGTTGGTA	59.893	60.375	151	p3	(GCC)4	12	1369	1380
AHGA4511	C98083640-1	CTGTGGTTCAACACCACCAC	ACTTGCCGTCGTTGTAGGAG	59.89	60.312	184	p3	(CAC)4	12	409	420
AHGA4512	C98083640-2	GTACTACCGCTTCGACGACC	GTTGTTGCCGCTGTACCC	59.763	60.12	280	p3	(CAC)4	12	1345	1356
AHGA4514	C98083706-1	CGCGATGTCGTCATCACTAT	GTTCGAGACCTCTTGATGCC	59.704	59.81	278	p3	(CAT)4	12	1443	1454
AHGA4517	C98084148-1	AAATGCTTTTTGATCGGTGC	AGCAGGATGACACCTTCGTC	60.081	60.269	279	p5	(AATTA)3	15	435	449
AHGA4518	C98084214-1	GATGTACCGTTCGTCGGGT	CTGGATGGCGACCTGTATCT	60.796	60.096	279	p3	(GCC)4	12	1170	1181
AHGA4519	C98084390-1	ACGAGATCCAGACCACCATC	CGCTCAGACGGTGAAGAAG	59.928	59.71	242	p3	(GCC)4	12	1700	1711
AHGA4521	C98084518-1	GCCACTAGTTCCCGATTTGA	GGTAGTAGTAGGGCGGGGTC	60.074	59.848	211	p5	(CCCCG)3	15	745	759
AHGA4522	C98084518-2	TCGGCGATTAGAAAGCAGAT	ATTGAGCCACCACTTCTCCA	59.945	60.656	213	p3	(AGA)4	12	1816	1827
AHGA4523	C98084528-1	AACCCAAATTGTCTAGGCCC	CAATCCCAATTTGGTTACGG	60.187	60.046	273	p3	(AGA)4	12	351	362
AHGA4525	C98084586-1	TCGGGCTTGTTGTAGCGTAG	CTGCAGATGGTCCACAAGC	61.337	60.419	191	p3	(GCG)4	12	1752	1763
AHGA4526	C98084646-1	GATCTCTTTTTGGGCTGTGC	TATTTGGAGCCGGCATAAAG	59.82	60.054	179	p3	(TCT)6	18	373	390
AHGA4527	C98084836-1	TGTCGTCTTGCTTTTCAATCA	GACACCACATGGACCATCCT	59.454	60.666	256	p3	(TAA)4	12	485	496
AHGA4529	C98085122-1	AAGCAGGAGTGGTGAGAGGA	TGACCCAGTGACAATTTTTCC	59.986	59.822	157	p3	(AGT)4	12	760	771
AHGA4531	C98085234-1	TACTCATCAAGCGGGTTCCT	AATCCATCGAGAACCAGTGC	59.694	60.081	190	p3	(CCT)4	12	1335	1346
AHGA4532	C98085242-1	GAGGGAGAACAGGCACACC	GTCGTCGTCGAGGTGGTC	60.672	60.262	204	p3	(CGG)5	15	1403	1417
AHGA4533	C98085408-1	TCGATCTCTGCTAATGGCCT	GCTCCTCCTCTTCTGGGTCT	59.939	59.952	139	p3	(AGG)4	12	686	697
AHGA4534	C98085538-1	TCAACCGCATCCTTTACCTC	TACTTGGAGTGGTGGCATGA	60.074	60.112	277	p3	(ACC)8	24	159	182
AHGA4535	C98085556-1	AAGGTTGTCAAACCACCAGC	ATTGAAATTTTGGTGCCGAG	60.012	59.938	268	p4	(AAAT)3	12	1819	1830
AHGA4536	C98085572-1	TCCTGATCCCCAATTCACTC	AAACGGCGAGACAGAGAAGA	59.862	60.134	252	c	(GAAGA)3catcgtcgccaatggccaccgccactgcacgacacctgttcctatcctgtgtttgtcgtcacgtctcgttgctccccatgtgtctgtta(TCG)4	116	532	647
AHGA4537	C98085572-2	TACTTTTGCACGCTGCATTC	AACCAACATCAGCATTTGTTTC	60.021	59	231	p3	(TGA)4	12	904	915
AHGA4539	C98085672-1	GCGATCCAGAAGAACAACCT	ATTCCTTGGCGGTGTTGTAG	59.288	59.993	265	p3	(CGG)4	12	464	475
AHGA4542	C98085974-1	GGAACCTCCAAAGTATGGCA	ACTTATTGGTCGGACAACGC	59.933	60	135	p3	(GTG)6	18	191	208
AHGA4543	C98086012-2	GCATCAAATCTTCGGTCCAT	CTCCTTCTACCCCCTCATCC	59.9	59.89	250	p3	(TCC)5	15	1096	1110
AHGA4544	C98086036-1	AGACCAGTTGGGGAACACAG	ATGAATCGGGTGAATACGGA	60.002	60.155	217	p3	(CGA)4	12	357	368
AHGA4545	C98086370-1	CTGTCGAGATGGCCCATTAT	CTGAAGGCGATCCATGTAGG	59.917	60.615	215	p4	(GGAC)3	12	42	53
AHGA4546	C98086506-1	CACAGGCAAGATAACGAGCA	GCTTGTCAAAATTCTTCCGC	60.011	59.829	184	p4	(CATC)3	12	810	821
AHGA4547	C98086620-1	TTTGCTATGCCAATCTCACG	TTCATCATTTTGGGCTGACA	59.833	60.049	226	p1	(C)13	13	737	749
AHGA4548	C98086688-1	CTCAGTGGTGCTAGGCATGA	GGACTGTTTCTCAAGAGCCG	60.008	59.989	251	p6	(ACCTCC)3	18	1756	1773
AHGA4550	C98086782-1	GTGGAGCAGCACCTCACC	ACCACAGCACGTGGAAGAG	60.425	59.881	229	p3	(GCG)4	12	480	491
AHGA4551	C98086952-1	CCTCCATGGGGACGATTT	GGTCGAGTTCCTCGCTGTAG	60.681	60.012	173	p3	(CGC)4	12	1097	1108
AHGA4552	C98086972-1	GTGGTGGCCTACGACGAC	AGATCCGTCGGTGCTGCT	60.121	62.001	191	p4	(CGGC)3	12	525	536
AHGA4553	C98087100-1	TAGATCTTGATGCCCAGCGT	AGGCAGTCCGATGCCAAG	60.765	62.379	122	p3	(GGC)4	12	162	173
AHGA4554	C98087336-1	TCCAGGTTCATTATGGCCTC	GGAGAAACCTCAGGAGGGAC	59.894	60.05	271	p4	(GGAT)3	12	1950	1961
AHGA4555	C98087688-2	CCTGAGCTCTCATCGTCTCC	CCGTGAAGGTGTCTGAGGAT	60.096	60.112	249	p3	(CTT)4	12	1667	1678
AHGA4556	C98087976-1	AATCGCTTTCGAATGGACAC	CTTAACTCTGCGCCTTGCTT	60.081	59.791	212	p4	(AAGA)3	12	1966	1977
AHGA4557	C98088036-1	AGACCAGCTCCTCGGTCC	CGGTGACCTGGTCGAGAT	60.359	59.612	160	p3	(TCG)4	12	2172	2183
AHGA4558	C98088064-1	GAGGTCACGTCCACCGAT	CACAGTCGGAGTATTCCCGT	59.453	59.989	248	p3	(GCG)4	12	952	963
AHGA4559	C98088064-2	ACGGGAATACTCCGACTGTG	GGTGATCTCGTAGGTGCGAC	59.989	60.688	245	p3	(AGC)4	12	1302	1313
AHGA4560	C98088064-3	GCACCACCTCGTGACCTC	AAGACGAGGACCAGGGAGAC	60.262	60.648	261	p3	(GAC)4	12	1588	1599
AHGA4561	C98088126-1	GTATGCCCAGAACGTCAAGG	GGGTCTCTCAACGACTGCTC	60.517	59.993	243	p4	(GCCG)3	12	1564	1575
AHGA4562	C98088298-1	CTTCCTCGTCAACGTGCC	AGAACCTCAGGTCGATGAGC	60.402	59.41	278	p3	(CGC)4	12	1185	1196
AHGA4563	C98088308-1	GACCAGCATCTCGATCCC	GACCCGACCATCGACTTTC	59.081	60.468	252	p4	(GCGG)3	12	1190	1201
AHGA4564	C98088328-1	CACCTCCCTGAGCTCGAT	AGGACGAGTAGGTGCAGAGC	58.858	59.628	146	p3	(TGG)4	12	375	386
AHGA4565	C98088470-1	CCTCAACGTATCCCGCTCT	GAAGATCGCCACGGTCTC	60.225	59.296	280	p3	(GGC)4	12	1179	1190
AHGA4566	C98088588-1	CAGGAACAGCTCGTCGTAGG	CCCAGCACCTCCTGTACATC	60.984	60.533	251	p3	(GCG)4	12	949	960
AHGA4567	C98088776-1	AAGGTCTTCAGGGAGAAGGC	GAAATCGAACTCGACCGCT	59.817	60.355	193	p3	(GCG)4	12	1695	1706
AHGA4568	C98088870-2	GGTCAGGTGTCCGAGGAGT	GTGAGCTTGCTGACGAGGAT	60.104	60.564	269	p6	(GCGCTG)3	18	2470	2487
AHGA4569	C98089048-1	GGACAAACAGCCGTGGAC	ACCCTGACCAGCTTCGTG	60.096	59.82	280	p4	(CGCC)3	12	247	258
AHGA4570	C98089266-1	ACACTACCTGGGACGACGAC	TACGTGGAATGGTGTGGTTG	60.033	60.278	212	p3	(GAC)4	12	253	264
AHGA4571	C98089266-2	CTTGAGCACCTGCTGGCT	GCTGCTCACCCTCGTGAC	60.294	60.587	265	p3	(ACG)4	12	2991	3002
AHGA4573	C98089510-1	GAGGCTCACCAGCCAGTAGA	GTGATCTCCGGATTCGTCAT	60.555	59.893	123	p4	(GCCC)3	12	1120	1131
AHGA4574	C98089568-2	AGGCAGAGCGCCTCGTAG	TACGACGTCTCCTTCAACCG	61.81	61.224	194	p4	(CCGC)3	12	2659	2670
AHGA4575	C98089684-1	CCTCGAGGTGCTCGATCC	CATGTCGCACCCGTACAC	61.943	59.52	215	p3	(CGG)4	12	1765	1776
AHGA4576	C98089684-2	AGACGGAGTCCTCGCTGA	GAGCGTCTTCGGCATGGT	59.639	62.397	239	p3	(CGC)4	12	3547	3558
AHGA4577	C98089718-1	CCACCACGTCCTGGTCAC	GTTGCTGGTGGGCCTTCT	61.054	61.23	212	p3	(GCT)4	12	2607	2618
AHGA4578	C98090178-1	GTCGTCGACAACAACCCC	GTCGAAGGAGGACACCACC	59.936	60.52	276	p3	(CGA)4	12	941	952
AHGA4579	C98090178-2	ACCTGCTGGTCTTCATCGAC	AGGTCCACCAGGAGGTTGTT	60.269	60.801	232	p3	(CCG)4	12	1088	1099
AHGA4580	C98090178-3	AGTACTCCGAGACCGTCAGC	GCTGACCCAGTACTTCTGCC	59.48	59.874	176	p3	(ACC)4	12	2438	2449
AHGA4581	C98090322-1	CTTCAAGAGCCTGGAGATCG	TCGAAGGCCGAATATGTCTC	60.088	60.177	126	p4	(AATC)3	12	2034	2045
AHGA4582	C98090322-2	GGCCTATGCCTTCAATACCA	GAAGCTTGAACTGACCCTGC	59.923	59.997	224	p3	(CAA)4	12	2292	2303
AHGA4583	C98090420-1	GCGTAGATGAGGGCGACTT	GACCATCCTGTCCTACTCGC	60.377	59.685	240	p5	(CTCGC)3	15	202	216
AHGA4584	C98090420-2	GATACCTTGTCGGAGGACGA	GAGGTGCTGGGCGAGATAC	60.073	60.785	228	p3	(CGG)4	12	3674	3685
AHGA4585	C98090532-1	GACCACTTCCGCTACATCGT	GTACAGCGACGCGTAGAAGG	60.142	60.984	192	p3	(ACG)4	12	1787	1798
AHGA4586	C98090692-1	AGATCCGAGAGACCGAAACA	GCAAAGTAGGGAAAAAGGGG	59.803	59.939	253	p4	(GGCC)3	12	723	734
AHGA4587	C98090798-1	GTACCGATGGGCCTGAATAC	CGACGGTATCCGTAGCTGTT	59.273	60.154	243	p3	(GCG)4	12	784	795
AHGA4588	C98090826-1	GTTGAGGAAGACGAGCACCT	TCACTATCGTGATTCCGAGC	59.455	58.826	278	p3	(CGA)4	12	4017	4028
AHGA4589	C98091310-1	CTGCAACAGCCAGACCTTC	AGGCTCATAATCGTCGTCGT	59.561	59.723	229	p3	(CGG)4	12	5200	5211
AHGA4590	C98091484-1	GTCGTCAGCACGAAATCGAC	CTTTTTCGCCGAGGATCG	61.825	61.793	195	p2	(GC)6	12	2666	2677
AHGA4591	C98091484-2	TAGGTTTCGAAGTCGTTGGC	AACGACATTCTTTTCCTGCG	60.249	60.249	231	p3	(CGC)4	12	4829	4840
AHGA4592	C98091714-1	CTTGTGCCTAGTCAAAGGGC	CGCCTGTTCAGCTTCGTC	59.875	60.711	277	p3	(GCC)4	12	816	827
AHGA4593	C98091714-2	CCCAGATATTGCGAGGCA	CCAGCTCGACTATGCGCT	60.735	60.272	280	c	(AGC)4ggggtcagcagcgcgacggcgcgggcggaggcgatggcggctctgttcatctcggctcggggacagc(GCCGG)3	94	5766	5859
AHGA4594	C98091904-1	GAACGTAGATCGCCACGAAG	ACTCACCTTCACGAGCATCC	60.796	60.269	263	p3	(GGC)4	12	820	831
AHGA4595	C98091998-1	AACTTCATCTCGGGCAGCTA	AACGTTGGTAAGCAGCTCGT	59.978	59.943	276	p4	(CTGG)3	12	10720	10731
AHGA4596	C98092022-1	AATTGCGGTGGTGAACTGAT	AGCGTCACGGTCTTGAGGT	60.384	60.878	175	p3	(GCG)4	12	5581	5592
AHGA4597	C98092022-2	ATCGGCATCGCAAGTGTAG	GTTCGTGTCCCAGCCATAAT	59.838	59.82	279	p3	(GGC)4	12	6747	6758
AHGA4598	C98092022-3	TCGATATCCATCGTGTCGAG	AGAAGATCAAGGCGCAGGAC	59.629	61.837	154	p3	(CGC)4	12	9891	9902
AHGA4599	C98092022-4	TAGATGTCGGCCAGGTCTTC	AAGGAACTGGACAGCCAATG	60.218	60.111	190	p3	(AGA)4	12	11216	11227
AHGA4600	C98092258-1	CCTCAAGAAACGCCTCGTAG	GGAGGGAAAAGTACATGGCA	60.008	59.933	277	p3	(CAC)4	12	3010	3021
AHGA4601	C98092258-2	ATCATGGGCATCAAGGACAT	GTGGGTCGTCCTCCTTAACA	60.166	59.966	163	p5	(CGTGG)3	15	19129	19143
AHGA4602	scaffold100-2	ATTTTCCGTGTAGCCACCAA	CATTTTCAATGAACTATTTCCTTTTTC	60.365	59.726	266	p1	(T)56	56	3402	3457
AHGA4607	scaffold100007-1	CATCCATTCATGAGGAGGCT	AACATGGGCAGTTTTAGCCA	60.034	60.502	249	p4	(TATT)3	12	4867	4878
AHGA4616	scaffold100016-2	TCAATATTATAGTCCCTCAAAACCG	AGATGCATACAAAAGTGCGTG	59.682	58.861	275	c	(TAATT)3tagtttaatttcttaaaattggttgatttatttggttctcct(C)14	71	4459	4529
AHGA4617	scaffold100016-3	CACGCACTTTTGTATGCATCT	GCGTTTTCATTCGCAAAAAT	58.861	60.082	169	p1	(T)13	13	4751	4763
AHGA4619	scaffold100027-1	TCAAACCAAGCTGTGTAGTAAATG	TTCGCACAACAAAGTTCCAC	58.441	59.74	277	p1	(T)31	31	1688	1718
AHGA4624	scaffold100035-1	CACCTTATACCCCCTTGGCT	ATTGCAATGCTTTTACCCCA	60.2	60.323	135	c	(TTC)4ccc(TTCT)3	27	2184	2210
AHGA4625	scaffold100036-1	AAAAACTAAGAACCAGCCCAAA	GCCCCATATCTCTCTGTCCA	59.203	60.034	243	p4	(AAAG)3	12	4502	4513
AHGA4628	scaffold100045-1	ATTTGGTCGTGCATTTCCTC	TATCCGCACCAAACAATCAA	59.939	59.93	206	p4	(TTTG)3	12	1605	1616
AHGA4630	scaffold100054-1	TTTGCAAAGAGAATGGTTTCA	TTCAAAGCCTCTGCAGAAAA	58.4	58.771	258	p4	(TTTA)3	12	1544	1555
AHGA4639	scaffold100070-1	ATTCACGCCGAACTTGTTTC	TGGCTGATTGTGTGTGGAAT	60.118	59.967	231	p1	(A)14	14	2104	2117
AHGA4642	scaffold100074-4	GGGGGAAGAAAGGGATCATA	AGCCACAGGTGTAAACCCAG	60.089	60.028	234	p4	(ATTA)3	12	3178	3189
AHGA4643	scaffold100074-5	TTCTTCCCTCCCTCTTGGAT	AGCCACAGGTGTAAACCCAG	60.008	60.028	245	p4	(ATTA)3	12	5336	5347
AHGA4646	scaffold100077-5	TTGTTGCTTTGTGTTGTTTCG	TCGATTTTCGGAACCTTGAC	59.801	60.051	141	p3	(ATT)4	12	2293	2304
AHGA4650	scaffold100081-1	TTGCACTTCCACTTGCTCAC	TTTCCCTCATTCGTCCTCAC	60.032	60.05	225	p4	(GGGA)3	12	886	897
AHGA4655	scaffold100099-2	ACTGGCAAGTACATCGGGTC	CACGGACCGAGAAAGACACT	59.997	60.298	264	p4	(CAAA)3	12	3566	3577
AHGA4658	scaffold10010-11	CATAACCACCCTCAACCACC	GCAGAGCAAGGGCACTAAAC	60.088	60.022	256	p3	(TTC)5	15	32125	32139
AHGA4660	scaffold10010-13	GACTATTCCGTGGGGGACTT	CGACTGAAGTGCTGATAGCG	60.19	59.764	220	p3	(CCA)4	12	34904	34915
AHGA4663	scaffold10010-22	ACCCACCACGAGATTTCAAG	TTTCGATTAATGGAGGTAGGG	59.966	58.075	268	p1	(T)15	15	54292	54306
AHGA4666	scaffold10010-25	CGAACTTGCCCTAAATCCAA	TAAGGTAAACCAACGGCCAG	60.067	59.99	213	p1	(A)16	16	58156	58171
AHGA4667	scaffold10010-26	AAATGTCAAACAATTTCCTTTGC	TCAGTTACAAAATGGCGATG	59.428	57.227	109	p2	(TA)13	26	58742	58767
AHGA4668	scaffold10010-27	AGAGCCAAAGAGAGAGTGTTGA	TTTGAAACTCGATGAAAACCAA	58.335	59.603	199	p1	(A)12	12	61114	61125
AHGA4669	scaffold10010-28	TTGGTTTTCATCGAGTTTCAA	GCAAAGTTAATGCTCCCCAA	58.254	60.074	280	c	(TAAAA)4aatagaaatgaagaataagtaaattgataaggatatag(TAAA)3	70	61382	61451
AHGA4671	scaffold10010-30	AAACAAAAGGGAGCGAAAAA	TATTGTGCAGGAAGCGAGTG	58.852	60.011	167	p1	(A)12	12	67497	67508
AHGA4674	scaffold10010-33	CATTGACAAGTTTTCAGTCACCA	TCTTGCATTTCAGACCCTTG	60.06	58.847	235	p3	(TTA)4	12	72419	72430
AHGA4679	scaffold10010-43	TCGAAGATCTTGTTGGGTCC	CCATTTTCCCCAAATTTCCT	60.05	59.992	197	c	(AAAT)3aaagaaagtggtaaaaagccgc(GA)6	46	96260	96305
AHGA4680	scaffold10010-45	GTGAACCGGACTTAGGTGGA	CCGTAGCTCAAGTTATGGTGG	59.966	59.64	172	p5	(AGAGA)3	15	103574	103588
AHGA4682	scaffold10010-50	CCAGACAAATAAAAGAAAAGAAGTACA	GCTCAACATTCCTCATTTGC	58.555	58.299	280	p2	(AT)7	14	111587	111600
AHGA4684	scaffold10010-53	TTAAGCCTGCAAAGGAATAGC	CGTTTACAAACGTGATACGTGC	58.665	60.469	260	p4	(TAAA)3	12	118755	118766
AHGA4685	scaffold10010-54	AGACGGACACTTCAACCACC	TTGATCTAAATACTTGCAAAAATAGAA	60.009	57.117	265	p4	(TTAA)3	12	119309	119320
AHGA4686	scaffold10010-56	GTGACCAGCACCAATGATGT	AAATTGAATGCAATGTTTATTTCG	59.399	59.341	266	p4	(TTTA)3	12	123560	123571
AHGA4687	scaffold10010-57	CGTGATATGTGTAACCCGTGA	TGCCAATCTAACTTGAATCCAATA	59.332	59.871	270	c	(TTTA)3aaaaaatcccgggttcaacctttggtattcatgtttaatgggccttagactccgtttctaatt(A)13	88	126801	126888
AHGA4688	scaffold10010-58	GGCCCTCTATTGAAGGAACA	ATTGGCCAACTGCAGGATAA	59.126	60.469	244	p2	(AT)7	14	130108	130121
AHGA4689	scaffold10010-59	AAATCAGCACATCAAACCCA	TGACAACAAATGAGACATAGAGCA	58.976	59.813	135	p1	(A)13	13	130810	130822
AHGA4691	scaffold10010-61	CAACACCAGAGGTTATGATGGA	CGCAATATCGATACATTAGCACA	59.853	60.022	238	p4	(GAAT)3	12	135011	135022
AHGA4694	scaffold100111-2	AGAGAATGGTGTAGTGGCGG	TCCCAAAACATTAACCCCAA	60.134	60.024	249	c	(GAA)4gctctgctgatctgctttctgcctctcttcgtgacggtgactccgtctctggtctctactctcaagcgttggagtgttgg(AGA)4	104	3835	3938
AHGA4695	scaffold100112-1	CACATCAAGCGGCTACAGAA	GGTATGGATCCACCACAACA	60.011	59.063	245	p3	(AAT)5	15	8003	8017
AHGA4699	scaffold10013-2	TGTGGCGATCGTATCACATT	AGTCAGATCCCCGACTTCCT	59.955	60.073	270	p2	(AT)7	14	2188	2201
AHGA4706	scaffold100141-1	CGACAACGACACGAACAATC	TCTTTCCGTCTTCCCTTCCT	60.16	60.183	168	c	(AAAG)3aagttcttttcacacaacag(AGAA)3	44	1496	1539
AHGA4707	scaffold100141-2	TCCCCTACCCGATCTCTCTT	TGAGTTATACCTGGGGGTGC	60.03	59.813	221	p5	(ATAAG)3	15	2069	2083
AHGA4710	scaffold100155-1	TGGCTTATGACTCTTTATGTTTGG	AAGCCAAAAGGGGACAAAAT	59.577	59.814	155	p6	(TTAGGA)3	18	296	313
AHGA4711	scaffold100159-1	TGAATTCAAGGCTAACCGGA	GTCGAGAGCCACCTCGTTAG	60.576	60.012	234	c	(AT)6aacccagatatcccaaaatacataaagtaaatatctagttctccaaaaagtctctaagagggacaaaagtaaagcttaaacaaaaggagaaatctaaac(AT)7	125	1168	1292
AHGA4715	scaffold100176-1	GAATTTTAGGCTTCCCAGGC	GAACAATCAAGGATGAAAGAGGA	60.041	59.585	230	p3	(CTT)4	12	1962	1973
AHGA4716	scaffold100179-1	AGGTGCCAGAGGAATCAAAC	AAACTTTTGAATCTAATTCGGACAA	59.141	59.489	234	p3	(AAT)4	12	2053	2064
AHGA4721	scaffold100185-3	CGTCATAGTGAAGAGAATCCCA	CAGTGAGTTTGTGATGCGTG	59.195	58.868	253	p5	(TAAAA)3	15	2266	2280
AHGA4722	scaffold100186-1	TGTGCTGGTGAGAGGAACAG	CATGCACCTAAGTCCCTCTTG	60.022	59.743	257	p4	(TTCT)3	12	1618	1629
AHGA4733	scaffold100201-1	TACCAGCTCCTCTTTCACCG	TGCTTTTACCATTCCCATCA	60.388	58.965	204	p6	(AAAAAT)3	18	1015	1032
AHGA4738	scaffold100206-3	TGAAATGGATTCAGGTCACG	CAACCAAAGTGATAAAGAAGAAGAAA	59.496	59.32	215	p4	(CTTA)3	12	4874	4885
AHGA4742	scaffold100217-3	CCGAATTAAGAAGAAAAGGGAA	TGTTATTTGGTAGATTTGGCGA	58.795	59.494	187	p3	(TAT)5	15	7357	7371
AHGA4743	scaffold100217-4	GCACAAATTTTTCTGTGCTGTG	TTGTCATTATTGCTGCGACC	60.708	59.694	280	p3	(AAT)4	12	7995	8006
AHGA4744	scaffold100217-5	TGAGTTGGTTTTAAATAGACAGCTT	TTTATTTGGCATTATCTTGTTTGC	57.786	59.459	279	p1	(T)12	12	9984	9995
AHGA4747	scaffold100223-1	TTGGGTTTGCTTTAGTGACAA	CCGACAGGAAATCTGATCGT	58.332	60.073	274	p2	(AG)7	14	2697	2710
AHGA4748	scaffold100227-2	AAATGACCGGTGTTTGCACT	CCGCAATCGATAACTAAGATGC	60.419	60.94	210	p2	(TA)7	14	1009	1022
AHGA4749	scaffold100234-2	GAATGGCTTTGGTATCAATTTTT	TTTTTAGGTGCTGTGGCAGT	58.499	58.432	258	p4	(ATAG)5	20	3941	3960
AHGA4750	scaffold100236-2	TCACATAAATTTTTGCTGCTTCA	CTTGCCACCGTTGTCATTTT	59.782	60.924	180	p3	(AGA)4	12	3922	3933
AHGA4751	scaffold100236-3	AAAAGAGAAGGAAGGAGGCG	TCTTCAGACGAGAGCTTCCC	59.955	59.679	278	p3	(TAT)4	12	4358	4369
AHGA4752	scaffold100236-4	TGCCATGTATCTCTACGAAACC	CGCTTGACCACCTACTGTCTT	59.114	59.41	280	p1	(T)13	13	5151	5163
AHGA4754	scaffold100238-1	GACTGGAAGGAGGAGGGAAG	TGCCTTTTGGACCTGAAATC	60.186	60.051	198	p4	(AGGG)3	12	4374	4385
AHGA4761	scaffold100257-1	TCAACACACGTACACCGAAAA	TCGTGTTAGTGTTCTTAGTTCTTCC	60.058	58.165	232	c	(AAAAGA)3tgaataagaaaaa(AAG)4	43	275	317
AHGA4762	scaffold100257-2	CCCACGTGATAATTTCAATTTTATT	TGATAATGGTACCGGTCGTG	59.473	59.272	230	p3	(TTA)9	27	2231	2257
AHGA4763	scaffold100257-3	GATTATCACGACCGGTACCAT	CTCTCGTGAGTCCGTTCTCC	58.661	59.986	239	p3	(ATT)6	18	2432	2449
AHGA4776	scaffold100287-2	CATGGTTTAAGGTATTTTTCGGA	GCAGAGGTGGTCGTTGACTT	59.302	60.307	195	p4	(AAAT)3	12	2862	2873
AHGA4777	scaffold100288-1	ACGATTACCTTTTCGGCCTC	TTAGCCCGAAGGACGATTTA	60.451	59.677	214	p3	(ATA)4	12	5009	5020
AHGA4779	scaffold100289-2	CCTAGGGCTACTGGTGGGTA	GGGATTGTCGCACTTCAGTT	59.073	60.119	248	c	(GGAA)3gggggaaatgtgacaaagagagaagagggaaaaagaagagggg(GA)6	67	3844	3910
AHGA4781	scaffold100291-1	TTCAGTCCTTACGCACCTCTT	TGAGCAATGTGCTCTCATCC	58.994	59.95	205	p1	(A)12	12	1104	1115
AHGA4782	scaffold100291-2	CAGTGGAAAGGAGTTCATTGTG	TGGCATCGTTTGATTCATGT	59.633	59.931	217	p3	(ACA)5	15	1506	1520
AHGA4787	scaffold100311-1	GCTGCCTTGGTGACTGTGTA	CCTTTGAGCAAACACGAACA	59.905	59.881	246	c	(T)12ctttttg(CTT)5	34	3003	3036
AHGA4788	scaffold100313-1	AGACGAATTGCTTTGATTGGA	GCTTTCATTGGCCATGGTAT	59.699	59.791	116	p4	(TTAA)3	12	676	687
AHGA4789	scaffold100313-2	AAAGCAAGCAAAGCCCATTA	TGCAGAGGAAGAAAAGTGGAA	59.853	59.978	263	p5	(TTTCT)3	15	1619	1633
AHGA4792	scaffold100321-2	TAAATGCCAAGAGGGTCCAC	TCAAACCCAATTATTACCACTGA	59.933	58.421	149	c*	(TAAA)3(AAT)7*	31	1536	1566
AHGA4793	scaffold100321-3	TCAGTGGTAATAATTGGGTTTGA	AACCATTAACCGTTATGCCG	58.421	59.72	233	p1	(A)12	12	1702	1713
AHGA4794	scaffold100323-1	TGCACTTGTTCCATTAACGC	CATAAAGCAAACATGCGTGG	59.735	60.133	102	p3	(ATT)4	12	2518	2529
AHGA4804	scaffold100342-1	TCCATGTCATCATCATAATCTGTTC	TTGCTTAGCTTGCAAAATCAT	60.095	57.756	280	p1	(A)13	13	773	785
AHGA4806	scaffold100351-2	ACCGGTATTCACAGACACCG	CAACAAAAATCCAATTCACAGG	60.833	59.357	119	p3	(TCT)5	15	617	631
AHGA4815	scaffold100369-4	AATATTTAAGACATGGGTGGTCTG	ACGTTCTGCTGCGTTTTACA	58.4	59.536	240	c	(ATA)4agatggaaaataatgaaagagcagggggttggatgggtcac(GTATA)3	68	4210	4277
AHGA4816	scaffold100369-5	GCAGAGCCACAGAACTGGTA	GCGCTTTAGTGTGTTGGGTT	59.037	60.176	111	p4	(GTAT)3	12	4389	4400
AHGA4821	scaffold100376-1	CCGATATTTGGACATTCGGT	TCACAAATATGCCTGTTCATCA	59.645	59.041	277	c	(TA)7ccggggcgggtttaatctaaacccga(CCCCG)3	55	161	215
AHGA4822	scaffold100378-4	AAAGGAGGTGGATACCAGCA	CGACAGAGACCCGCAAAAT	59.55	61.192	280	p2	(TA)7	14	4846	4859
AHGA4825	scaffold100388-2	GAAAACAAAAATTGGCAGGC	GCATTACACACCCAAAACTTCA	59.569	59.904	270	p2	(TA)7	14	1150	1163
AHGA4826	scaffold100388-3	CAGAATAGGCACATGCGAGA	GGCATTTAATTGGCATGCTT	59.972	59.935	252	p4	(TTAT)3	12	2109	2120
AHGA4827	scaffold100388-5	TAAAATATTGCTCGCCCTCG	TGCACCGATAAGTTCTGCAT	60.185	59.301	177	p3	(AAG)17	51	9726	9776
AHGA4830	scaffold100401-1	CTACCGAGCAATGCTGACAA	CCACGTTTTAGGTTCCACTTC	60.011	58.614	244	p3	(TTA)4	12	2000	2011
AHGA4832	scaffold10041-1	AGTGCATGGGATTGTTCCTC	GCCTTCTTTTTGGATGTCATTT	59.934	59.485	149	p2	(TA)6	12	3181	3192
AHGA4833	scaffold100413-1	AAAAAGTTCGTGATTTAGAACGTAA	CATTTTCTAAAGCTTTTAAGATTACCC	57.731	58.529	234	p4	(AAGC)3	12	3282	3293
AHGA4835	scaffold100414-1	CTGCAGATTTGCTTCGTTGA	TTTGAATGAGATTACAACATTCTGA	60.134	57.886	264	p3	(ACC)4	12	601	612
AHGA4839	scaffold100414-10	CATGATTGATTGGATTATGGTCA	AAACAAATCGAGCCAACAGC	59.538	60.257	236	p4	(TAAT)3	12	10834	10845
AHGA4844	scaffold100430-1	ACCTTGGGGTATGGATCCTC	AACGGGAAACCTATGCACAC	60.015	59.859	178	c	(TTA)5t(TTA)4ttgttaatttgttattattagtata(AGG)5	68	332	399
AHGA4848	scaffold100434-1	GTACACGTGGATGCCCTTCT	TCTCCGCGGTAATTAGTAGCA	59.997	59.882	225	p4	(TTAG)3	12	985	996
AHGA4850	scaffold100436-2	AAATTGTCTTTGTAAAATCATTGTTGA	CCACAAACGAAGCATCTACTGA	59.337	60.305	200	p5	(TAAAA)3	15	5596	5610
AHGA4853	scaffold10044-9	TGATAGTCGGGGAAGTCGTT	CAGGTAGCCCAGCTAATAGGC	59.55	60.25	150	p1	(A)15	15	12918	12932
AHGA4854	scaffold10044-10	GCCTATTAGCTGGGCTACCTG	CGTGGAAATGAGAACTATCGG	60.25	59.578	252	p5	(AAACA)3	15	13049	13063
AHGA4855	scaffold10044-12	TGATCCATATGGGTGGATACAA	TGGAGATACAGGGGACTGAAA	59.901	59.536	246	p4	(AATT)3	12	18158	18169
AHGA4856	scaffold10044-17	ACTCTTTCAACAAATTTCATCCA	ACCTGGCACATAGTCGGAAC	57.788	59.997	167	p4	(TAAA)3	12	22909	22920
AHGA4857	scaffold10044-18	GGAACCGTCGTACTAACGCA	CCGATTTAATTTGATGACCTATTT	61.08	57.678	253	p3	(TTA)4	12	25810	25821
AHGA4858	scaffold10044-19	TGAAAAATCACACCAGAAGGAA	TTTTCTTTCATCACTTTTGAGCA	59.587	59.042	279	c	(TAT)13(TGT)7	60	27276	27335
AHGA4859	scaffold10044-20	CCAAGTCCAATCATATCCAGC	GCGTTGCATAGAATAGGAGAAAA	59.401	59.781	271	p4	(AAAG)3	12	27629	27640
AHGA4860	scaffold10044-28	AATGATTGGCCTGGATTGAG	ACTTCAACCATGATTCACATTTT	59.894	57.533	213	p1	(A)16	16	43357	43372
AHGA4862	scaffold10044-32	GCTGGTTGTTTGAAGCATGA	TTTTTGTAAATGTAGTCAAACAGAATC	59.847	57.243	268	c	(GGATC)3ggatatagcctaaaattctatccgatctgcactatactcattggatcagattggatgcgatatccgcattttttttagac(CGGAT)5	120	47208	47327
AHGA4868	scaffold10044-42	AGACGCGGAACTGGAGTAGA	TGCATATATAAGGGGTCGGG	60.012	59.638	265	p2	(TA)7	14	66929	66942
AHGA4881	scaffold10044-70	CCAGCATTTGTGTTTGATGG	GACCCTCCTCCTACATTCCC	59.964	59.755	264	p5	(GTTTT)3	15	109047	109061
AHGA4884	scaffold10044-76	TGCATATGGAAATATCACTCCAA	TTAGAAATCGAAGATAAAAGATAAGGA	59.336	57.519	270	p3	(ATT)4	12	128943	128954
AHGA4885	scaffold10044-80	AAAGTGTGATCTCTCACCCTTAAA	TGATGGATCCCACCAATTTT	58.393	59.991	195	p4	(AAAG)3	12	138399	138410
AHGA4887	scaffold10044-82	TTTTTCAAGTCCATCCCAAAA	CTTCAAAAACATTATTACGGGTCA	59.415	59.351	100	p4	(TAAA)3	12	142632	142643
AHGA4893	scaffold10044-94	TTTTACGCACCCAAAGTTCA	GAAGATATGGACCGATCATAACAA	59.202	59.254	280	p5	(TTATT)3	15	163184	163198
AHGA4894	scaffold10044-95	AAAAATTATCCATATTCTCTTTGATGT	TGAGAAAGTTCCATAACTCACTGG	57.075	59.69	236	p4	(TAAT)3	12	163502	163513
AHGA4896	scaffold10044-97	TTCATCTATTACTTGGATTTGGACC	TTTTTGTTTAGTTCTATGTTTTGATTG	59.656	57.324	200	p5	(AAATA)3	15	170405	170419
AHGA4899	scaffold10044-101	AAGTAACTTAAGCCATCATCTAGGATA	TGCAGGTACTACCCCCATTC	57.421	59.813	237	p4	(TATT)6	24	173664	173687
AHGA4907	scaffold100450-4	GGTGGGATCAACCTCAGAGA	TTGTGGGGTACGGAAAAGTC	60.048	59.83	278	p5	(TAAAA)3	15	5058	5072
AHGA4915	scaffold100465-5	AAAAACGAATCAAGGACAACTTT	CGCCTATATGCCTCTGATGA	58.305	58.846	257	p4	(TAAA)3	12	14327	14338
AHGA4927	scaffold100488-1	ACCGACTTCCAACACAAAGG	GAACGCGACCCAAATCTAAA	60.005	60.074	187	p5	(TTATC)3	15	1636	1650
AHGA4930	scaffold100492-1	CAACATTTGGGGGTTTAAGG	TGATGGATGAGGCTTGATTG	59.175	59.604	280	p2	(AT)6	12	1160	1171
AHGA4932	scaffold100495-2	TGAGCAAGCATGAGAATAGCA	GGAGCTGGTTTTGTTTGTCC	59.727	59.574	230	p2	(AT)6	12	599	610
AHGA4936	scaffold100495-9	CACCCTCCTCCATGCTTTTA	TAACCAGCATGGCAAATTGA	60.066	60.073	107	p2	(AG)6	12	3193	3204
AHGA4937	scaffold100495-10	GGATTAAACCCCATGTTTTGG	TCTCGTATCAGGCACCATCA	60.279	60.225	274	p1	(A)17	17	3495	3511
AHGA4942	scaffold100510-1	CCATCCAAACCTCACCAATC	ATGCAACTTTGGTTGCAGTG	60.173	59.764	245	p4	(CAAA)3	12	1239	1250
AHGA4947	scaffold100513-5	AACGCATGAGACCGAATAGG	TCGTGAAAACGATCCAATCA	60.096	60.049	224	p4	(TTTA)4	16	11921	11936
AHGA4955	scaffold100518-3	TGAGTTGTATTTAAGGTGTCTGGAA	TCATGGTATTCTCTTTGAGGAGG	59.15	59.601	217	p3	(AAT)7	21	4719	4739
AHGA4956	scaffold100522-1	TCACTTTTCACTCCGGTTCA	CAAGGATCCGAAGAATTCCA	59.262	60.006	264	p3	(TCT)4	12	4755	4766
AHGA4963	scaffold100547-1	TTCTCTTTGGTGGGGTTGTC	GCTAAAGGTTTTGTTGCCGA	59.943	60.244	240	p3	(AAT)4	12	426	437
AHGA4964	scaffold100547-2	CATGCACATCTGAGGAAGACA	TTTCAAACTCCACTACTTCATGC	59.846	58.439	280	c	(AGC)4atgtggtttatagtctcttagtagcacagagaaaagaccatccttatttccattccctgaattcatgctaaaaaagcaggtcaccaacttatatatt(TA)7	123	1795	1917
AHGA4969	scaffold100559-2	TGTGCTTGATTTGATATTCCCA	TGAAATTGAAGCCAAGGAGG	60.323	60.184	235	p1	(A)12	12	2327	2338
AHGA4972	scaffold100567-1	AGAACGAACGTCTCCACCAC	TGAAAAGGCAGTGCTTACCC	60.159	60.249	264	c	(TC)15ct(TG)7	46	581	626
AHGA4978	scaffold10058-1	ACCAAACTTGTGACCCTGCT	CGTGGGTTGTATCCACACTG	59.622	59.873	276	p3	(TGA)8	24	1159	1182
AHGA4981	scaffold100592-2	CGATTGAAGCTCTGTTGCAT	AGCTCACCCAAACAAGCATT	59.028	59.74	275	p4	(AATA)3	12	1968	1979
AHGA4982	scaffold100600-1	GTGGGAGAGATCCAATCGAA	AAACCATGCAATTCCATTCC	60.011	59.628	262	p4	(GTAA)3	12	1275	1286
AHGA4984	scaffold100602-1	TGGATGCTACACCATGAGGA	CTTACTCGGGACTCATTGTCG	60.072	59.743	156	p2	(CT)6	12	118	129
AHGA4985	scaffold100602-2	GGGCATACCCTGTTGCATAA	TTGGTAAAAATTGGATATGGGTG	60.721	59.838	238	p5	(AAAAG)4	20	969	988
AHGA4996	scaffold100618-1	CAAGTCATGTGCTATCGCGT	CAAGCTTTGTTTCAATTGCC	59.895	58.413	252	c	(AAG)4aaagg(AAGA)3	29	138	166
AHGA5001	scaffold10063-1	TGTGTGTCGCCTCTTTACCTT	GGTGTTTTAGGGGGTGGG	59.788	60.019	278	p1	(A)13	13	541	553
AHGA5005	scaffold100633-2	CCTCCAACATATCCGAAGGA	GAGGCGAGAGTGTCATGGAT	59.887	60.231	270	p3	(CCA)5	15	1500	1514
AHGA5013	scaffold100656-1	GTGGGATCGGCTACATGAAT	CCATGTTAGAAACAAGAGACTGAGA	59.78	59.012	278	p3	(TTA)5	15	192	206
AHGA5014	scaffold100656-3	TGAGGCCACCAATACCAACT	AGCCAATTCCCGATTAACCT	60.375	59.799	280	c	(AT)7acttatggaatcatcatgtgtttctattatattatccattattctcttaattattaagtg(TAA)4	86	3012	3097
AHGA5015	scaffold100656-4	TCGTCACAAGTAGCATTCGC	CATTCCTCCTTGCAATCCAT	60.019	59.894	253	c*	(CTC)4(TCCT)3*ctcctttcttatcttctcttttctctctgttttgattttgagatatgtttatga(TGT)4	88	4632	4719
AHGA5016	scaffold100670-1	TTGAAGGAGGGAATTCGTTG	ACGACGACCTAGCGAATGAT	60.044	59.723	213	p4	(AATT)3	12	6126	6137
AHGA5021	scaffold100670-8	GAAGCATCGTCGAGCAAGTT	ATCTACCTGATTGGCGGAAC	60.547	59.009	192	p5	(ATATA)3	15	13130	13144
AHGA5022	scaffold100670-9	TGGTCACGCTCCAAACTAAA	TGTGAAACTTAACGATATGTGATGAA	59.317	59.842	258	p4	(AAAT)3	12	13519	13530
AHGA5025	scaffold100672-1	TCTTCAACTCTCTCCCCCAC	CAAGACCTCATCTTCCAGGC	59.228	59.803	210	p3	(TTA)4	12	2135	2146
AHGA5026	scaffold100672-2	GCCTGGAAGATGAGGTCTTG	CATATGGACCCGTTACCCAC	59.803	59.933	148	p5	(AAAAT)5	25	2273	2297
AHGA5027	scaffold100672-4	AAACAAATGACGTAAGACCAAAAA	GCGACAAAATGTGAAAACAAGA	59.047	60.152	240	p1	(A)12	12	3553	3564
AHGA5036	scaffold100685-2	TCCCTCCTCCTCATCTTCTG	CGGTGTTGGCGAGAGAATAA	59.329	61.157	141	p3	(TCA)4	12	487	498
AHGA5037	scaffold100685-3	TTTCATCATTATCATCATCTTCTTTTT	TTTCCTCTAATGCTAGCAGCG	58.627	59.772	256	c	(AAG)4taacacataatggtacaaaattacttgaaataggatgaacttacattcgttcaacta(AAAG)3aaataaagaaaaa(AAG)4	106	1156	1261
AHGA5045	scaffold100686-7	GTCGGAATTATCACGACGGT	TGTCTTGATTGATTAAAAAGAGTTGG	59.82	59.944	262	c	(GAA)4ggagatatctttagcttgttaatttatgtatggagaaagattt(AAAG)4	71	2277	2347
AHGA5048	scaffold100694-1	GCAGAGCGAGAGTGGGTTAC	CGGCTACCCTCCTTTCTTCT	60.02	59.842	187	c	(AG)15tgagcggtgatgaaagagggaaaga(T)22	77	835	911
AHGA5050	scaffold100695-4	CTTCCTCTTCCTTCAACCCA	CTCCGCCTCTTCTTCCTTCT	59.255	60.088	229	p3	(CTT)4	12	1234	1245
AHGA5053	scaffold100696-3	CCACTCTCCCATAATGTGGC	CAAGGATTAATCTCTCGCGG	60.34	59.801	261	p2	(AT)10	20	5180	5199
AHGA5054	scaffold100697-1	TGTCCGAGCTGACTATGCTG	TTGGCAAAGGAAACTGGAAG	60.16	60.22	210	p3	(TGA)4	12	2980	2991
AHGA5056	scaffold100698-2	GCATCAATCCCAACCATTTC	CTGGTGGTTGAGCTTGTGAA	60.141	59.873	253	p4	(TACA)3	12	3128	3139
AHGA5057	scaffold100698-3	CGACTTGAAGCCACACTTGA	GCAAAACAGCCAGAGAAAGG	60.025	59.993	251	p2	(CT)6	12	5275	5286
AHGA5058	scaffold100700-2	ATTCATGTAGCCGATCCCAC	GCCGTCAAGATAGACGATGC	59.78	60.775	222	p3	(TTG)5	15	3227	3241
AHGA5059	scaffold100700-3	TGAGTGATTTTTGTCCCTATATCAA	CGATTTCGATTCTGACCCTC	58.976	59.629	254	p4	(TAAT)3	12	4591	4602
AHGA5069	scaffold10072-3	AACTGCAAAGCAGAGGGAAA	CACCATTGCTGTTCAGTGCT	59.993	59.905	207	p1	(A)12	12	5069	5080
AHGA5070	scaffold10072-4	CAACAGTTCCTTTGGCAACA	TGAACAGAATTTTTCATTCGG	59.734	57.741	246	c	(CAC)4aagttacaatcaataccacaataacctgctcaccctgctaataacagatattaattaaaatgaaaacc(A)13	93	5336	5428
AHGA5072	scaffold100725-1	TGCAGCAAATTTAGGTGTAATACG	TACGAAATGCAAAACGCTCA	60.413	60.39	277	p2	(TA)15	30	883	912
AHGA5073	scaffold100730-1	TAGAAACCGGTTCCGATGAG	AGAGAAATGCTCGAGTCCGA	60.066	60.096	192	p3	(GGA)8	24	2876	2899
AHGA5077	scaffold100736-1	TGGAAAAGGTGAATGCCAAT	TGGTTTTGCTTTTTGGTTCC	60.309	59.953	268	p3	(CTT)4	12	4254	4265
AHGA5082	scaffold10074-1	AATAGGGCGAGAAGAGGTCC	GACTTGGACGAGTCCTCCTG	59.674	59.835	245	p3	(GAG)6	18	2004	2021
AHGA5084	scaffold10074-3	GAGCGCAACTTAGAAGGGTG	GGATGCTTTGTTCCTCCTGA	60.015	60.195	241	p1	(T)13	13	4926	4938
AHGA5086	scaffold100747-2	TGAAGGCTACTCACAGCAAA	GGACCGGTATAGGATTCGGT	57.217	60.039	261	p5	(ACCGG)3	15	1122	1136
AHGA5089	scaffold100776-1	TTGCATTGGTGTTGGTTTGT	ACTTGGTGTGCATTGTGGAA	59.864	60.008	177	p5	(TTTGT)3	15	957	971
AHGA5091	scaffold100776-4	CACCATCCTTAGACCATTGGA	AGAAAGGTCTTGGCAAGGGT	59.799	60.11	265	p2	(TA)7	14	4256	4269
AHGA5094	scaffold100799-1	AAACTCCAAACACGCAGACC	TCCCACCTTCCTTACAATGC	60.156	59.933	174	p4	(TTTC)3	12	1095	1106
AHGA5098	scaffold100802-2	TACCATGGCACACGTGAAAC	ACAGCAGGCTTCTGATGGAG	60.436	60.555	265	c	(AAGA)3gaaaaaaaattcatcatgagcagctgaccatcatctatccagcaagaccactatcactacacatatca(ACC)4	92	8146	8237
AHGA5099	scaffold100802-3	ATTTTGCAATCAACTTGGGC	CCCATTTCTCTCCTCAACCA	59.945	60.042	164	p4	(GGAA)3	12	9335	9346
AHGA5100	scaffold100803-1	GGTGACTGTTGAATAGCGCA	CCCTCCTCAATATAGCCCTCA	59.871	60.417	257	p3	(TTA)5	15	1472	1486
AHGA5103	scaffold100817-5	AAAGAGAATAGAGACCGAAGTAAATTG	ATTATCAACCCTTCCACGCC	58.963	61.072	258	p5	(TAAAA)3	15	4115	4129
AHGA5104	scaffold100817-6	AGGGACACAACCCATATCCA	GGACCTGGTGGAGGTACTGA	60.05	59.962	272	p5	(AAGAT)3	15	5543	5557
AHGA5107	scaffold100826-2	CAAAGTCATGGGGTTCGACT	AGCCAGTTGCACGATCTCTT	59.966	60.02	226	p3	(CCT)4	12	3114	3125
AHGA5109	scaffold100830-1	AGGTGGTGAGGAAGATGACG	ACAGCCCACAAATTCAGTCC	60.112	59.973	209	p3	(GAA)4	12	1678	1689
AHGA5110	scaffold100835-1	CAAGAGAATAACTGAAGATGAAAGAGG	AATGCATGGCCAGCTAATTC	60.178	60.067	253	p3	(AGA)4	12	600	611
AHGA5114	scaffold100842-1	AAGCCCAAAGCAAAAGATCA	CCTCAAGGTCGGACACTGTT	59.823	60.151	240	p5	(AAGAT)3	15	1242	1256
AHGA5116	scaffold100845-1	CTATTGCTGGAGGCAGAAGG	CGTTGAATAAATCCGCCAGT	59.971	59.96	256	c	(GA)6(GGGA)4ggtgtgagggagagatgagaggcttagagc(GA)25	108	2888	2995
AHGA5117	scaffold100845-2	AATTTCTGGTTCTATGCCGC	CGACCTTGGCTTATTTTGGA	59.186	60.067	241	p1	(T)15	15	3295	3309
AHGA5119	scaffold100848-1	CGATTTTTATCACGTTTTGCG	ACGGTTCCAAGTGTTGTGGT	60.481	60.321	251	p3	(TAT)4	12	876	887
AHGA5123	scaffold100852-2	TGAGAGGATGGAGGAAGAAAA	AAACAAAAGTTGGGCAAAAA	58.847	57.345	258	p3	(ACA)5	15	1660	1674
AHGA5128	scaffold100880-2	AAAGACTTGATGGTGGTGGC	TCAGGTTTGATTTGAAAAGGG	59.973	59.05	116	p2	(TC)6	12	3779	3790
AHGA5129	scaffold100880-3	GTCGAGGATGTTCGAGAAGG	GATCCGTTAAATCCCCGTTT	59.803	60.02	224	p2	(TA)6	12	4686	4697
AHGA5132	scaffold100885-1	CGGAATAGGAAGCCATTGTC	ATGGCATTCACAGGCATACA	59.528	59.955	103	p4	(AAAT)3	12	3421	3432
AHGA5133	scaffold100887-1	CTGGTTCACCACCAACAATG	AGATTCGTGCACCAAGGAGT	59.848	59.727	125	p3	(CAG)4	12	682	693
AHGA5135	scaffold100892-1	CCAAAGTCCTAAACACCCGA	ATGCAGCCACAACACCATTA	59.964	59.995	254	p2	(GT)9	18	3730	3747
AHGA5144	scaffold100899-1	ATTGAAGCCCACCATAGCAG	TTGGACCAATTCCTACTGCC	60.096	59.933	226	p1	(A)13	13	863	875
AHGA5146	scaffold100903-1	AAAAACGGATTGATTTAGTTTGG	TCTGAATAAATTTTGTAGACTCGATCA	58.541	59.624	278	p2	(AT)7	14	2918	2931
AHGA5148	scaffold100903-3	AGCGAGAGATGGCTGAGAAG	TCCAAAATTAGTGAGCAAAGCA	59.851	59.89	197	p6	(CATTAT)3	18	6212	6229
AHGA5151	scaffold100914-1	GTGAGGGAGTGACGGTGAAT	ATTTTCTCTCCACGGGGAAC	59.969	60.306	181	p2	(TA)7	14	2154	2167
AHGA5153	scaffold100924-1	CCAACGTTAGTGGCCAAGTT	CAACTTCCAAGGACGTGTGA	60.03	59.72	214	p4	(AGAA)3	12	3808	3819
AHGA5157	scaffold100929-2	TTGGTGTCTAAATTTTGCCTG	GACACCATAGAATTGACCTTTGAA	57.824	59.415	256	c	(A)26cattt(A)20	51	3983	4033
AHGA5163	scaffold100934-2	TGAGAGATAGAAGAATTAGTTAGGAGG	AAACTCATCATATTCTTTTTCAAAATC	57.229	57.564	271	p4	(TTAA)3	12	857	868
AHGA5170	scaffold100955-2	TCAATATGAACCATCCGTCAA	TGTCCTCCTCCTGCTTCCTA	58.832	59.943	233	p4	(TTAT)4	16	1752	1767
AHGA5171	scaffold100955-3	ATCTTTAAACGCCGTTGGTG	TGCAAAACGTTACCGTCAAA	59.996	60.147	190	p2	(GA)8	16	2074	2089
AHGA5179	scaffold100964-1	CTAAAACCGCGAACTGGTTG	GGAGGTGAATAGTGCTCCCA	60.659	60.073	160	c	(AG)6ggagttcggttatg(AGAGA)3	41	2058	2098
AHGA5180	scaffold100965-1	GGTTTGTAATGATAATGGCATGAA	AGGCTGCAGAGTAGGGGAAT	59.98	60.233	257	p4	(ATGA)4	16	2305	2320
AHGA5181	scaffold100965-2	CGTTACCAAGGAAGGAACGA	AAGAAGGGGGTGAGGTTTGT	60.103	59.834	245	p3	(ACC)4	12	5517	5528
AHGA5182	scaffold100965-3	CGCAATTCTGATGTTGCTGT	GAAATGGTTTTGAACTGGTTTAGG	59.871	60.139	172	p5	(TCAAT)3	15	6044	6058
AHGA5187	scaffold100968-4	ACCGGATTGGTTCTGACAAG	TTGCTAACCGTGGAAACTGA	59.966	59.317	175	p4	(ATTA)3	12	3962	3973
AHGA5189	scaffold100968-8	TCAAGGGGAAGATTTGTTGC	AGGAAATGGGGTGTGTTTTG	60.051	59.688	277	p3	(CTT)6	18	11167	11184
AHGA5192	scaffold100978-1	CCCTAACTTTCACGACCTGC	CAATTGGATGTCTCTTGTTGTG	59.734	58.132	155	p4	(ACAA)3	12	4400	4411
AHGA5195	scaffold100988-3	TTCCAAAACGTCACAAACACA	TGCTTCGCAGGTTGAGACTA	60.035	59.74	243	p2	(TA)15	30	4143	4172
AHGA5202	scaffold100999-1	ATTTCACCGTCGCTACTTGC	TCCACAAAAGCAGTGGAACA	60.278	60.278	253	p3	(ACA)4	12	230	241
AHGA5204	scaffold100999-3	CGTGTGTGGTGAGAAGGAGA	TCACAGGAAGGTCTGACCATAG	59.864	59.208	257	p4	(TTAT)6	24	1879	1902
AHGA5213	scaffold10103-1	GGGCCGAAACAATTACAATG	GTAGGTAGCTCCCAGCCTCC	60.188	60.233	250	p4	(TCAT)3	12	5165	5176
AHGA5216	scaffold101034-2	TGCAAACACTTCTGGTGAGG	GGCCATGGTAGTTTGGTGAT	59.873	59.676	141	p4	(TTTC)3	12	5094	5105
AHGA5217	scaffold101035-1	AAGCTTACCTTTTTCTTATCTTTTTCA	TGGGACCTGGTTTAACTTTGA	58.721	59.457	185	p5	(ATCTT)3	15	1624	1638
AHGA5220	scaffold101036-2	TACCGACTTTTTGCTGGGTT	TTGTTCTTCGTCATCGTTGC	59.609	59.847	253	p1	(A)12	12	1948	1959
AHGA5226	scaffold101048-2	AATGGAAAACCTTTTTGGGC	TAATTCAAGCCACCTCTGGG	60.164	60.066	135	p4	(CAAA)3	12	3476	3487
AHGA5236	scaffold10105-25	TTTGGGGCTGCTTTTCTATG	TGCAGTGACCAATTTACGGA	60.202	60.111	198	p5	(AGAGA)3	15	78021	78035
AHGA5237	scaffold10105-27	ATAGAAGCAGCTGCCCAAAA	CATGAGAGTTAGAGGTGCCG	59.982	58.469	266	c	(TA)6(T)18	30	85291	85320
AHGA5239	scaffold10105-33	GGGACTCATTGTAAGAACCAGAA	TTAATTTCGGTTAGACCGGG	59.513	58.94	279	c	(AAT)4ttgattgtccaaaatatgatacaaaaatttagaatattaattaaaaaccctaaacctaa(AAT)4	83	94612	94694
AHGA5240	scaffold10105-36	GGTTGAGTTATTGCCGGGTA	GTCTCATATCCGGAGCAAGC	59.823	59.803	172	p4	(AATG)3	12	97671	97682
AHGA5245	scaffold10105-49	TGATCCATTTGTTTCATCGG	ATGATCAGCGAGGCCTAGAA	59.325	59.939	222	p4	(GAAT)3	12	120757	120768
AHGA5246	scaffold10105-50	CGTGTGCCTTTTAAATCTTTCG	TACATGTCGTTGAGGGAACG	60.964	59.566	183	p4	(TTTA)3	12	121597	121608
AHGA5247	scaffold10105-51	TTTTTCGTTCCCTCAACGAC	CATTGCTTTTATGTTATTACGAGGG	60.088	60.148	227	p4	(TTAA)3	12	121779	121790
AHGA5248	scaffold10105-52	GTGGAGACACATGGGACTGA	ATGCTGATAAATCCGTCGCT	59.502	59.696	268	p4	(AATT)3	12	122247	122258
AHGA5252	scaffold10105-56	TGGTGTCCCCATAGTGATCTT	TGTCAGAGCGTAGAGAATTCCA	59.274	60.015	181	p5	(TTTAT)3	15	127971	127985
AHGA5253	scaffold10105-57	CGAAACACAAAAGCCACCTT	CTAGAGGTTTCTCCGGCCTT	60.147	59.842	165	p3	(TTC)4	12	131442	131453
AHGA5258	scaffold10105-75	CCTAGGAATGTCCTTTGCAAGT	TCGAGGATAAATTCCTCACCA	59.653	59.514	279	p4	(TTAG)3	12	188625	188636
AHGA5260	scaffold10105-83	CATCTATTGGGTTTCCCCCT	TGTTGGCGTAAGACTTTCTCA	60.011	58.566	212	p1	(A)15	15	204440	204454
AHGA5261	scaffold10105-84	TCAGTGTGGATTTTTCCTTTTT	TTGAGCTATATTCTCAGCAAGCA	57.776	59.311	255	p4	(TTGT)3	12	209879	209890
AHGA5265	scaffold10105-92	CCAACATTTGATTCGCTTGA	TTGAGGGAGCATCCACTTCT	59.664	59.803	187	p1	(T)34	34	230316	230349
AHGA5266	scaffold10105-93	CCGGGATCAATGACCTTAGA	ATTCGAATTTGCTATCCCCC	59.887	60.116	264	p4	(AAAG)3	12	231598	231609
AHGA5269	scaffold10105-98	TTGTTTCTTTTGGTCGCTCC	GACAGTACAGTCGACTTGAAGCA	60.227	59.599	152	p1	(T)13	13	241360	241372
AHGA5270	scaffold10105-101	TGCGAAATTTCTGCGATAGA	CCTCCTCTGCATGCGATTAT	59.543	60.199	187	p3	(AAT)9	27	243390	243416
AHGA5271	scaffold10105-102	ATAATCGCATGCAGAGGAGG	ACCGAGTTTATTGGCTCACG	60.199	60.132	272	p3	(TTA)15	45	243659	243703
AHGA5273	scaffold101056-1	GTTTTTAGTGGGGCGGAATC	CCGAGGGAGTAAAATGTCCA	60.673	59.926	275	p5	(ATATT)3	15	3582	3596
AHGA5275	scaffold10106-2	TACCCGACGATTTTCCACAT	TGAAGATGAAACACGCGAAG	60.192	59.988	280	p3	(TCT)5	15	1443	1457
AHGA5277	scaffold101060-2	CCTTGGAAGCGAGTCATACC	GCAAACACCTAGAGATCCCG	59.694	59.694	209	c	(GA)11gg(GA)8	40	5243	5282
AHGA5279	scaffold10107-2	CATTTTGAAGCCAGGGATGT	ACCCAATGATTGAAGAGGGA	59.933	59.336	231	p6	(AACCTA)3	18	3624	3641
AHGA5280	scaffold101075-1	CCGCAGCCTATTAAACGAAC	GCAGCCATATGCCTTGATTT	59.742	60.067	275	p4	(AAAT)3	12	3498	3509
AHGA5298	scaffold10110-6	ATGGCCGAACACTACACCTC	CCTTAGGTGCCACTGATGGT	59.997	59.989	240	c	(TTC)4tcc(TTCT)3	27	13369	13395
AHGA5300	scaffold10110-16	AAGAAGAGACAGAGAAGATACGCAA	AAAAATCATATCTTTTCCAAAATCA	60.089	57.393	225	p6	(AAAATT)3	18	38470	38487
AHGA5304	scaffold10110-26	GCGGTAAAGTGGTCACGATT	TCCTGCACCGGAAAAGATAC	60	60.074	184	p4	(AATT)3	12	65242	65253
AHGA5305	scaffold10110-27	TATCTTTTCCGGTGCAGGAC	AAAATGATGCCAAAAAGCGT	60.074	59.592	227	p4	(GTAG)4	16	65452	65467
AHGA5312	scaffold10110-51	TTGCTCCTTTAATCATTCCCA	TGCATTGTTAAGGGTGCTCA	59.533	60.257	237	p4	(AGAA)3	12	131040	131051
AHGA5314	scaffold10110-53	GTGCTAGGTGGGAGACAACC	TGCCATTTTGAAAGAGCAGA	59.579	59.542	263	p1	(A)12	12	134593	134604
AHGA5316	scaffold10110-55	AGAGCTCGCATATTTCCACC	AGCAACGGCCACTTAAATCA	59.297	60.637	277	p4	(TTTA)3	12	136284	136295
AHGA5322	scaffold101102-1	TTCGTGGTGTTCATTGAAGG	ATCGAATTGTGGAATGAGGG	59.541	59.75	247	p2	(CT)6	12	1117	1128
AHGA5323	scaffold101102-2	CCCTCATTCCACAATTCGAT	CACGAATGGGAGAGTTTTGG	59.75	60.486	173	p2	(TC)6	12	1296	1307
AHGA5324	scaffold101102-3	TCATTCTCAATGGCTTGCAG	CCCCTAACCTATGTGGCAAA	59.948	59.817	265	p4	(GAAG)3	12	5928	5939
AHGA5325	scaffold101102-5	CTGCCCCAGGTACCTTGTAA	AAATCCATTTGGGTGGAACA	59.986	60.029	271	p4	(CATA)3	12	7330	7341
AHGA5332	scaffold101120-4	CGATAACCGTACCATACCGC	TTCGAGAGATGATTGCAAATTC	60.23	59.301	111	p2	(AT)6	12	8190	8201
AHGA5336	scaffold101129-1	TTCTTTCTCTTTCTGAAGTCTTAAGTT	TCAACACCATCAGTCGCATT	57.084	60.12	221	p4	(TTTA)4	16	1138	1153
AHGA5337	scaffold101129-2	CGAAGATACATCGGACACGA	TGGAAAGTGGAAACGAACTCA	59.673	60.653	197	p3	(ACA)4	12	1590	1601
AHGA5340	scaffold101132-1	TCCTATGACCCTCACCCATC	AAGCATGAAAAATTCAAAACCAA	59.737	59.878	261	p4	(TTAG)3	12	709	720
AHGA5348	scaffold101147-4	TGGCATTAGAATTTTCCTTCCT	TACAAAAATTTTCGCCCTCG	59.123	60.068	148	p2	(AT)9	18	3548	3565
AHGA5353	scaffold101151-1	CATGATGATTTTTGGATAGTGGAA	AACCACAAACAAACTTGGGC	60.076	59.875	222	p4	(ACAT)6	24	1483	1506
AHGA5358	scaffold101162-2	GCGTGTTGGATAGAATTAGGGA	CCATTGGGACATTGATGACA	60.332	60.177	261	p4	(GAAA)3	12	5242	5253
AHGA5377	scaffold10120-2	GGCAAATCCGACGATAATGT	GGTGCCACCTTATCAGGGTTA	59.791	61.103	275	p3	(TCG)4	12	3299	3310
AHGA5380	scaffold101206-2	TGCATTTAGTCGCTGGTTCA	GTGCTAGGTGGGAGACAACC	60.401	59.579	268	p5	(AATAA)5	25	2255	2279
AHGA5385	scaffold101218-1	GGTTTCGATTCTCACCCTCA	CCTCATGAGCAGCAATTTCA	60.05	59.948	227	c	(AAT)4taataacaaatc(AAT)4	36	2293	2328
AHGA5387	scaffold101218-3	TCGTTAGAGGTCTCTGGCAAA	TTTGGATTTTATTCATTTGTGTTTT	60.001	58.079	246	c	(AAC)5tatcacaacaatac(TAA)5tttcttaacaataatagttaataatatatccaaaa(AAT)10	109	3925	4033
AHGA5388	scaffold101218-5	ATCGGATCGGATTGGATATG	GGTTGCAAGGGTTTGAGAAA	59.563	60.088	240	p3	(TTC)4	12	5124	5135
AHGA5392	scaffold101226-1	AAAAGCGTGGCGATAGCTTA	TTTGTCCCCTTTTATTATTTGCTC	60.006	59.772	244	p5	(AAAAG)3	15	1825	1839
AHGA5396	scaffold10123-14	GCCAAGAAGACAGCAAATCC	GAGAAGAAAACCCAAAGGGC	59.82	60.053	274	c	(TTTAT)3tttcttttcattattattaaaacaaaactcaatcttttaggttttagtaatta(TTATT)3	83	39554	39636
AHGA5397	scaffold10123-15	TTCTTTGTGCTTGTGTGGCT	TGTGCCACGATTAAAACCAA	59.49	59.969	178	p3	(ATT)4	12	40360	40371
AHGA5398	scaffold10123-16	TGGTCCCATTAAATACTTACTCACTGT	AACGCTGGTCAGAATGAACC	60.418	60.119	258	c	(T)12ctcacctctccattaaattcgaatttactacaatcccgaccaaccacaatagccttcttc(TA)10	92	40884	40975
AHGA5405	scaffold101232-3	TCTGAGAAAGAGCACCAATCC	AAAATTCCCACAGGATCACG	59.42	59.79	232	p1	(T)36	36	1832	1867
AHGA5406	scaffold101234-2	CACACAAGTCTTGGCATGGT	TCAAATCCGTAAAAAGCATGTG	59.597	60	274	c	(TTAT)3ttagttattttacgacaatcctattcttttaatatatatggaacaaaaatataatctttacaagattaaaactagatattag(ATT)5	109	3937	4045
AHGA5410	scaffold101238-1	CTGCATTTGAGTTCCACCTTC	CAGCGGCGGTAAGCTATAAA	59.726	60.367	232	p4	(AATA)3	12	1428	1439
AHGA5412	scaffold101238-3	TGCCATCATACTATTAGAATTGAAAA	AAGGAGAAGCCACTTAGATAAAGA	58.308	57.112	280	p2	(AT)7	14	4386	4399
AHGA5414	scaffold101239-1	CATTCAATTTCCCACCAACC	GAGGGGGAAGAAGACTTTGG	60.029	60.045	221	p3	(TCT)4	12	994	1005
AHGA5417	scaffold101248-1	TGTGGTTTCTTCCCATGACA	GTTGGTGATTGGGACTTGCT	59.935	59.973	220	p3	(TTG)4	12	162	173
AHGA5419	scaffold101252-1	GACTTCACAAATCTGGTGAAAACT	TTGTTATCGCAAGAAACACACA	58.741	59.274	250	p4	(TATT)3	12	2967	2978
AHGA5420	scaffold101252-2	TGGATCCAAATTTTTAACCTTATT	TCACGTGAATTAGGTTCGCTT	57.283	59.761	254	p1	(T)12	12	3249	3260
AHGA5421	scaffold101252-3	TCACGTGATTTGCACAGGTT	CATCTTATTTCAGCTGGCATGT	60.16	59.252	260	p4	(TTAT)3	12	3498	3509
AHGA5424	scaffold10126-1	ACGTCAGGATCTGTGGCTTT	ATCAGGCATGGACACAACCT	59.727	60.395	270	p5	(TTTTC)3	15	2143	2157
AHGA5429	scaffold101268-1	TGGATGGATCTTGAAGGGAG	ATTTCATGGGTCTTGTTGGG	60.003	59.647	279	p3	(ATT)4	12	1287	1298
AHGA5431	scaffold10129-1	TTCTGAGCTCTCTCTCTTGTCTCA	CCCTTATTGCACCCTTTTCTT	60.074	59.489	189	c	(CAT)7atataatatatagttttagagatgaagagaagtgtcaacaccagaatcaccagaagcacaagagtcccaatcatacaaatcgtc(ATT)4(GTT)4	129	64	192
AHGA5433	scaffold10129-3	AGCAATGGAGGAATGACGAG	GCAAATCTCAAATGATCACCC	60.218	59.382	181	c	(TTG)4tgactttcccta(T)23ccctacccatttt(GAA)4	72	563	634
AHGA5439	scaffold101295-1	GGGCTGCATGATAATGAAAAA	TTGGTGTGCTGTTTGCGG	59.921	62.946	280	p5	(AAATT)3	15	1792	1806
AHGA5442	scaffold101296-5	GCAGTACCCTTCAAAAGTTCCA	AGTTTGAGGTTGAGGAGAGATG	60.514	57.52	274	c	(A)14tatactaataggaaaacatttctccaaaat(A)18	62	8392	8453
AHGA5445	scaffold101315-1	GGTGGTCGACGATACCAATC	ACCGTCGCTCTCAACCAG	60.203	59.98	239	p3	(GGC)4	12	2791	2802
AHGA5446	scaffold101315-2	GTACTCGACCAGCGGGAAT	CCTTCTCGACCAAGTTCCTG	60.088	59.837	119	p3	(TGG)4	12	4430	4441
AHGA5447	scaffold101315-3	AGACACGGATCTATGTGCGA	AAGAACGTGCTCACCTACGG	59.271	60.312	237	p4	(CGCC)3	12	8074	8085
AHGA5448	scaffold101316-1	CATGCTTTCAAACGTGGATG	GAAATCCTCGAAAACCCAAA	60.111	58.995	280	p1	(T)20	20	663	682
AHGA5450	scaffold101317-3	AAACCATAAGCCCTAAGCCA	TGGTAAAAAGTGGGGTTTGG	58.718	59.696	264	p4	(TTAT)3	12	1564	1575
AHGA5458	scaffold101332-1	CATCACGTGTTAGCGTATCCA	CAGAACACATAAACGCACGAA	59.623	59.784	266	c	(CT)7ttc(TA)12	41	123	163
AHGA5461	scaffold101335-3	AGGGAGTCAGAGGGGACATT	CTCATTCAGAGGCTGCTTCC	59.929	60.096	177	p3	(CAA)5	15	5388	5402
AHGA5469	scaffold101355-3	CATACCTTCCCTTGGCTTCA	ATGTCGTGTCTCCGTATCCT	60.066	57.028	235	p5	(GACAC)3	15	810	824
AHGA5472	scaffold101367-1	ACCAATCACCGTCTACCCAA	GGGGCGCATAACAATAAAAA	60.232	59.804	260	p4	(TTAT)3	12	1424	1435
AHGA5476	scaffold10137-3	GGTCAAATACCCCATGATGC	CATGCATGGAAACAAAACTCA	60.021	59.576	127	p4	(TTAG)3	12	11756	11767
AHGA5478	scaffold10137-10	GGCAGCGGCTAGATTTCTTA	CAACACTAAGCGAGGCACAA	59.592	60.05	108	p2	(AT)9	18	49360	49377
AHGA5479	scaffold10137-11	AAATCGAACACCAAGGTTGC	CAATTTTCTGGCTGTGTCCA	59.978	59.691	213	p3	(GAA)4	12	49993	50004
AHGA5480	scaffold10137-12	GCCGTTGATTCAGGTATGCT	GGTTCGTTGTTATCTTCGGC	60.103	59.574	254	p3	(TCT)4	12	52519	52530
AHGA5481	scaffold10137-13	GAATGAAAGCAGCAAGGAGC	ACCAAAATTGCAACTGGCAT	60.103	60.374	208	p3	(ATT)13	39	53955	53993
AHGA5482	scaffold10137-15	ACCCCTTTCCGGTAGTGAAT	TTGCAGAGAGGATCCCAGTT	59.691	59.803	236	p3	(AGA)4	12	58267	58278
AHGA5488	scaffold101380-1	CGGCAGGTAGTAGCGGTTTA	CCCAATGAAAAATAAAGATCCA	60.277	57.993	280	p4	(TAAA)3	12	975	986
AHGA5493	scaffold101387-1	TCCATGACTCGGAGGTCTTC	GAACCACTCCTCCACCTTCA	60.199	60.088	207	p3	(AGA)4	12	1273	1284
AHGA5497	scaffold1014-1	GAAAGGGAAGAAAAGAAATGGG	AAAGGAAGCATGCCAAAGTG	60.276	60.249	264	c	(GAA)4agg(AAGA)3	27	5360	5386
AHGA5500	scaffold101405-1	TTCTCAAGTGACCGAACCAA	TTGGAGGTTTTTCACGGTTC	59.262	59.948	231	p4	(AAAG)3	12	538	549
AHGA5502	scaffold101412-1	CACGCTCACGTCATCACTCT	GGACATGAGGTTGAGGGAGA	60.055	60.048	255	c	(CTT)5naaacccctcttctc(CCTCAA)4	54	6593	6646
AHGA5506	scaffold101419-1	GCCGAGGATTGTTTGTGATT	GGGAAGACACTAAAGGGACAA	59.939	58.161	262	p4	(ATTT)3	12	5256	5267
AHGA5508	scaffold101426-2	TTGGGTGCCATAAGTGTGAA	TTCCACATACACCCCCTCAT	59.964	60.05	230	p3	(AGA)7	21	2470	2490
AHGA5519	scaffold101462-1	TCGCTTGTCACTCTCTCAGTG	GGATTTGAATATTAGGGTGTTACG	59.347	58.008	253	p4	(ATAA)3	12	1305	1316
AHGA5520	scaffold101468-3	AAATTCAAAATTCAAAAACTCCAAA	CGAAAATTTCTCGCCATGA	59.374	59.754	272	c	(AAAAT)4aaaaaaaatactcctatacgtagactctgtagtttaaagctgaatttagcgaaaccctcaaaacctcagcagccgtggcggcgacactgccactccgccg(TC)6	132	1607	1738
AHGA5523	scaffold101473-1	TCAAATGTTTTATTCCCCAAAA	AACAGGTTAATTGGGATATCACTC	58.392	57.577	280	p1	(T)13	13	1349	1361
AHGA5524	scaffold101473-2	TCAAGCGAGATGGGAAAAAT	TGAGATGCAATTATGCAAACAA	59.645	59.217	221	p1	(T)16	16	4681	4696
AHGA5528	scaffold101496-1	TCCGAATCACTAATGTCCCA	CCAAAATGAAAATTGTTGGAGA	58.923	58.963	244	p3	(AAT)6	18	3515	3532
AHGA5535	scaffold101507-4	TTGCATATCATATTTGGAGAATGAA	AAGAAGAATAAAAAGTGATGTGATGA	59.737	57.6	212	p4	(ATTT)4	16	6396	6411
AHGA5536	scaffold101507-5	TGATAGTAATGTGATTCCTCTTCAA	CTCAATTAAGAGGATGCGGG	57.074	59.662	112	p1	(T)15	15	6686	6700
AHGA5539	scaffold101511-3	TACCCGCCCCGGTATATAAT	GTAACATCACCTTGGCCGTT	60.254	59.859	275	p1	(T)13	13	7120	7132
AHGA5543	scaffold101519-5	TTTCTTTGCTTTGCGTGTTG	TTGACGTGAGACCCATGTTT	60.029	58.984	244	p1	(A)13	13	3536	3548
AHGA5550	scaffold101542-1	GGCAACAACCACTAATCCCA	TTGCTGTCTCTGGTGGAAGA	60.755	59.545	141	p2	(AT)13	26	968	993
AHGA5559	scaffold101567-1	CCAACTCCTCCCTCACAAAC	CAACCCCTCTCAGGAAATCA	59.549	60.042	121	p5	(GAAAT)3	15	6608	6622
AHGA5560	scaffold101567-2	TGCTCCGACATTCTTTCCTT	TGTTTATGTCATCCGTACATTCTCA	59.813	60.638	264	p3	(ATT)4	12	7202	7213
AHGA5566	scaffold101580-3	ATGTGGCACACCTTGAAAGA	GTGTTGAATGGAACTTCGGG	59.139	60.353	174	p5	(AAATA)3	15	2647	2661
AHGA5567	scaffold101583-1	CAGCTTTGGTTTTCTCACCA	CATAAAATGCAGGCGACCAT	58.897	60.857	229	p4	(AATT)4	16	838	853
AHGA5584	scaffold10161-1	TTGGGCAAGTGGAATCTAGG	GAACCTACACCAACCCTCCA	60.066	59.82	200	p3	(AGA)4	12	568	579
AHGA5585	scaffold101612-1	AGCATTTTCTTTCCAATCTTTG	GAAAACACTAAAGAGCCACCAA	57.577	58.427	134	p5	(ATCTT)3	15	378	392
AHGA5589	scaffold101636-1	GTTTCGAACGGAAGCATCAT	TTTTGCCAGAGTGAGTGCTG	60.081	60.175	280	p3	(GAG)5	15	1216	1230
AHGA5590	scaffold101636-2	CTTACTTCAAGCCCCGACTG	AAGTCAAGATGGATGGCCTG	59.869	60.073	215	p3	(CTT)4	12	5063	5074
AHGA5591	scaffold101637-1	TCGGGAAATCTCTCAAGCAT	AACTGTACAAGGCGCGAAGT	59.773	59.943	256	p2	(CG)6	12	1072	1083
AHGA5595	scaffold101652-2	GTGGTGGATGCAAGATCTCA	TGATGACATTCAAGCTATTCCAA	59.637	59.6	277	p1	(T)128	128	678	805
AHGA5598	scaffold101652-6	TGCAAAATCAGCAACACCAT	GCCATGACTACGCTTGGTTT	60.119	60.14	165	p3	(ATG)6	18	5024	5041
AHGA5611	scaffold101688-1	ACCAAAATTCCGTATCCCCA	AAAAATATTGAAAAACAACTTTGGA	61.284	57.49	122	p3	(ATA)5	15	1904	1918
AHGA5619	scaffold101703-1	CGTTTTGAGTCAGCGTACCA	CAAACAAAACTATTGAAGCGCA	59.904	60.291	137	p3	(TTC)4	12	107	118
AHGA5620	scaffold101703-2	TCATTTAATTCTTGTCAAAATCTCTC	AGCCTCTTCCTTACGTTCCG	57.273	60.753	247	c*	(AT)10(T)31*	50	1251	1300
AHGA5621	scaffold101703-3	CGGATTTGTGGAGGAAGAGA	CAACTCCCTTACAAGCCAACA	60.187	60.154	213	p4	(TTTA)3	12	1636	1647
AHGA5623	scaffold101705-4	CTTATCCGCAGCCTTTTCTG	TGAGAACACCGGGTAAGAGG	59.975	60.103	162	p4	(CATT)4	16	7696	7711
AHGA5626	scaffold101715-1	CGAAACAACAACATTGACGAA	GAATTTATCCAATCAAATATCACAGA	59.618	57.676	266	p4	(AAAT)3	12	2566	2577
AHGA5633	scaffold101738-1	GAGACGCGACTCAAAGGTGT	TGACTTGATTGAAATGAATTAAAAAGA	60.453	59.506	225	p4	(ATAA)3	12	394	405
AHGA5636	scaffold101747-1	TGGCATTTGCTTCACAAGTC	GGACGAAAATCAAAGGTGGA	59.847	59.91	203	c	(TA)6tcgtacccttttttattcaaggcttctagttaaacttccttt(CA)14	82	2296	2377
AHGA5638	scaffold101755-1	AGCAGGGCACACAAATTTTC	TAAAGGCCCACCATGAGAAG	60.118	60.066	183	p4	(CCTC)3	12	5214	5225
AHGA5640	scaffold101763-1	CCCCTTCTCATCCAACAAAC	TTCGGAATTAACTCATCGAAA	59.381	57.388	258	p2	(TA)7	14	820	833
AHGA5642	scaffold101763-3	TTAAATCCGATATTTGCCGA	AAGGGCACGTGTCAAGTTTC	58.124	60.156	252	p2	(TA)8	16	1133	1148
AHGA5645	scaffold101767-3	TAGGAATTTTGGGGGAGAGG	CCAAGTCTCTCCCTTAGCCA	60.25	59.425	273	p4	(CAAT)3	12	5903	5914
AHGA5652	scaffold101787-2	CCTCCCCTCAACCTAAGAGG	TTTCAGGCGGTAAGGTTTTG	60.06	60.103	253	p2	(AT)7	14	1676	1689
AHGA5653	scaffold101787-3	GACTTCACCCCAGTCGAAGA	GATGGAACAGCAAAACATGC	60.238	59.131	277	p2	(TA)10	20	1982	2001
AHGA5655	scaffold101791-5	AATTTGATCCGATCCAGCAG	CCATGGGTTCCTTTCATACAG	60.036	59.298	216	p5	(TTGAA)3	15	9790	9804
AHGA5658	scaffold101799-1	GCAGCGCACTCTCTCTCTCT	TGGTCTTTGTCTGCTTCATCA	60.19	59.43	199	p3	(ATG)5	15	26	40
AHGA5659	scaffold101799-2	ACTTTCTCTCCCCTTCCCCT	CTAGCTTTTCCACCACCACC	60.43	59.592	264	c	(CT)32ccactttctctccccttcccctctctctcccttcctn(TC)15	131	350	480
AHGA5660	scaffold101799-3	GAATAACACGACGGTGCTGA	TCTTAGCTGCGAAATCCACC	59.722	60.352	174	p2	(GA)46	92	2051	2142
AHGA5663	scaffold101800-1	GTAAGCCCTTTGGGGTGTCT	GGTTAATGGGCTTTTCATGC	60.361	59.415	279	p4	(AAAG)3	12	2777	2788
AHGA5664	scaffold101806-1	CCGTAAATGCTCTTCAACCC	ACATGACAGAGCACAATGGC	59.569	59.714	220	p3	(AAC)24	72	1115	1186
AHGA5665	scaffold101806-2	TCATTCTGTTTCCAACTGAGTATTG	TGGTTTGGGGAATTTTGAGT	59.589	59.264	240	p4	(TTAT)3	12	1783	1794
AHGA5666	scaffold101806-3	ACTCAAAATTCCCCAAACCA	TAGAACCCAACCAGCAATCC	59.264	59.933	272	p3	(AAT)4	12	2020	2031
AHGA5670	scaffold101810-2	AGTGGAGAAGGAAGCAGTGG	TCCATAATCAATTTTATCAACACCC	59.45	60.187	261	p3	(TAA)4	12	5955	5966
AHGA5671	scaffold101810-3	ATAAAGGGGGAGGTAGGGGT	TTTGAGACCATTACCCGGTC	59.906	59.79	114	p5	(TCCGA)3	15	7384	7398
AHGA5679	scaffold101838-1	AGCCAATAATTGAACACTCGAT	CTTGGGGCATTTTGTCTCAT	57.773	59.933	272	c	(GT)11(AT)9	40	1339	1378
AHGA5680	scaffold101842-1	ACGACAAGTCCTCCGACAAC	TCCCAAAACACTTACCCAGC	60.159	59.971	240	p2	(CT)6	12	567	578
AHGA5683	scaffold101848-4	TGACACCATTCTCAGCACAG	TGTCGCAATTTTGTTATCGTG	58.341	59.617	279	p2	(GT)6	12	7778	7789
AHGA5689	scaffold101872-1	CCAGATTACGCAGCTCCATT	CGTGGCTGTCATAGGTGAGA	60.235	59.855	137	p1	(T)12	12	96	107
AHGA5692	scaffold101890-2	TTGACGATAACTTGGCTCCC	GGGCTTCATGGTTTCCAGTA	60.074	59.933	269	p5	(AAGAT)3	15	2745	2759
AHGA5693	scaffold101890-3	TACTGGAAACCATGAAGCCC	AATCCAAAACAACTTGTGCAG	59.933	57.799	278	p2	(TA)6	12	3045	3056
AHGA5694	scaffold101890-4	AACTGCACAAGTTGTTTTGGA	TGGTTGAATTGAAATAGTCTCATTA	58.323	57.035	234	p5	(AAATA)3	15	3219	3233
AHGA5695	scaffold101890-5	AATGAGACTATTTCAATTCAACCAT	CCCTAAAATGAGTCACTTACAGTAGC	57.303	58.934	222	c	(AAATA)3aaacattattatttataacataaattaaataaaaaaatgactaacgcatttaaaataaaagaaaattagatttttaa(AAAT)4	108	3403	3510
AHGA5697	scaffold101898-1	CCCGCCCTTGACATATAATC	AAATCAACCTCGGAAGGAGG	59.254	60.434	173	p2	(AG)20	40	797	836
AHGA5699	scaffold101919-2	TCATCAAGTGTTCTTCCCCC	GAACCAAGATTGGACCGAAC	59.903	59.386	252	c	(GA)9aagctgaaanttcttcccccatttccttgtaatttcagcatgtatgagtgtgttgtgag(GA)9	95	2393	2487
AHGA5700	scaffold101919-3	CATGCCATTTGATGTTTGGA	CAAACTAAGTCCCCATTGCC	60.321	59.429	241	p2	(TA)8	16	2982	2997
AHGA5702	scaffold101919-5	TCTCTTCGCTGCTCTTCCTC	CCCTTCTCCTTCTTCACCAA	59.973	59.255	263	p3	(GAA)9	27	9905	9931
AHGA5707	scaffold101931-2	AACCAAGCCTTCATCACCAA	ATGGTTTAGGTTTCGCGTGT	60.495	59.499	261	p2	(AT)8	16	1929	1944
AHGA5709	scaffold101931-5	AAGGTCTTTCCTCGGACCAT	TAAGGTGGGAATCGTGAAGG	59.935	59.926	117	p4	(TTTG)3	12	5980	5991
AHGA5712	scaffold101937-1	TCAAGAACAAATTAGTTGAGGACAA	GCACGGGCATGACATAAAA	59.254	60.482	268	p3	(TTA)4	12	726	737
AHGA5713	scaffold101937-2	GCTCACAATCGAACACCTCA	ATTTCGACAAACGCAACCTC	59.837	60.118	279	p1	(T)12	12	1935	1946
AHGA5723	scaffold101961-1	GCGGAGAAGAGAGTACGAGC	CATCCAATCTCAAGCAAGCA	59.337	59.948	263	p2	(GT)7	14	2347	2360
AHGA5732	scaffold102-4	CTCAGAGCGGACTAACCGAC	ATCCTCTCATCAAAATGGCG	60.012	60.036	230	p5	(AAAAT)3	15	5311	5325
AHGA5738	scaffold102-17	TGGCAAAAGAAGATCCGAAC	CACAATTTGGTTTGCATTGG	60.192	59.826	275	p3	(TAA)4	12	35744	35755
AHGA5741	scaffold102-22	TGACACCCAAAACGTTTGTAA	ACGGCAAAACATAAGAGGCA	58.975	60.637	268	p3	(GTT)5	15	50751	50765
AHGA5746	scaffold102-33	CCTGTGGGATCAACCTCACT	ATTTTGGATCAGGCAACGTC	59.962	59.939	212	p3	(TTA)4	12	80091	80102
AHGA5747	scaffold102-34	GACGTTGCCTGATCCAAAAT	ATTGATCGATCCGATTCTCG	59.939	59.998	263	p4	(AAAG)3	12	80293	80304
AHGA5752	scaffold102003-2	CCACGTGTTTGCGTAGAATG	GTGCACAACCACCAAATCAG	60.172	60.008	250	p3	(ATC)4	12	1913	1924
AHGA5756	scaffold102008-3	GGAACTCCCTTCATTGTGTGA	TGTCATTTAAAGTGCATTTATTTTGTT	59.958	59.376	275	p4	(TAAC)3	12	10300	10311
AHGA5757	scaffold10201-1	CGCAGTGCAGCCATTTACTA	TCGACAGAAAATTTGGTGCTAA	60.037	59.758	253	p1	(T)12	12	284	295
AHGA5758	scaffold10201-3	GGCAGTAGATCCGACGGTAA	GAGGATACGACGAGGACAGC	60.096	59.834	260	p2	(CT)7	14	807	820
AHGA5759	scaffold10201-5	TCATTTCTATTTGACAATTGATTTTG	AAAATGGTTGATTGATGGGG	58.598	59.481	238	p6	(TTATAT)3	18	15235	15252
AHGA5760	scaffold10201-6	CACGGTTTGCGGAAAAATTA	AGCTCAAACGTGCATGTGAA	60.831	60.459	152	p1	(T)12	12	15605	15616
AHGA5761	scaffold10201-7	GCCTTTTGTCCCAAAGAAAA	TGCAAATCGATCGAGTCAAG	59.178	59.948	229	p4	(TTAT)3	12	16577	16588
AHGA5769	scaffold10201-26	GGTTCAGTGGAGTTGGCATT	CGCGAGAAGATTTAGCAAGG	59.973	60.11	280	p3	(AGG)4	12	82351	82362
AHGA5770	scaffold102011-1	TCTGAGGGAGCTCCTCCTTT	CGGCACAACAAACTTCTTCA	60.468	59.881	264	p5	(TTATC)3	15	1821	1835
AHGA5771	scaffold102011-2	TGTGAGGTGTTCATGTCGGT	GTGCCACAGAAGATGTCGAA	60.005	59.837	202	p3	(TCG)4	12	4970	4981
AHGA5772	scaffold102011-3	TGTAACGTAACCGAGGGAGC	TCAGAGCAGTCACCAACTCG	60.132	60.178	177	p5	(TTATC)3	15	5639	5653
AHGA5773	scaffold102014-1	TCTGGGTAAAGTACCGTGGC	CCGATTCGTGTTTTTATGTGG	59.993	60.229	193	p4	(TTAA)3	12	3497	3508
AHGA5774	scaffold102015-1	CAGGAAAATTCATGATGGGG	TCCTTAATCTAGTCCCGCCA	60.126	59.662	186	p3	(AAG)4	12	2633	2644
AHGA5778	scaffold102029-1	TTGGTCTTCCACCTTCCTTTT	TCCCATTTTCTTTCCTCCCT	59.963	59.875	270	p4	(TTTG)3	12	816	827
AHGA5782	scaffold10204-1	GAAAGAATGAGAGATACAGAATCAAAA	CATGCATGATGCTTTTTCAGA	58.528	59.824	215	p1	(T)13	13	5208	5220
AHGA5792	scaffold102055-2	GTTTTGAGAATGCTGGAGCC	CACAACAAGTCGGTCTCGAA	59.82	59.873	253	p3	(GTG)4	12	1823	1834
AHGA5802	scaffold102083-1	CAACCACAATTGTAGGAGATTTT	GGAGTTGCTATCACCCTCCA	57.258	60.073	280	p4	(AATT)3	12	1192	1203
AHGA5803	scaffold102083-2	GGAGGGTGATAGCAACTCCA	CGGTTTTCCACTACCTCGAA	60.073	60.103	171	p4	(CTTT)3	12	1401	1412
AHGA5814	scaffold102113-6	TCTTGACGCCATTTTCATCA	GCTTCTCAAAACCCTCCCAT	60.197	60.443	274	p4	(TGGC)4	16	6588	6603
AHGA5817	scaffold102113-12	TTCCCACAATCGTGCTACTTC	GCTTCTCAAAACCCTCCCAT	60.125	60.443	272	p4	(TGGC)4	16	10606	10621
AHGA5818	scaffold102113-15	CATTTGTTCCTTCCCCTTCA	GCCACTTCTCCTCGCAGTT	59.903	60.549	278	p5	(AAATA)3	15	12442	12456
AHGA5819	scaffold102113-16	GCGAAATAAGCGGAGAATTT	GTGTGGAGTGTGGACTGTGG	58.474	60.045	228	p3	(TAA)4	12	13300	13311
AHGA5825	scaffold102120-1	AGGCTTGTGTGTTTGATGAGAG	CGCCTGCATAGAGGTCAGAT	59.401	60.384	263	p6	(TATGAA)4	24	357	380
AHGA5833	scaffold102150-2	ATAAAACGGGTCCAAGTGGG	CTGCGGAAACTCCATCAAAT	60.958	60.074	263	p2	(GA)8	16	1712	1727
AHGA5842	scaffold102187-1	ATCGTGCTAGCAGGTGGTCT	GAAGAGGAGCATGCAAAAGG	59.898	59.955	240	p4	(TGAA)3	12	121	132
AHGA5847	scaffold102195-1	ACCTGTCCGGTTTTGTTGAG	CGGCCAGTTCAGTGGTTTAT	60.005	59.993	255	p1	(A)15	15	838	852
AHGA5848	scaffold102195-2	ATAAACCACTGAACTGGCCG	AGAAGGGGAAGGAAGGGATT	59.993	60.256	136	c	(GAGG)5(GA)7	34	1080	1113
AHGA5849	scaffold102195-3	ATTTTCGCGTTGAGCAAAAG	CAACACAGCAGCAGTGAACA	60.376	59.642	280	p1	(T)14	14	1967	1980
AHGA5850	scaffold10220-2	GAAAGGAGAAGAGAGAGAAGGGA	CATCTCCAATAGGAGTGTGCAA	59.608	60.132	270	p2	(GA)9	18	542	559
AHGA5851	scaffold10220-3	TCGAACAGTCTTTTGTTCTCCT	GATGGCAACGAAGACAAGGT	58.109	60.119	276	p4	(AAAT)3	12	1145	1156
AHGA5865	scaffold102243-5	CCTTTTGGCACATTTCGTCT	CGTTGTGCAAGAGGAGTCAA	60.11	60.025	246	p4	(AAAG)3	12	5338	5349
AHGA5866	scaffold102243-6	TTGACTCCTCTTGCACAACG	TCGTTTCTCGGAGGTGAAGT	60.025	59.844	251	p4	(TCTT)3	12	5492	5503
AHGA5870	scaffold102248-1	TTGTTTTCTGAGTTGATTAGTTGATT	AATCGATAGTAAATTTGACGGTAAAC	57.649	58.21	279	p4	(ATTT)3	12	1706	1717
AHGA5871	scaffold102248-2	AATTGTTTTCTGAGTTGATTAGTTGA	TTTTGAAGATATTATTATGAGGGGAGA	57.649	59.678	276	p4	(ATTT)3	12	3585	3596
AHGA5873	scaffold102251-1	TTGATTTTGGTCATCTGGGA	TTGTAATGGGAGTAACGGGC	58.897	59.823	215	p6	(AAAAAC)3	18	837	854
AHGA5877	scaffold102251-5	CTAGCCCTTAGCAGCCACAC	AAGGTTGCTCCCACTTGATG	60.037	60.111	274	p4	(GAAA)3	12	4003	4014
AHGA5878	scaffold102254-2	GGGAACGATTTCGATTTTGA	AAAGCAAAGGATCCAAAGGA	59.878	58.762	264	p1	(A)68	68	886	953
AHGA5886	scaffold102269-1	AGCTGACCACCTCTCAAGGA	GCTCCTAGGTCACACAAGGC	59.986	59.874	262	p3	(AAG)4	12	1752	1763
AHGA5889	scaffold10227-3	TTTTGTTAGGCAAGGATGGC	CAACCCTTCAACACAAGCAA	60.074	59.734	233	p5	(TTTTA)3	15	1582	1596
AHGA5890	scaffold10227-4	TGCAAATCGAAAACTTATGGG	GTGCGGTTTGCTTCAATTTT	59.95	60.117	278	p5	(TTTGG)3	15	1957	1971
AHGA5893	scaffold102275-1	ACCCACCACTGTCACCTCTC	GTCATTGCAGACGAGCTTGA	60.006	60.144	145	p2	(CT)7	14	2122	2135
AHGA5904	scaffold102309-1	CAGCTATGCGGAGTTGTGAA	CTTGTGCTCACGAATGGTGT	60.011	59.751	218	p3	(TCC)4	12	1089	1100
AHGA5906	scaffold102311-2	GCAATATGTTGCTTTTTGAGAA	TGTCTAAGAAGCTTTGAAACAATTC	57.175	58.279	254	p6	(AAAATT)3	18	3535	3552
AHGA5907	scaffold102311-3	ATTAGGCTAGGCCAGCGATT	TTGGTTGCTTCACTGATTGG	60.211	59.691	246	p2	(TA)9	18	4377	4394
AHGA5909	scaffold102312-2	GGGAGGCAACCCAATAATTT	AACTTGCATTTCACTCAACCG	60.02	60.161	258	p4	(ATTT)3	12	3604	3615
AHGA5914	scaffold102314-2	GCAACCAAATCGTGCAAGTA	TAAACAAAACAATGGATTACAAAAA	59.735	57.015	236	p4	(AATT)3	12	2206	2217
AHGA5915	scaffold102314-3	GAGATCTATTAAACCAACATCACATCA	TGCAGGTACTCGTTTAACATTTG	59.714	59.238	280	p4	(AATT)3	12	2691	2702
AHGA5916	scaffold102314-4	GTCGGTGGCTGCTTAGTCTC	GGCGTTCATTCAAGCTCCTA	60.02	60.352	204	p4	(TCAG)3	12	3918	3929
AHGA5921	scaffold102333-3	TGTCGGAGAATTTTATTCTTATTTTT	TGCTGGTATGGTGGCTGTAA	57.994	60.134	192	p1	(T)13	13	2045	2057
AHGA5923	scaffold102339-2	GAATTTGGTGGGATTGTTGG	GAAAGGAAGAGAAGAAAGAGGAGAA	60.029	60.015	278	c*	(CT)6ccctcttttccctctctctccccttttgtttctctctctcatctccctcctctctctctccctcctttctcttttcttctt(TC)9ctatttctctctcttcccctttccttctttctctctcctctac(TCTT)3(TTC)4*	173	982	1154
AHGA5924	scaffold102339-3	GGATGAAAGAGCGAAGAATGA	CCCTTCCCCTCTTTTTGTCT	59.401	59.548	197	c	(GA)6ggagaggaagagaaaggaagataagaagagagacggg(GA)6	61	1380	1440
AHGA5929	scaffold102345-2	TGGTCTTAACGGGATACGTGA	AAATGCCATTCCCATTTTGA	60.372	60.132	261	p1	(A)25	25	1640	1664
AHGA5936	scaffold102353-1	GGCATCCACGGCTAAAGATA	TCCTTGAAATTGAATGTCGTGT	60.06	59.476	141	p4	(TGAA)3	12	84	95
AHGA5937	scaffold102353-2	TAACTGTGCATTGGGGTTGA	TGCTTCCTTTAATTTGAGGCTT	59.964	59.416	198	p1	(A)12	12	2450	2461
AHGA5938	scaffold102353-3	GAGAGGTGCCGAAAGAGAAA	GGGGGTAGCAATTTTTGTGA	59.55	59.801	237	p4	(TTAT)3	12	2928	2939
AHGA5939	scaffold102353-4	TCACAAAAATTGCTACCCCC	TCCCCAAATCGAATCATACC	59.801	59.581	275	p4	(TATT)5	20	3118	3137
AHGA5942	scaffold102359-3	TTCCCAACCTGACTTCATTG	GGCTCTGTGTGGTAGGGTGT	58.541	60.033	173	p5	(ATTCA)3	15	3183	3197
AHGA5946	scaffold102359-7	AAAATCAAACACAAGAATATATCGTCA	TGCAAATTCATGTAGGATTTGTGT	59.321	60.633	207	p4	(TATT)3	12	9435	9446
AHGA5947	scaffold102361-1	TTCCCACTTATGCCACAACA	AAACCATAAAATTGGGGTTTATCA	59.964	59.753	257	p3	(ATC)4	12	4331	4342
AHGA5954	scaffold102367-6	TCATCTTCCAGGGAACAACG	GCAAAAATGGACTTTGGCCT	61.034	61.339	266	c	(AAC)5ccccaaaatgttgttcgtgttccttctagtttgtcgccaatttctgagatgcaacgagctcttcagtctggtagctttcaagtccttcaac(CTA)4(CTC)5ct(AAC)6	153	1801	1953
AHGA5958	scaffold102377-1	TCCCATGGAAAAAGTGAACC	GGTGGATTATGCGATTGTGA	59.767	59.355	277	p1	(C)15	15	1259	1273
AHGA5963	scaffold102379-5	GGATCCAAAGATCCTCTCCC	AAACACAAAGTGGCATTCCC	59.835	59.836	274	c	(AATTCA)3aaactaaatcttatctttaatacgataac(TAA)4	59	3076	3134
AHGA5965	scaffold102384-3	CATCAAGGCATCGAATGAAA	GACGCAGCTTCTTAGGATGG	59.622	59.978	278	p6	(GCGTGT)3	18	5990	6007
AHGA5969	scaffold102394-1	GAGCGAATGTGCAAGTTCAA	ATGTTAAACCCTAACCCGCC	59.995	60.075	259	p5	(ATTTT)3	15	2640	2654
AHGA5979	scaffold102411-1	CGATCGAGAAAAGTTCACCA	TGATGAGAGAAGGGGGTTTG	58.847	60.042	115	p5	(ACCAT)3	15	708	722
AHGA5982	scaffold102417-1	TGCAAGTTTTGACATGATTTTTG	TTTCCACTTGAGTTTGAGGGA	60.027	59.697	278	p4	(AATA)3	12	919	930
AHGA5985	scaffold102418-3	TCGAGAAAATTTCACACCATT	TAACGGCATCTGGAGGAGAG	57.201	60.353	164	p2	(TA)7	14	1911	1924
AHGA5987	scaffold10243-1	CCTATTTTGTTTTCTCCTCCATT	AAAAAGCAAGAAGCACCGAG	57.804	59.632	244	p3	(ATA)5	15	3561	3575
AHGA5990	scaffold10243-4	TTCCCTCGGTCGATATTTTT	CATCTCTTAAGGAAAGAGAATGAAA	58.508	57.437	105	p3	(ATA)6	18	10403	10420
AHGA5991	scaffold10243-7	AAACGTTCTGGGACCATTGA	TGGTGTTTAAATTGCCTAATTTTACTT	60.353	59.695	280	p4	(ATAA)3	12	13518	13529
AHGA5992	scaffold10243-8	CGGAAGGAATTTTAGAAGGAGG	GCAACTGAGGTATTCCATACAGC	60.409	60.041	219	p4	(TAAA)4	16	14255	14270
AHGA5993	scaffold10243-13	TGGACAAAAGAGTATTGTATGGAA	TCTGCCCAACACCAAAATCT	57.765	60.495	280	p2	(AT)6	12	20762	20773
AHGA5996	scaffold10243-20	CATGCCTTGGTTGATTTATGA	TCATGTGTGTGGGTGTTTTT	58.494	57.239	138	p1	(T)12	12	32939	32950
AHGA5997	scaffold10243-21	TCAAAATGGGTCTTTCGGTC	TTTGTTTGGACGTTAATATTTTGAT	59.91	58.101	262	p2	(AT)6	12	44223	44234
AHGA5998	scaffold10243-22	CCTTAGTGTTTTCGGTTTGACC	AGCAGGCCTCGTAACAAAAA	59.907	59.883	256	p4	(TAAT)3	12	45675	45686
AHGA6002	scaffold10243-29	CTGAATGGTGGTGTGAGTGG	TCACATAAGCATTTCTCATACACA	59.997	57.425	279	p4	(AATT)3	12	58590	58601
AHGA6010	scaffold102447-2	TTCTTCCAACTTGCATTTGTG	CGTCTGCTCTATGCGTTTGT	58.808	59.101	215	p4	(ATAA)4	16	4095	4110
AHGA6011	scaffold102447-3	AGTTAGTGGTGTGGGCCTTG	CGTCTGCTCTATGCGTTTGT	60.028	59.101	221	p4	(AATA)3	12	4987	4998
AHGA6015	scaffold102455-3	ATGGAGGAGATCGCAATGAC	AGTGTGGGCTGACCTTTCTG	60.042	60.298	211	p5	(GATAA)4	20	4576	4595
AHGA6022	scaffold10247-12	TTGGTTGGTTTGATTGAGTACG	TCGTTCGACCGATTGGAG	59.898	60.772	280	p2	(TA)20	40	25030	25069
AHGA6024	scaffold10247-16	AAGATGTGAAGCGAACGGAT	GGGTTCAGGTTCATTCTTGC	59.7	59.532	237	c	(TCAA)3atcaatcaatgtcagttaacttgcgtgtttatcaa(AAAG)3	59	30164	30222
AHGA6025	scaffold10247-17	TACTCAGGTGCCTCGTGCTA	AAAGGAAAACGGGGTGGTAG	59.615	60.214	148	p2	(CT)6	12	43681	43692
AHGA6029	scaffold102477-2	TACTAGGTCGGAGACACGCC	GCACAACCCATGTATAGGCA	60.277	59.425	260	p2	(TA)6	12	2556	2567
AHGA6033	scaffold102490-1	TTTCGGAAGACGTTATCATTCA	GATGGCCTTTCGTGTGTTTT	59.586	59.978	193	p1	(T)12	12	2839	2850
AHGA6034	scaffold102492-1	AAGGGTATAAATTTGGCGGG	TGCAGGTAAGGTGGGGTTTA	60.036	60.357	273	p5	(TAGGG)3	15	2301	2315
AHGA6039	scaffold102497-2	AGCAACAAAATTCAATCCCG	TGGTGGGGTCTTCTTGTTTC	59.938	59.943	277	p3	(ACA)6	18	2674	2691
AHGA6046	scaffold102512-2	TTGATGCTTGGGCTTTATCC	TATGCATGATTCCAGGTCCA	60.038	59.883	266	p4	(TTAA)3	12	925	936
AHGA6052	scaffold102540-2	GGAACCAAAATGATTCTCGC	TGCAGTCCATGCTTCGTTAG	59.51	60.011	164	p4	(AAAT)3	12	3096	3107
AHGA6058	scaffold102545-1	TTGGAAAGTTGTGGGATGAAG	CAAAATTGACCAGACATGCG	59.956	60.111	157	p4	(TTTA)3	12	1855	1866
AHGA6060	scaffold102551-1	CATTCATGTTTATGGCGCAC	TCCCACTGAGGTCTCCATTC	59.96	60.048	207	p3	(TAG)4	12	997	1008
AHGA6061	scaffold102553-2	CCAAAATTATTAAGAAGAAGGAAGGA	CAGCTGCTTTTCTATTGAGTTTAAGA	59.5	59.682	280	c	(ATA)4attatacatgtataaagaataataagaaaatttaa(ATTT)3	59	1556	1614
AHGA6064	scaffold102554-1	AACACCCCAAATGGCATAAA	AAGAGGTTGTTGTTGGTGGG	60.053	59.861	227	p2	(TC)6	12	1475	1486
AHGA6065	scaffold102554-2	TCACCACACCTCCCTTCTTC	GGCGTGTGGTTAAAAGGAAA	60.088	59.975	125	p4	(TTTC)3	12	1754	1765
AHGA6070	scaffold10256-1	GAAAACGCCAAACTTAATTTCAA	CGCCCCCGTTTTATTTATTT	59.565	60.037	244	c*	(TTATT)3(TTA)9*	37	808	844
AHGA6080	scaffold102597-1	ATTTGCGTCGATGAGCTTCT	TGTCGATTTCCCTCTATGGC	59.985	60.036	193	p3	(CCT)4	12	4530	4541
AHGA6081	scaffold102598-2	GCTAGGTTTTTAATTGTGAATACTTTT	AAAAGCATGATCTATTGTGTGGT	57.067	57.699	246	p3	(TAA)4	12	1151	1162
AHGA6083	scaffold102603-1	CTTTGGTGGCAAGTCAAGGT	GGCTGGGCTATGTTGATGTT	60.149	59.962	269	c	(TC)7tt(TC)16	48	5227	5274
AHGA6084	scaffold102603-2	AGGAGAAGAGAGCAGCAACG	TTTTGTTGTCGCGAGCTCTA	59.891	59.752	195	p3	(GAA)5	15	5658	5672
AHGA6091	scaffold102618-2	CAAAGTTTTCCACATTATATTGTTACG	TTTTGTTTGTTCGTTCTTTATTATTGA	59.281	59.463	247	p2	(AT)6	12	552	563
AHGA6092	scaffold102618-3	GCACAAAAATTCAGATCAAAGC	GCATCTTGCATCGCAACTTA	58.88	59.983	264	p3	(AGG)4	12	3141	3152
AHGA6095	scaffold102633-2	AAGGGTTTCACCGTTGTCAG	CAAAATTTGATTTCAAACATCTTTACC	60.005	60.342	269	p1	(T)145	145	2616	2760
AHGA6101	scaffold102647-2	TGATACCAAAAGAGGGGGAA	TGGTCAATGAACACTCGACA	59.359	58.618	260	p1	(T)26	26	1826	1851
AHGA6107	scaffold102659-1	AAGGGTGGGTGTTGTGGTTA	AAAGATGTGTAAATAAAAGATTCTCGT	60.126	57.327	183	p2	(TA)8	16	1029	1044
AHGA6111	scaffold102661-1	AGAGAGGGAAGGTAGGCGAC	ACACGCTACTGTGTGTTCGC	59.84	59.977	247	p3	(GAA)4	12	4142	4153
AHGA6112	scaffold102661-2	TTAAAGGGTTGTTCCCATGC	CATCAACCCCTGCAACTTTT	59.801	59.971	193	p1	(T)16	16	4465	4480
AHGA6114	scaffold102662-2	GAGATCTGGTGGTGAGGAGC	GGCCCGCAATATATGTGTCT	59.799	59.813	171	p3	(GGC)4	12	991	1002
AHGA6115	scaffold102663-1	AGCTCGTGAGCTGTCTCGAT	ACATCACGCAACCATTTGAA	60.315	59.972	252	p3	(CCA)5	15	515	529
AHGA6118	scaffold102681-1	AATTTTCTGGAATAGGTCCGA	TGTTTTTGACCCGTTTGTCC	57.682	60.766	280	p3	(AAT)4	12	320	331
AHGA6134	scaffold102712-1	AGGGACAAGGTTGGCATTTT	TTTATGTGGATTTTATAGTGTCCTTC	60.723	57.032	232	c	(A)13caatattaacatagtgccgtagatttgggtcttggggtgccattatcaaggttgctt(TTTA)3	82	1002	1083
AHGA6135	scaffold102712-2	GGCCCAATCCCAAATAGAGT	ATCTTGAAGCTCCGAGGTGA	60.152	59.95	209	c	(TTC)4tctgctcgtgttataggcttccctgttctcctctgctcgcgttttctttcttg(TTC)4	77	1380	1456
AHGA6139	scaffold102732-3	AAACAGTCCCACTCCACCTG	TCACTGGTCAATCCAACCAA	60.002	59.935	276	p5	(TTTAT)3	15	4707	4721
AHGA6144	scaffold102744-1	AAGCACTCCTAGCTAGAACACAA	GAACCGCAGCTGTAACCAAT	57.556	60.14	275	p1	(T)13	13	1615	1627
AHGA6153	scaffold102767-1	AGGGTGGAAAGAAGAGGGAA	GCGAGATGAGAAAGCTGTGA	60.045	59.271	255	p3	(TCT)4	12	1081	1092
AHGA6170	scaffold102809-1	TATCCTAACTCGACCGCAGG	GACGAAGTTGTCGGGATGTT	60.227	59.973	209	p5	(AAGGA)3	15	321	335
AHGA6174	scaffold102816-1	CACAAGAGTGAGGTCGAATCC	GCTTTCTCGCCAGCTCTAAA	59.712	59.867	227	p4	(GATT)3	12	2808	2819
AHGA6175	scaffold102821-1	TTGGGAGGAAAAGTGGTTTG	CTAGCCTAAACTTCGCGGGT	59.942	60.75	180	p4	(GATG)3	12	1810	1821
AHGA6180	scaffold102841-1	GATGGAAACGTAAAAATGGACC	GTCCCTCAATTTCAGCCAGA	59.593	60.195	258	p5	(TAACC)3	15	1232	1246
AHGA6185	scaffold102849-2	GGTGATTTTGTTAGTCTAATTCAGGA	AGTGCATCAATTGCATTCGT	59.072	59.156	276	p2	(AT)7	14	1342	1355
AHGA6186	scaffold102849-3	CAAAGAGATTTCTCCAGCGG	CATGCATTTTGGTGACGTTC	59.948	59.972	234	p3	(CCA)5	15	1925	1939
AHGA6195	scaffold102874-3	AACATACACATGCATTCAATTCC	CTGGGTTTTCAGCTCCTCTG	58.757	59.982	268	p1	(T)16	16	1866	1881
AHGA6198	scaffold102874-6	CCAATCAGTCATCAAAGCCA	GAACTGGTCCATTTGCACG	59.648	60.104	274	p6	(ACGCGT)3	18	5658	5675
AHGA6199	scaffold102874-7	TGGCTACCATATGCGAATGA	GCATTCTGCAGGTTTCAGGT	60.058	60.263	135	p6	(ACGCGT)3	18	5952	5969
AHGA6202	scaffold10288-1	ACTAACGCGACGCAAGAAGT	ACGGAGAAGAAGGGAAGAGG	60.081	59.811	277	p2	(GA)53	106	959	1064
AHGA6203	scaffold10288-2	CCTCTTCCCTTCTTCTCCGT	CTGCTGGTAAATCCAACGGT	59.811	59.993	205	c	(GT)19(GA)27	92	1188	1279
AHGA6204	scaffold10288-3	GGGGCTGCCGGAGATAAT	CTGAGAAGGTGGAGGTGGAG	62.265	59.828	263	c	(GA)53gnttatattgccagacccgacacattcggtagctaatccagacattgtctctctatcgtagatcttcaggaggaacatgtcatacggt(TA)6	206	2177	2382
AHGA6205	scaffold10288-4	CACGTCCTTGCCAAACAATA	TCCCACCCACGGTAAGAATA	59.585	60.184	210	p3	(TCA)4	12	2842	2853
AHGA6209	scaffold10289-2	GCTTGAAATCTGGAATGGGA	CTAATTTCGCGGGGTTTACA	60.014	59.958	115	p4	(TAGG)3	12	5148	5159
AHGA6213	scaffold102895-3	CAGCACCTAAGAGGCGAAAG	TGCTATAGGTCAAATGCCCC	60.147	59.923	150	p5	(GGGTC)3	15	9507	9521
AHGA6225	scaffold102920-2	GCCAGGGATGAACTGTGATT	AGATAAGAAAGATGCTCACGCA	59.934	59.138	267	p5	(TTTAT)4	20	6153	6172
AHGA6231	scaffold102950-1	GGCCCACTAATGCCAAGATA	TCCATAACTGCCTCCAAAGG	59.923	60.066	205	p1	(A)14	14	8735	8748
AHGA6239	scaffold102966-5	TGAGTTCAACACTCACTTTCTTCA	TTTACATGTCCAGTGCCACG	59.074	60.574	133	p2	(TA)9	18	9446	9463
AHGA6244	scaffold102966-24	GTTGTAGTGCTTTTGGGCGT	TCCAAACCTCACACTCACCA	60.176	60.129	269	p1	(A)12	12	40062	40073
AHGA6251	scaffold102975-1	AGCTATCAGCATCTCGCCAT	TTTTTAAAAGTGGTGCTTGCTTT	59.969	59.4	239	p3	(ACT)4	12	31	42
AHGA6257	scaffold102990-3	TTCTCTCATGCGCTTCATTG	CTGTACACTCATCGCCGCTA	60.096	60.035	233	p2	(TC)8	16	10748	10763
AHGA6260	scaffold103000-1	CTGTGCCTTTGGGTTCTAGC	TTTTTGACCCAGTTTTTGGC	59.875	59.953	252	p4	(ATGA)3	12	3580	3591
AHGA6261	scaffold103001-1	GTGAACCACCACTGTTGCAG	AAAAGGAGGAGCCATCATTG	60.203	59.126	158	p6	(AATCAA)3	18	211	228
AHGA6264	scaffold103001-5	CACCAATCAAATTCAGATGGTTT	CCCTTGAAGGATGGGAAAGT	60.102	60.298	234	p3	(ATT)13	39	2090	2128
AHGA6265	scaffold103001-6	TGGGAATGCCAGAGGTAATC	TTGAGGGTTTCCTTCCAAAA	59.894	59.518	229	p4	(ACTT)3	12	2642	2653
AHGA6272	scaffold10301-11	CTCTTCTCCTCTGGCTCCCT	ACCCTAATTTCCCCTCCCTT	60.088	60.014	271	c	(TCTCT)3aactccgtttctcgctctctccctcaacat(TTTC)5tactgatttctttcttttttatcttttttctgctgctatgtgcttggtctgtatgatttt(GGAA)3	137	20135	20271
AHGA6276	scaffold10301-15	GCACCCAAAATAAGGCAAGA	CCCACCCCCATATCCTACTT	60.074	59.897	259	p4	(AAGA)3	12	28476	28487
AHGA6284	scaffold103014-1	TTAAGCCAAGGATTGAAGGG	AACAACTTTCCACCCTCACG	59.155	60.005	273	p3	(TTC)4	12	897	908
AHGA6287	scaffold103029-4	TGAAAACTGCAACTTGGCTG	TTCCCCACAAAAATCTGACA	60.027	58.947	277	p5	(TTGTA)5	25	6701	6725
AHGA6288	scaffold103031-1	TCTTTTGTTCTGTCGCTCCA	TGGCAAAGAAACGGGTTTAG	59.566	60.103	279	p5	(CCCGC)3	15	100	114
AHGA6289	scaffold103037-2	AAAGAGGCGACAGTGCAGAT	ACAGGATCCCCACCTACCTC	60.02	60.194	222	p6	(ATTAGG)3	18	1356	1373
AHGA6293	scaffold103040-3	GCCATGGAGGAAGTGAAAGT	AAGCCTCTGGACAAGAATGG	59.141	59.284	280	c	(CAA)4ctcttctgtcaatggcttctacaacttccttactcaaggactcaacaaccttcaccag(AAC)4	82	1118	1199
AHGA6300	scaffold103055-1	GGGGGTAGAGTTCGAATAATATAGA	TTCAAAACCTCCTAACTCTTCTCTTC	58.178	59.849	272	p4	(TTTA)3	12	2129	2140
AHGA6309	scaffold103061-2	CTGCTTCGGGAGAATTTTGT	ATCCGTGACCGTTTTAGTGC	59.312	60	224	p3	(ATT)4	12	1770	1781
AHGA6316	scaffold10309-1	AGGTGGCAATGAAAGCAGAG	TGCCCCTAAAATCTAAATCCAA	60.397	59.811	230	p6	(TTTTTA)3	18	3246	3263
AHGA6317	scaffold10309-2	CAAGTTAGGTTGGTCTAGCGG	TTTTTGGTAAAAATAACTTTCGGA	58.914	58.307	123	p4	(TATT)3	12	3579	3590
AHGA6319	scaffold10309-4	TGCAGAGCTTCTCCATCTCC	GAGAGTAGGTTGGTGGACGC	60.645	59.727	220	c	(TTA)4g(TAAC)3	25	5225	5249
AHGA6320	scaffold103094-2	CCAAGAACAAAAATGGAACAAA	TTGGATCTTGATTTCCTTTTAATG	59.007	58.611	154	p3	(GAA)4	12	4927	4938
AHGA6326	scaffold103111-1	GTCGAAAAACCACTGATGCC	AGGTCGGCCTTACCTCTCTC	60.504	59.84	149	p3	(GCG)4	12	8885	8896
AHGA6327	scaffold103113-1	TTGTTGAGACACTATGCGCC	GGTTTTACGCAATTTTCCGA	59.871	59.943	256	p3	(GCG)4	12	1689	1700
AHGA6343	scaffold103173-1	ATTCGGGTCAAGCTCATACG	CTAGCTGACGTGGCGACATA	60.096	60.035	264	p5	(AAGAG)3	15	2987	3001
AHGA6349	scaffold103174-8	TTGTGACCTGACAAAGCTCG	TGACTCTTCGTCTTCTCGAAATC	60.025	60.012	251	p3	(TCC)7	21	9141	9161
AHGA6350	scaffold103174-10	CCACCACGAGATTGATGACA	ATCGGTTTCGTGTTTTGCAT	60.534	60.374	267	p1	(A)18	18	11311	11328
AHGA6353	scaffold103175-1	AGATCTAGACTCATGTACCACAAAAA	AGTTGTTACCGATGATCCATTT	57.599	57.491	280	c	(TATCA)3tgattagaattattatttttttttatcattaatagagtaaccgggaccaacttcatatcattgtcatactatttg(TTA)6	108	1485	1592
AHGA6361	scaffold103190-1	GAGGCTTCAATGCACCATTT	TATACCCAAAAATGGCAGGC	60.081	59.795	242	p4	(CATA)3	12	682	693
AHGA6364	scaffold103200-1	GCCTGACAAACACTTCCGTT	CGCCATTCTGATAGCTCAGG	60.156	60.894	260	p2	(TG)10	20	1130	1149
AHGA6368	scaffold10321-2	GAGCACGCTTGGAACCTTAG	ATGCCGTTGCTTTCATTCA	60.015	60.213	140	p4	(GCAT)3	12	4104	4115
AHGA6372	scaffold103220-2	GAACCGGTTAGACCGAATCT	GTTGGATAAGGGTTTGGGGT	58.121	59.919	179	p1	(A)26	26	1465	1490
AHGA6381	scaffold103242-1	ACAGGCTTGCAATCTCAAAA	CGTTTTTCTTTGCTTGGCTC	58.502	59.996	275	p4	(CAAT)3	12	950	961
AHGA6382	scaffold103242-2	TTTTATTATATATTAGCGGCTCAACAG	TCATTGGCTGCATAATTTGG	58.514	59.52	208	p1	(A)35	35	1753	1787
AHGA6383	scaffold103242-4	GAATGCTTTCTCTTAATTCCACC	CAAAGTGAGCGTGTGAGGAA	58.342	60.025	204	p3	(ATT)4	12	3468	3479
AHGA6385	scaffold103242-6	CGTTAAACGCCCATCTGCTA	TGCTTAATGACAACAAAGGAACA	61.139	59.677	272	p2	(AT)8	16	8617	8632
AHGA6388	scaffold103248-4	GAGGATTCCAATCTTGCTCG	AGCATTCAGCTGTTGCTTTCT	59.773	59.28	163	p2	(AG)6	12	3555	3566
AHGA6389	scaffold103249-1	TTTTCTGTGCCCTCTTCTTTG	GCGTGAAGTGATGTGAGGTG	59.48	60.319	142	p3	(TAT)5	15	459	473
AHGA6390	scaffold103249-2	TTTTGTTTGAAAGCCATATGAAGA	TTGCTTCAAATTTAGCATTATGATT	60.006	58.416	192	c	(TA)6tcatgttgtacatatagcacgcacttttacttagc(AT)6	59	1122	1180
AHGA6391	scaffold10326-1	AATATCCACTGCCAGGATGG	GAAGAAAAGCAGGGGGTAGG	59.773	60.068	277	p1	(A)16	16	1440	1455
AHGA6392	scaffold10326-2	TGTCCAGAGACGAGCAAAGA	TCATTCGGTTGAAGTGCAAA	59.701	60.234	234	p5	(AGGAA)3	15	2174	2188
AHGA6397	scaffold103264-3	CATGCACTGTTCATTCATGC	TCTTGAAGGAAGAAAAAGTAGGAAA	58.651	59.057	109	p4	(TTCT)3	12	3981	3992
AHGA6399	scaffold10327-2	TGCAATTTGAGGTAATTCATGT	GCCAAGAGGAACAAAGTCCA	57.194	60.232	179	p3	(TTG)4	12	1349	1360
AHGA6403	scaffold103275-2	TTTGGTGCTTGTGTATGGTGA	AACCCACTAATGCACCGAAC	60.019	59.859	227	p2	(TA)6	12	7014	7025
AHGA6405	scaffold103278-2	TGCCATGCCTTTAGCTTCTT	CCACAAAATTGGGGTTTATCA	59.982	59.551	236	p4	(AAGA)3	12	2045	2056
AHGA6412	scaffold103302-1	ATTTAAAACCAAGGCAGCCC	TGCATTTTAGGAATCAGCCA	60.312	59.257	250	p3	(TCA)4	12	222	233
AHGA6415	scaffold103306-3	CTTGGCTTCTTCTTGTTCCG	TGTTAGGATGAACGACCAAAT	59.986	57.079	279	p5	(TCTTT)3	15	3615	3629
AHGA6416	scaffold103323-1	GGTCCAAAGCAACAATGGTC	ACCTGAATGGACAGAAAATGA	60.362	57.096	135	p5	(CAAAT)3	15	3476	3490
AHGA6420	scaffold103333-1	CTCTTGATCAGCATGTGCGT	ACACGTACGCATGAGAAGGA	60.016	59.318	118	p3	(AAC)4	12	52	63
AHGA6421	scaffold103333-2	TGGGAGGATTCTGAATTTGC	ATTTTGCACCGAGAGATTGG	60.014	60.074	141	p3	(TTA)4	12	1073	1084
AHGA6424	scaffold103335-2	GCATGAACAACAATTCAACCA	CCCTCAATTTTCGAATCACAA	59.435	59.924	230	p4	(TTGA)3	12	6487	6498
AHGA6425	scaffold103335-3	GGTTGGAGAGTGGAGATGGA	CTAGAGAGGGGGAGAGAGCC	60.048	59.534	101	p4	(TTCA)3	12	7490	7501
AHGA6426	scaffold103335-4	ATAGTTGACCATTGATGATAATTGATA	TTCTTTGTTGGCATGTGAATG	57.215	59.576	270	p5	(AAAAT)3	15	10491	10505
AHGA6444	scaffold103362-1	GCGGAAGAAGAGAATAGGGG	GCTGAATCACTCAACCGTGA	60.166	59.837	168	p4	(ACGG)3	12	2845	2856
AHGA6446	scaffold103362-3	CTCTTACGGCGAGAAGATGC	GCCAAGGTGAATCCAAACAC	60.118	60.362	194	p4	(ACGG)3	12	4443	4454
AHGA6450	scaffold103379-1	TGAATTGTTTGTTTTGGCGA	CGGCCATGCCAATATTATGT	60.088	60.557	248	p1	(A)13	13	1017	1029
AHGA6451	scaffold103379-2	CACATGCCAACCGTCTCTTA	GGGAATGTGTTGATGGGAAC	59.716	60.034	112	c*	(CT)6(TCT)5*	24	1265	1288
AHGA6456	scaffold103393-3	CGAAACCAAACCTATTCTTATCA	CATTTAAATTTAGCCCTCACTAGC	57.429	57.771	214	c	(TAT)10gattattactattattttatg(ATT)4	63	2342	2404
AHGA6460	scaffold103396-3	AACAGTATCGCTAACAGTCAAGATTC	TCCTTCAATGTGTTTCATGTTG	59.344	58.528	277	p4	(CAAA)3	12	3624	3635
AHGA6461	scaffold103398-1	GGAAACCGGTAAGGTCCAAT	TCCGGATCAAAAGTTATGGC	60.053	59.901	196	p2	(AG)21	42	5451	5492
AHGA6465	scaffold103402-1	CCTTTCACCCTGACGAAGAA	CTTCCCTGCAATTCCTTGAG	60.224	59.807	185	p3	(ACA)4	12	249	260
AHGA6466	scaffold103402-2	CAAAGGGAGCAAGAGTACATCA	ACAAGAGGTTGCAGAGTGGG	59.378	60.298	238	p4	(ATGA)3	12	1317	1328
AHGA6467	scaffold103406-3	GCACCCTCCAACAATGCTAT	TGAAGGAGTATCCATCCGTG	59.962	58.515	278	p2	(AT)7	14	1689	1702
AHGA6468	scaffold103407-1	GTAAGAATGAGGCGGTTCCA	TGAAACTGGGTCAAAAAGGG	60.074	59.942	199	p6	(ACGCGT)3	18	1277	1294
AHGA6475	scaffold10341-12	TCGAAAATATCTCATCCTTTTTCA	GAAGCAGTGATTGGAGATGAAG	59.152	58.936	210	p4	(TATT)4	16	31051	31066
AHGA6477	scaffold10341-17	GTGAGCTGTGGTTCGTCTGA	GGTGGTACGATCTCAGGTGG	60.03	60.386	251	p1	(A)82	82	40050	40131
AHGA6479	scaffold10341-26	AGCCCTTTTGGCTGTACAAA	GGAAAGGATGATTCTAACCCC	59.747	58.768	228	p2	(CT)26	52	63324	63375
AHGA6484	scaffold103413-2	AGTAGGGGACGAGGTGAGGT	CTTCTCCTCATCTTCTGCTGC	59.991	59.323	175	p3	(GAA)4	12	1569	1580
AHGA6485	scaffold103413-3	TGTTTCCACTTTCCAGGGAC	GGTCCGGTTTTCAGAACCTT	59.943	60.34	114	p1	(T)12	12	3842	3853
AHGA6488	scaffold103414-1	CAAACTTCCGACACTTGGGT	ACCACCCCCATTCACTCATA	60.005	60.05	280	p1	(T)13	13	140	152
AHGA6490	scaffold103418-1	GCGGGTGATAAGCCACTATT	TGGATACAGCAAGAGCAGGA	59.07	59.547	241	p3	(CTT)9	27	1834	1860
AHGA6496	scaffold10343-8	CACGGTAAGGAGCGAAGAAG	CGTGACGCGAGTTTTAGTCA	60.008	60.05	274	p3	(TGA)4	12	6696	6707
AHGA6501	scaffold103442-1	GTGGAGGTTACGCCACCTAA	TGGTTTCCGTTTGTTGCATA	59.993	59.969	266	p3	(TTA)18	54	989	1042
AHGA6512	scaffold103460-3	ATTCGATGCGAAATTCAAGG	TGACCCTTAGGTCGGTTGTT	60.038	59.449	267	p3	(CTT)8	24	3626	3649
AHGA6513	scaffold103462-1	CATTCCCCCTTGAGAAAACA	AGTTTAGTTCCACCGAGGCA	59.903	59.734	270	c*	(AAAG)3(AG)7*	24	399	422
AHGA6521	scaffold103470-2	CGCGCGTATAAAACGAAAAT	CCATCTTTAGAAAGGAGTCAAAGG	60.115	59.68	269	p4	(ATCA)3	12	1455	1466
AHGA6529	scaffold103492-1	TCACATCGGATTAGGTTGGG	GGATAGGGTTGTTGGCATTG	60.713	60.192	265	p3	(TTC)4	12	166	177
AHGA6533	scaffold103493-1	CAGATCCACGTCAGCCTTTT	GTCAGCCGACAGACCTGC	60.255	60.587	236	p3	(GAC)4	12	3072	3083
AHGA6534	scaffold103493-2	CATGAACCACCTCTATCCGC	CACAACTTGGGATCGTCACC	60.483	61.383	114	p3	(GGC)4	12	12021	12032
AHGA6535	scaffold103493-3	GCTCAAGACGCAGATGTTCA	CCAAACTCCGCTCAGACTTC	60.144	59.989	192	p3	(GCG)5	15	20574	20588
AHGA6536	scaffold103493-4	ACGGTCGGTACCTCAAGATG	TATCGACGACGTTGGTGTTG	59.989	60.574	231	p3	(GCC)4	12	27377	27388
AHGA6537	scaffold103493-5	GTCCCAGTACGGGTAGGGTT	ACGCTGCAACGCTCTACG	60.11	61.339	197	p5	(CGGCC)3	15	39249	39263
AHGA6538	scaffold1035-1	CCAAAAACTGATCCCCAGTG	ACTCACCAGGGCATTGATTC	60.345	59.934	253	c	(TAAA)3tatgaaagaggtaataaatataaaatataaaatataattagatagctctagtagtaatattcactataattactattataaaggagataattc(AT)10	125	1914	2038
AHGA6539	scaffold1035-4	TCATGTGCCCATCTCAAATC	GATACATGCATTCTCTGCGG	59.456	59.256	189	p6	(TTCATC)3	18	4499	4516
AHGA6540	scaffold1035-5	TCAATGATGTTAGTGGCGGT	TGAACAGTTTCTTTCAAAACATGC	59.002	60.538	206	p6	(TTTAAA)3	18	6287	6304
AHGA6541	scaffold103501-1	GGTCTGGGGTGAAAATCAAA	GAGGTCGGACAACAACGTCT	59.767	60.159	225	p5	(ATAAA)3	15	713	727
AHGA6544	scaffold103518-1	CATGATTTCAACGAGCCAAA	AGATGCAGGTTGAGAGGCAC	59.664	60.418	204	p2	(AT)10	20	1897	1916
AHGA6548	scaffold10352-5	GCAGAGATGTGGAATGTGGA	TGTAGGTTTTACCTCAACTCAAAGTG	59.637	60.022	223	p4	(TTTA)3	12	2527	2538
AHGA6554	scaffold103539-2	TTCATGCTTTGATTTACTTTTCTCC	GAATCGGAGGTGAAATTGGA	60.022	59.871	190	p3	(TTC)4	12	2305	2316
AHGA6556	scaffold103543-2	TTTTTCCTCTCTATTTTCTTTAGCA	CAAACCCTAACACTATGTTTCGT	57.271	57.341	122	p4	(AAAT)3	12	941	952
AHGA6557	scaffold103543-3	GGTTTTTGCGTATGAAGAGATTG	AAAAGTCAATTATTAACAATCGGATAA	60.017	57.857	277	c	(AT)8tggtttgatcaatttattattttttaaccga(T)15	62	2714	2775
AHGA6561	scaffold103559-1	GTCAACAACCGAACTGCTGA	GAGGGAAGAAGATTGGAGGG	59.88	60.008	220	p3	(CAT)4	12	815	826
AHGA6563	scaffold103559-3	CGAAAAGTAAAGTTTTGCAGGAA	CATCGACAAAACCAATTAAAAGAA	59.824	59.452	280	p4	(AATA)3	12	2417	2428
AHGA6582	scaffold103625-2	GCTATGCTCCCCTTACTTGC	ATGGCACAGGTCACTCTTCC	58.955	60.12	276	p3	(CTT)4	12	2001	2012
AHGA6588	scaffold103637-1	ACGCGACCAGGCTAGTGAC	GTCGACACCGTCCTCCAG	61.44	60.252	254	p3	(TCG)5	15	692	706
AHGA6591	scaffold103641-1	AAAAGTGTTAATCTCCTAAACTTTCCC	TTGTCGATCTTCTCTTCAATGTTC	59.777	59.768	202	p4	(TAAA)3	12	1879	1890
AHGA6592	scaffold103641-2	GAAATTGAAACAAGAATGAAGTTTT	TTTTGGTAGTGTTTGTTTTGAGAT	57.185	57.037	280	p4	(AATT)3	12	2246	2257
AHGA6593	scaffold103642-1	GTGCTGTGAACAGGAAAGCA	TTCCACACCAAGTTTTTGGC	60.032	60.904	278	p4	(TATT)3	12	1105	1116
AHGA6599	scaffold10365-1	CCAAGCTTCCTCCAGTTCAC	TGCTTTCTTTTGTGTACTTGTGAC	59.844	58.547	213	p2	(AC)6	12	1960	1971
AHGA6608	scaffold103669-2	GGCCTACTTTCTTTTTGGGC	GGTTGAAAGTTGGGTGCATT	60.075	59.836	216	p1	(G)12	12	2008	2019
AHGA6612	scaffold103684-2	GACGCGTCGTAGTGATGAAA	GAGACAATCCTGAAAGCAAGAGA	59.871	60.012	244	p6	(TTAGGA)3	18	831	848
AHGA6620	scaffold103696-2	CTTGCTGTTTCGTTTCCCTC	CGAAGTGCCAACCTGAGAAT	59.853	60.255	253	p4	(TTTC)3	12	2973	2984
AHGA6622	scaffold103697-1	GATTGGTAATAATGGAAGTGCAA	GTGGCACCATATTGCTCTGA	58.079	59.679	154	p4	(AGAA)3	12	1400	1411
AHGA6623	scaffold1037-1	TGCAACAACAAGGAATTGAGA	CGATTTCTGAGGAGGCTCTG	59.307	60.088	265	c	(CCTAAT)3tctagagagaagtgagagcttctctcgataaaaataactctaaactaatcctaatg(TGAA)3	86	1368	1453
AHGA6624	scaffold103701-1	CTCGTGGCACTCTCCTTCTC	TGAGAATGTTGAGAATGTTGGG	60.135	59.971	207	p4	(TTCT)5	20	2011	2030
AHGA6626	scaffold103709-2	AATGCAAGCTCACTTAGCCG	GTCATGCCAAACTTGCCTTT	60.543	60.118	246	p5	(TTTGA)3	15	5844	5858
AHGA6630	scaffold103721-1	TGCAAATGGAGTCCTCACAA	ACCAATGATGTTCACGCATC	60.24	59.379	210	p4	(TAAT)3	12	4149	4160
AHGA6633	scaffold103727-2	AATTGTTAATGCGAATGTCAAA	ACTGATTCACGTCCCAAAAA	57.289	58.048	254	c	(ATTG)3tatatattttccttagctttgttgtgtgtgtcgtcgtgttcgttgagctgctccacttttctctgtttagctttctttgtt(A)13	106	1611	1716
AHGA6637	scaffold103727-6	CACGTGGCAAGAGGTGATTA	TCCACATATCCGCGTGTTTA	59.716	59.953	259	p1	(T)15	15	5082	5096
AHGA6645	scaffold10373-4	GCTTATCAAAGTGCTTCGGC	GGAAAGAAGAAGCCGACCTT	59.988	59.827	157	p1	(T)15	15	46166	46180
AHGA6647	scaffold10373-7	TTCATCTTCCTCCTCTTCTTCA	TTTTGCTACAAAAGCACAAAAA	58.121	57.788	267	c	(TCA)4tcttttttttcttattcatcttttccttcttgttttactcttttaataagaat(A)13gataaaca(AAG)4	98	50931	51028
AHGA6649	scaffold10373-9	TCATTTTCTTCTTTGTCCTCG	GACTGAACAAATCAGTTTAACCAAAA	57.083	59.865	181	p2	(AT)7	14	52488	52501
AHGA6650	scaffold10373-11	TGCATGTAATGTAAGTACCGATTG	GCACTTGATTGTGGGTGATG	59.004	59.967	121	p1	(A)14	14	57813	57826
AHGA6651	scaffold10373-21	ATCGCGCAATGAAGCTAAGT	CAATTTGAGTTGGATTTTATCATCA	60.01	59.306	171	p5	(TTGAA)3	15	62923	62937
AHGA6655	scaffold10373-27	GCAAGAAAAAGCAGTGAATCC	CAGGGTTGGACTTTCTCAGG	58.965	59.691	172	p1	(T)12	12	65266	65277
AHGA6659	scaffold10373-34	ATCATACACTCCCACACGCA	GGTCGAAAAGAAAAATTAAAAAGGA	59.992	60.202	234	p3	(TAA)4	12	72144	72155
AHGA6660	scaffold10373-38	GGGTTAGCAACCCCTTTCTC	TGAGCAGCGAGAAGAACAGA	59.94	60.008	266	p3	(CCG)4	12	77378	77389
AHGA6663	scaffold10373-44	CGAATTTTCGACAGTAAATTTGT	GCGGCAAGAGAGAAAGAAAA	57.48	59.708	269	p1	(A)12	12	85722	85733
AHGA6664	scaffold10373-45	AAGAGTAGACATAACGTCAAACCA	AGCAAGCCACACAACAAGTG	57.104	59.946	219	p4	(CAAG)3	12	86864	86875
AHGA6666	scaffold10373-48	CTCTCGCTTCATGTCAATGG	CAAAACGAAGTCGGTTCAAA	59.394	58.794	259	p6	(ATGATT)3	18	90097	90114
AHGA6667	scaffold10373-50	CCCATTTCTTAGTTGGGTTAGC	TCCATCATCTCCGAATGTCA	59.057	60.006	201	p5	(CAAGT)3	15	92268	92282
AHGA6669	scaffold10373-55	TGCATGTAATTTTTGAGTCATCA	TACCCGAACGTAAGGGATCA	58.226	60.323	250	p2	(AT)10	20	100263	100282
AHGA6670	scaffold10373-58	TGCTGACAACCCAAATTGAA	CAGAGAGAAAATCGAAAACATACC	60.088	58.4	166	p1	(A)12	12	106387	106398
AHGA6671	scaffold10373-59	GGAGAAGCAGCTTTTATGGG	TGGATGCTAATGACTGCTACAAA	58.928	59.793	279	c	(TCA)4agatcaccagtatttcctccaacttcttgcattccagattgatcagtaatagcggacacctaatcc(ATAA)4	94	112408	112501
AHGA6673	scaffold10373-61	TTTGGTGTAGAGATGGGCCT	CAAGTTGGTTCTCCCCGTAG	59.55	59.587	228	p1	(A)15	15	118192	118206
AHGA6674	scaffold10373-62	TCCTTGAAATTTTCGTGCAA	ATAGATGCGTAGCATCCTGG	59.277	57.82	241	p2	(AT)6	12	119260	119271
AHGA6675	scaffold10373-66	CCAAAGGAGAACAACGAAGG	CGCGTCTCTCACTCCTCACT	59.705	60.757	172	p3	(AGA)4	12	120108	120119
AHGA6682	scaffold10373-75	CATTGGTTCTGAATAGAGACATGA	CCGTCACAAGAATGGGAACT	58.264	59.966	280	c	(TAT)5tagaggagtgtcgagaatctaacaaattttgtaatttatagtc(ATTA)3	70	129145	129214
AHGA6683	scaffold10373-76	GAGGAGTGTCGAGAATCTAACAAA	CAACCACCGTCACAAGAATG	58.96	60.001	237	p3	(TTA)7	21	129327	129347
AHGA6694	scaffold10373-106	TTTTCAACTCCTTCCTCGTGA	AAAAAGGGTAAGATCCCGAAA	59.838	58.981	118	p1	(T)14	14	170955	170968
AHGA6699	scaffold10373-111	TCCCGAACTATTTGGGTCAA	TGTGAAATGTAAATTCGAAGGA	60.301	57.314	205	p3	(ATT)4	12	176360	176371
AHGA6700	scaffold10373-112	TAGTCACGCAAAACACCCAA	TGGTCTTCTATGGATTGCTACA	60.149	57.395	278	c	(AT)6ttttttaaaattccacacatcaaatatagagatgtgattcttcatccataaacaaaaattggttaaatctcaaatgtcaaaaag(ATAA)3	108	176796	176903
AHGA6705	scaffold10373-129	TGTTGGATTGATGGATATTGG	AAATCAAATCACTTTGAAGGAGAG	58.146	58.034	246	p1	(T)20	20	209437	209456
AHGA6706	scaffold10373-134	GACACTAGCGCCGTCAAAAT	TGGGTCGAATTTTTGAATCG	60.278	60.807	259	p1	(A)12	12	214137	214148
AHGA6708	scaffold10373-136	TTGTCGAGTTTTATTTTTGTTTTGA	AACGTGAATCTTGAAACTCTGAT	59.185	57.044	275	p2	(TA)7	14	215258	215271
AHGA6710	scaffold10373-141	TCAAATTAAAATTCAATCCAAACG	CCACTATTCTTCCGAAACCAG	59.317	58.705	255	p4	(ATTA)3	12	219812	219823
AHGA6711	scaffold10373-142	TCATTTATTCTCTGGTTTCGGA	CCTGAAAAGGGGATGGATTT	58.694	60.124	199	p5	(CATTT)3	15	219932	219946
AHGA6713	scaffold10373-149	GGGAGTTTCCTAGTCTTGGC	TATTATAGAAGGGGGCCGCA	57.853	61.601	264	p4	(AATA)3	12	227188	227199
AHGA6714	scaffold10373-151	ATGAAACTTGGGCAAAGTGG	CCTAACAACCCCTCCTCCAT	59.971	60.183	198	p4	(ACTC)5	20	228261	228280
AHGA6715	scaffold10373-152	ATGGGTCCCACACACTCATT	TTGGGTATTAGTCATTATTTAGGCA	60.096	58.199	264	c	(T)15natata(ATTTAT)3	39	229613	229651
AHGA6720	scaffold103733-4	CAGGACAGGGTCGGGTTTA	TGCTGTTCATCCGTGATGTT	60.897	60.12	269	p1	(T)144	144	5981	6124
AHGA6749	scaffold103821-1	GCAATCACAAATCTGAAATACCTC	AATGGGGGATTCATCGAGAC	59.063	61.059	278	p4	(AAAT)3	12	3447	3458
AHGA6750	scaffold103825-1	GGTTTTGAGTTTGATGAACCG	ATTTTCTGCCATTGCCAAAT	59.462	59.415	276	p1	(T)24	24	1415	1438
AHGA6759	scaffold103848-4	AACAGTTCCGAGCAAGCACT	AAATCGGCCTAAAAATCGGT	60.058	59.808	279	p2	(AT)8	16	1833	1848
AHGA6763	scaffold10386-15	CTCCACCACTCCATTTGTCA	TGCAAATTGATTGGAACTAAAAA	59.52	58.708	249	p5	(TTATT)3	15	46834	46848
AHGA6770	scaffold103863-2	TCACACGCAAAGTCAAATCC	TTCAGGATTAACCTCGGCAC	59.697	60.074	269	p4	(AACA)3	12	2571	2582
AHGA6771	scaffold103863-3	CTTCGCCACTTCATGTGCTA	AAACCAAAGAAAAGCCTATTTCAA	60.011	59.593	106	p5	(TAATT)3	15	3667	3681
AHGA6776	scaffold10388-1	CACCATCATCCACCTTTCCT	ACAAACCAAATTAGCACGGG	59.779	59.861	263	p4	(TTCC)3	12	4664	4675
AHGA6779	scaffold103880-2	CCAAATCAGTTAAGATCTCATCCA	GCGCGTTGATTGAAAAGTTAG	59.502	59.903	279	p3	(TAT)4	12	2655	2666
AHGA6782	scaffold103894-1	GAGGCAATTTTTAGCAAATAGTGAA	TTCACCCTTCCCTCATGGTA	60.042	60.309	275	p4	(TAAA)3	12	1480	1491
AHGA6783	scaffold103894-2	AGTTCACGCGACGTAGCTCT	CGAGTTTCATGTTGTCGTTTG	60.223	59.23	216	p4	(TAAA)3	12	3144	3155
AHGA6785	scaffold103901-1	GGCAAATGCCCTGTTTTGTA	TGCGGGTGACTATATTTGGG	60.866	60.712	280	p2	(TA)13	26	5401	5426
AHGA6798	scaffold103941-2	CCCCTGTCCCCTGTTTTATT	GCAAGATTTAATTCATGGCAAA	60.046	59.114	255	p6	(TTTTTA)3	18	7105	7122
AHGA6800	scaffold103945-1	CATAATCCATCCCATCCTCG	CCCCACTTAATGGGACAAGA	60.111	59.784	245	p1	(C)12	12	334	345
AHGA6802	scaffold103959-1	CTGCTTCCCACTTTCTGAGC	TCTGGTTCTCATTTTTCTGTCG	60.134	59.355	171	p1	(A)12	12	36	47
AHGA6806	scaffold103961-1	GAAGTGCGGTGGGTACTGAT	TAATTTGAACCGCAGCAGTG	59.997	59.872	265	p3	(CAT)5	15	1451	1465
AHGA6812	scaffold103974-2	TTCTCATTCATCTCTTTTTGCTG	CAGAACCAGATAATATTCAGGCA	58.64	58.287	247	p4	(GATA)3	12	2278	2289
AHGA6813	scaffold103976-1	AACTTGTGCCCTACGCTTTT	TACCTCGCCACCTCTGTTTT	58.906	59.734	275	p5	(TATAT)4	20	2115	2134
AHGA6815	scaffold10398-1	GTATTGGGCTGATTGGTTGG	GCGGCGCTAGAACTGTAAAC	60.192	60.046	230	p4	(ATTA)3	12	984	995
AHGA6827	scaffold104014-1	TTGGTACCCGTCACTTGTCA	GTGGGTAGGGGTGGGTTTAG	60.001	60.467	181	p5	(GCGGG)3	15	1471	1485
AHGA6832	scaffold10402-6	TCCTTCATCTCCATATCCGC	CGAAAACCAAAGCCGTTAAA	59.998	60.102	244	p1	(T)16	16	5347	5362
AHGA6834	scaffold10402-10	CCTCTCAAGTCGCCAAAGTC	CCAAACATTTCCGTTACCCTT	59.989	60.095	121	p4	(AATT)3	12	13819	13830
AHGA6836	scaffold10402-12	TGAACACGATTCAACTCGTCA	ACTCGGCCTAGCAGTACACG	60.294	60.474	192	p4	(TCAA)3	12	14730	14741
AHGA6839	scaffold10402-19	CCATTCCATGCAGATGACAG	CATCAGAGAAAGCTGTGCCA	60.072	60.136	196	p5	(AATAA)3	15	22925	22939
AHGA6855	scaffold10402-46	GGGGCAAACCTAAGAATCTG	CACGGTATCCTTCCCTCTCA	58.646	60.065	257	p3	(ATA)4	12	58535	58546
AHGA6856	scaffold10402-47	TGAGCCAGCAACTTTTGTGT	TCACCCTAACCTTTCCGATG	59.49	59.926	241	p1	(A)12	12	61934	61945
AHGA6857	scaffold10402-50	CCACGGTAACAACAAAAGGG	TTGCATTAACTTGGAAGGGC	60.255	60.074	259	p4	(TTAA)3	12	70521	70532
AHGA6858	scaffold10402-51	ACTGCGCCATGAGATAGCTT	GGTCTTTTCTTTGTGGCAGC	60.007	59.859	244	p1	(A)12	12	71155	71166
AHGA6859	scaffold10402-52	AACAATCCTTTGCCCACATT	TGAAGGTGAAATTTTTGCGA	59.292	59.277	233	p4	(TTAA)3	12	72661	72672
AHGA6864	scaffold10402-64	TCTTCTGATGAACAGATTGGTGA	GGCCGTCTATAGTCATTTTTCG	59.726	59.99	261	p3	(AAT)9	27	89593	89619
AHGA6865	scaffold10402-66	GTTGGCTGGACCCTAGTTGA	TATTGGTCTGGTTTCGAGGC	60.111	60.074	139	p2	(AT)11	22	95604	95625
AHGA6867	scaffold10402-68	CCCACATTGACACTCACATCA	GTGTTCTAATAATCTTAACCGTTGATT	60.433	57.537	240	p2	(AT)6	12	97332	97343
AHGA6868	scaffold10402-69	CGTTTAAAGACACAACCGGAA	ATGGAAGTGGTGTTGGGTGT	60.018	60.135	209	c	(ATTT)3aagtttctacaataatgttaaattaagaaaaatgcattattcccattcccatgcttttgccacaaacaaacatggccttcccccacaggttctccac(TTGAA)3	124	97842	97965
AHGA6869	scaffold10402-70	ACACCCAACACCACTTCCAT	CCCAGAACCGATGCTAAAGA	60.135	60.206	266	p5	(AAAAG)3	15	98201	98215
AHGA6870	scaffold10402-71	GACAATTGCAACAAGGTGGA	CTGCTTCTTTCCATGCTCCT	59.547	59.574	280	p3	(GAA)4	12	99775	99786
AHGA6871	scaffold10402-72	TTGGGGCCTCTAATTCTAAACA	CCAAGCATGTCAGGGTGTAA	59.964	59.566	273	p3	(AAT)6	18	100106	100123
AHGA6872	scaffold10402-73	ACCCTGACATGCTTGGGTAG	GAACTTGCCATTTTTCACCG	59.989	60.481	253	p5	(TTCAA)3	15	100427	100441
AHGA6873	scaffold10402-74	TGTTTCCGTGTCTGATTGGA	CCATCCTCTCACTTTTTGCC	60.088	59.67	249	p5	(TACAA)3	15	100978	100992
AHGA6874	scaffold10402-75	CATTCGACCAACCCAAGTTT	TCATTGCCAAAAAGATGCAA	59.83	60.193	235	p1	(A)12	12	102279	102290
AHGA6875	scaffold10402-78	CACTGCATCATTGAGTGTCTTTC	CGAATCAACACCAAAACCAA	59.795	59.415	231	p1	(A)15	15	105546	105560
AHGA6880	scaffold10402-90	GCGCAAACAGGATTTTGAAC	CGTTAGCAGCAACCAAAACA	60.626	59.911	221	p3	(TGA)4	12	133953	133964
AHGA6882	scaffold10402-92	CAGAAATGGTGTCGCAGAGA	GACAAGAAAATCCAAGCCCA	59.984	60.051	275	p4	(TCTT)3	12	135907	135918
AHGA6883	scaffold104029-1	AGTTCCCAAGGAAGCCAAGT	TGAAGGCTCAGGTTCGAGTT	60.11	59.989	280	p3	(CAT)4	12	3378	3389
AHGA6884	scaffold104032-1	TGAAAACTTAAAAAGAGGGAGAAGA	CGTGTCCTGTCTTCCATTCC	59.057	60.51	266	c*	(GAGAA)3gaaagggaagaaaagaaatggaagaagggaagagg(GAA)4(AAGA)3*	69	1588	1656
AHGA6891	scaffold104063-1	TTAGGGCTTGTTTCTCAGCC	ATTCATGTAGCCGATCCCAC	59.452	59.78	165	c	(GAC)4(AAC)4	24	2442	2465
AHGA6892	scaffold104063-2	TCCATTCTTCTTTTTCTCGATTG	TTCAATTTCACATATTTTTGTTTCA	59.724	57.766	257	c	(A)12cataacaaggaaaaaatgacaaggggaaactg(A)13	57	5320	5376
AHGA6893	scaffold104065-1	GCACACGTTCATCCATTTCA	GGTACGGTGAACTTGCCTTT	60.526	59.101	272	p1	(T)12	12	4604	4615
AHGA6895	scaffold104080-1	TCCAACAAATGAGAATTGGC	TAGCTGCTATGCACAATGGC	58.547	60.006	106	p3	(TAA)5	15	1693	1707
AHGA6897	scaffold104090-1	TTCCAATCTCTTGGTTTCCG	TTGCCAAGAAGGTTGTCCAT	60.044	60.495	250	p3	(TCT)4	12	410	421
AHGA6898	scaffold104090-3	GGAACATTGAACCTGTGATGAA	AATCCCAACCAAGCATTTTG	59.836	59.801	262	p2	(CT)6	12	4593	4604
AHGA6900	scaffold104097-1	TTGACTTGTGTAGGGGCAGA	ACATTTTCTGGTACAGCCGC	59.288	60.14	259	p6	(TTGAAA)3	18	6646	6663
AHGA6901	scaffold104099-2	CAACACAACCGAACGAGAAA	GGGGCTAAAAGCCTAAAAGG	59.734	59.247	201	p6	(GTTGCA)3	18	1578	1595
AHGA6902	scaffold104103-1	ATTCTCGTGTTCGCCAATTC	GAGAGACTGCGGAAGGAATG	60.081	59.95	230	c	(CTT)5caacacgttgctgcgtccccttccaccatgatagtatctcgccgcattctcgtgttcgccaa(TTC)4	89	357	445
AHGA6906	scaffold104111-1	CAGGCCAATGAAAAAGAGGA	GTTTCCATAACGAGCTTCGC	60.184	59.851	275	p3	(GAG)4	12	4635	4646
AHGA6920	scaffold104159-1	TGAATGAAAGGGCAATAGACAA	TGGCATCAAATGGCATAAAA	59.586	59.898	169	p3	(GAA)4	12	7985	7996
AHGA6922	scaffold104164-1	TTCAAAATCTCTTCTTCTATTTCTCTC	TTGGGTCTAAAGAGCTCCCA	57.3	59.807	271	c	(TTAA)3ccttaatttttaaaatt(AATA)3	41	914	954
AHGA6923	scaffold104164-2	TTCTCTCTCTTCTTCCATGTTCA	TCAGGTTCGATCATGTCTTCA	58.187	59.23	274	p3	(TCT)4	12	1071	1082
AHGA6926	scaffold104172-2	GCCAGAAAGATGGAACAGTTG	CCACTTCCCGTTTTCCATT	59.726	59.776	273	p5	(AGAAA)3	15	8717	8731
AHGA6932	scaffold104178-2	TCACTTTCCACAACCACGAC	AAGGAAGCTTTTGATGTGGC	59.571	59.316	249	p3	(TTA)4	12	5766	5777
AHGA6938	scaffold104186-1	TTTTTCCTTTGAGCCCTCCT	CCAACGCGTTCATTGAAAAT	60.18	60.866	255	p3	(TTA)5	15	3869	3883
AHGA6939	scaffold104186-2	GTAATGATGCTGGCGGTTTC	CAGTGCATGTTTGAAGTTGGA	60.478	59.749	280	p3	(TTA)22	66	4179	4244
AHGA6944	scaffold10419-7	TGATGCACGCATACGCTAAT	ATCCCAAACGTTGGAAACAA	60.267	60.206	201	p4	(TATT)3	12	9671	9682
AHGA6947	scaffold10419-10	TTTGAAGGGAGTTCACTGGG	CGGCAGTATCGGCTTAAATC	60.081	59.704	240	p1	(A)14	14	14155	14168
AHGA6948	scaffold10419-11	TCCATTTGTTTCAAAAACTTCAA	ATGAGAGTGGACGAAGGTGG	58.685	60.112	236	p4	(ATTA)3	12	15360	15371
AHGA6952	scaffold10419-17	TGGATCATGGTGTCAAGGTG	TGACTCCTAGTGGGGAATGG	60.378	59.92	151	p2	(TA)7	14	27121	27134
AHGA6953	scaffold10419-18	ACCCCTTTTCTTTTCCCTCT	CATTGAAATGGTTTTCGGAGA	58.188	59.924	280	p5	(TTTAT)3	15	27443	27457
AHGA6957	scaffold10419-25	AAAAACAGCACATATTAATGGCA	TCTCGTGTCGTATTTTACGTCAGT	58.627	60.115	267	p2	(TA)8	16	48466	48481
AHGA6960	scaffold10419-37	CCACCCCTAGTCGCTTAGATT	TTGTTGGGAGAGAGCGAGTT	59.623	59.989	268	p4	(TATG)8	32	74570	74601
AHGA6961	scaffold10419-38	GCACAAATGAGTGTTTGGCA	TCACCGATGTTAACTTTGAGGAT	60.709	59.885	277	p1	(T)12	12	75738	75749
AHGA6964	scaffold10419-49	TTGATAGCTCCCAATACTAGTAAAAA	TGAGATTTGGGTGGTGGATT	57.048	60.173	274	p3	(AAT)15	45	91659	91703
AHGA6976	scaffold104195-1	AGCCGAAAATTTAGTGGGGT	GGAAAGCCATTACATACGCA	59.835	58.653	244	p2	(TA)10	20	890	909
AHGA6980	scaffold104202-1	TGCTCATTATGCACCCTGAA	TCGAAAATCTTCACCCATTTTT	60.22	59.823	247	c	(TTTA)3a(TTAT)3	25	1024	1048
AHGA6984	scaffold104212-1	GGTGGTGAAAATCGTGAAGG	GCAACCCAATCAGTGAGGAC	60.353	60.52	278	p3	(GAA)5	15	7853	7867
AHGA6985	scaffold104213-1	CACAAATTCAGCCCAACAGA	TCACCCAAAACCCTAGTTGC	59.691	59.971	222	p5	(TTATC)3	15	408	422
AHGA6994	scaffold104237-1	GGCTTTTGAAAAATGATTCTAGG	TGAAAATTTGCATTAGAGTTCATTA	58.395	57.253	254	p6	(TTAATT)3	18	1930	1947
AHGA7002	scaffold104251-2	TCGACCAGAGGAAGAGGAAA	CGTGGGGAAAGAAAGAACAA	59.92	60.081	243	p3	(TTA)4	12	882	893
AHGA7003	scaffold104251-3	TTTCGTGAGTGCATGTAGCA	ATGCCTCCTCCAAAATTTCA	59.021	59.505	194	p3	(TAA)4	12	2664	2675
AHGA7007	scaffold104260-2	TTTCATTCTCATTTTCCACTTCC	TGTGAAACCCGAACTATGTCA	59.472	59.036	261	p3	(TAA)6	18	1842	1859
AHGA7008	scaffold104260-3	GGATTACCCATTCAATTCAGG	CAAAGAAAATTCTAAACCCACAAA	58.239	58.695	205	p4	(TTTA)3	12	2273	2284
AHGA7009	scaffold104263-1	AAATGCAAGCGCAATATCAA	TGGTTGTTTGAGTTGGTGGA	59.313	59.976	203	p2	(TA)7	14	236	249
AHGA7011	scaffold104269-1	CCCCAGCGATTTCTAGACTG	GAGGAGAGATCCCCCATTTT	59.83	59.33	173	p4	(CATT)3	12	2022	2033
AHGA7014	scaffold104277-2	TCATTAGCAATTGAATCTCATCG	AAGCTTCCATGCAAGAGTTGA	59.225	60.008	218	c	(T)18(A)16(T)13	47	4177	4223
AHGA7015	scaffold104277-3	CGTCGCAAACCTGTGAACTA	TTTGGCTGGTAACCTCTTGG	59.904	60.103	226	p4	(TTGA)3	12	4885	4896
AHGA7017	scaffold104280-1	ATGGGCAGTTGTAGCCAAAT	GAGAGGCTCTTTCCTCCTCTT	59.457	58.305	187	p6	(CTAATC)3	18	1516	1533
AHGA7018	scaffold104282-1	CTTCCACCCCCTCCATCTAT	GCAATGCTCAGTGCACATATT	60.147	58.815	208	p4	(TTAA)3	12	1523	1534
AHGA7025	scaffold104306-2	CCCCCTTCTCTAAACCTACCA	CTCTTGTGTGAAGCCCATGA	59.464	59.831	253	p4	(TTTA)3	12	3724	3735
AHGA7026	scaffold104306-3	TCATGGGCTTCACACAAGAG	TTGTGCCCGATAATGTTGAA	59.831	59.93	254	p1	(A)13	13	3909	3921
AHGA7035	scaffold104324-2	GTGAGCATCTCAAGTGCGAA	ATTGGGTTTAGCGTTCGTTG	60.144	59.996	184	p3	(GGA)4	12	4234	4245
AHGA7039	scaffold104330-2	CGACTCATTCTCTAACCACCG	TGCTTTGAAAGTGATGCAGG	59.743	59.988	261	p2	(CT)6	12	6246	6257
AHGA7044	scaffold104353-1	GTAGAAGTGCCACGAGTCGG	TCACCTAATTGAAGTAGCAAGCA	60.854	59.088	193	p6	(AATTTG)3	18	119	136
AHGA7046	scaffold10437-2	TCACAATTTCGTGCACCATT	TGTTGCAGACGTCTTTTTGC	59.972	60.035	237	p5	(TTTAT)3	15	6021	6035
AHGA7048	scaffold10437-4	TGCCATTTGAGCATTTAACG	GGGGATGAGGGGAAATAATG	59.702	60.337	150	c*	(CCTC)3(CT)16*	41	13096	13136
AHGA7051	scaffold10437-12	TTGACGGAGAGGGAGAGAGA	TCACCTCGGATTAATTTGCC	60.064	59.901	178	p2	(AG)14	28	64182	64209
AHGA7054	scaffold104373-1	AATCAAACCACCTTCAGCGT	TGCCTAAACCAAGTTGTCCC	59.598	59.971	274	p1	(A)13	13	1584	1596
AHGA7062	scaffold104428-1	ATTTGGGATTTTGATGAGCG	CTTTGCCAAAACTTGCCATT	59.901	60.11	193	p5	(AAACC)3	15	371	385
AHGA7064	scaffold10444-1	CGTTGCTCAAGAAAATGCAA	CATTCTCAGCAACCACTCCA	59.992	59.831	127	p3	(AAT)5	15	6952	6966
AHGA7065	scaffold10444-2	AGCTTCGACCACAGCTGATT	TTCCTTTCTTGAGGGGAGAA	60.02	58.833	172	c	(GAT)4(TCT)4	24	8205	8228
AHGA7066	scaffold10444-3	TTCTCCCCTCAAGAAAGGAA	TCAATTTAATGACACCTAAACAAACA	58.833	58.978	213	c	(ATCT)5(ATTT)4	36	8379	8414
AHGA7069	scaffold10444-9	AAAGAGAAGGTTTAATTATGCGGA	TAGCTTCGCTTCAGTGCTCA	59.579	60.035	218	c	(CGATC)3cgcacatttg(CGGAT)4	45	17362	17406
AHGA7070	scaffold10444-12	GCGTCGTTTTGATTTTTGCT	CAAACAGAGAAGCCAGGGAG	60.251	59.982	264	c	(ACCC)3cttccccccaacaccccctccttcgtgattcac(CTCA)3	57	26545	26601
AHGA7079	scaffold10445-1	GGACTCAAAACTACTTTCCCGA	CTTGAGGGGCCAAAGTGTAA	59.631	60.103	178	p3	(TTA)4	12	2885	2896
AHGA7081	scaffold104462-1	GGAGAGCGGTAGCTCTGGTA	CCTCATACTCGGAAACCGAA	59.598	60.066	135	p4	(TTGT)3	12	2350	2361
AHGA7087	scaffold104465-3	TGTGATTCCGTTGAATGCTT	TGGGCTTTAGTTGGGCTTTA	59.127	59.715	264	p3	(AAT)6	18	3400	3417
AHGA7088	scaffold104467-1	CTCCCCTCTTTGGAGTTGTG	ATGCCATTTCAATTCCTTGC	59.691	59.907	266	p4	(TTCA)3	12	1666	1677
AHGA7093	scaffold104479-1	TCCTTCCTTCGACCATCATC	TCAATGCAGAAATCCAACGA	60.011	60.197	192	p4	(TAGT)3	12	1356	1367
AHGA7095	scaffold104480-1	CCTACAACACCTAGAAATCCCG	TGATTTTCTATGATTCTTAGGGTTTTT	59.886	59.029	242	p1	(A)21	21	137	157
AHGA7102	scaffold104486-5	GGCATAACATCCAATGCAAAT	TGGTATTTTGATTCTGGTTGC	59.679	57.62	263	p4	(GCTA)3	12	9586	9597
AHGA7105	scaffold104493-1	AAGCATCAAATGGACCCAAG	TTGTTGCTAGTTGTAGGACTTTGC	59.933	59.888	271	p6	(AAAAAC)3	18	1920	1937
AHGA7106	scaffold104496-1	CTGCGCAGTGTACCGACTAC	TGCACAAGAAAAGCCAACTG	59.54	60.027	279	c	(TA)6(CT)9	30	1347	1376
AHGA7112	scaffold10452-1	GCAACCTTTGTCCCCTTTTT	GCCATGGAATTTCTTGAATTG	60.332	59.402	269	p4	(CATT)3	12	1653	1664
AHGA7113	scaffold10452-3	GAATGAAGGATGAAGGGGGT	CCATCACTTTTCCCACCAAC	60.133	60.21	159	c	(G)16naaaaaaaaagt(G)14	42	2409	2450
AHGA7116	scaffold104523-1	TTTTGATTGTGCAATTGCTTG	AGGCTTGGATGCTGATTTTG	59.733	60.214	211	p6	(CTACTC)3	18	1483	1500
AHGA7117	scaffold104523-2	CCGAGGCGATTAAGGTGATA	TCTTTTGAAGGCTGGAATGC	60.053	60.331	259	p4	(AAAT)4	16	4872	4887
AHGA7121	scaffold104542-2	TTCTTCCCTCAATTCTCGAAAC	AGGGAGATGATGTGGATTGC	59.704	59.893	127	p5	(TTATT)3	15	2523	2537
AHGA7127	scaffold10456-1	GCACAATGATGAGCGAAATG	CCCAAATTTAGCCCGGTACT	60.228	60.197	271	p3	(ATT)5	15	2295	2309
AHGA7134	scaffold104575-2	CCAAGTTTCATAAAGCCGGA	GGTACCACAGCAATGTGTCTTC	60.067	59.525	269	p2	(AC)11	22	913	934
AHGA7136	scaffold104580-1	CCTCTCCCAGGCATTGTAAA	GGCAGCTAAATCCAGCCATA	60.066	60.196	257	p5	(ATAAA)3	15	1647	1661
AHGA7139	scaffold104586-2	ATGGAGCAAGTAGGTCCACG	CGCTGATTCTCATTTCTCACA	60.134	59.013	136	p5	(ATAAA)4	20	1760	1779
AHGA7144	scaffold104589-2	TGCCCCAAAGTATTGGTTTC	TGCAACGAGATTTCAATTGTG	59.801	59.72	245	p6	(ATATCC)3	18	6213	6230
AHGA7145	scaffold104589-3	TGGTTGTTACTAAAACAAACCCC	GCTGCCTTTGATGTGCAGTA	59.233	60.019	219	p1	(T)80	80	6371	6450
AHGA7151	scaffold1046-1	CCATTCAAAACATGCAACGA	TTCTTCCTTGAACCCAGGTG	60.501	60.081	200	p6	(TTTTGA)4	24	1164	1187
AHGA7158	scaffold104616-3	CGACAATTTGCTGATGGAGA	CCTCAAAGAATTTCGGACCA	59.799	60.044	161	p3	(AAT)6	18	3216	3233
AHGA7168	scaffold104635-1	CCCAACTAATCCTATTTCATCCC	AACATATGCATCTCCTTTTGTTGA	59.93	59.904	228	p5	(TTTTC)4	20	1891	1910
AHGA7171	scaffold104642-2	TTACGATATGTAATAGCAGGAGTGTAA	GCGTTGGAAAGCTGACATTT	57.7	60.257	272	p2	(AT)10	20	2971	2990
AHGA7173	scaffold104646-1	GAGGTACCTTCCTTCCCACC	TTGGAGATGCTTTGATTGGTT	59.795	59.56	264	p1	(T)119	119	598	716
AHGA7175	scaffold104649-1	GCCACCATAACAGGAAGCTC	CGATTTCATGAGCAATGTGG	59.7	60.073	246	p2	(AT)13	26	492	517
AHGA7179	scaffold104660-1	GGTGTCCGACTTGTTGGAGT	ACCACCGTGTGTTAGAAGGC	60.009	60.035	268	p5	(TTATC)3	15	505	519
AHGA7180	scaffold104660-2	GCTAGGCCTTTCGACTTCCT	CCATACCGGGAGGAACTTTT	59.983	60.18	251	p4	(CTTT)3	12	1559	1570
AHGA7186	scaffold104669-3	GGCAATGAAATTGGCAAAAA	CCTTGGGATTTGAACAAGGA	60.792	59.903	277	p1	(A)17	17	1041	1057
AHGA7189	scaffold104687-1	CAGCTCGGGTCGTATAGCTC	ACAAATGGGGTTTATCACGC	60	59.691	224	p5	(TTTCC)3	15	1673	1687
AHGA7191	scaffold104689-1	CTGAAGAGGGAAACTCAGCG	CTATTCCACCTGTTCCGTCG	60.126	60.508	191	p1	(T)12	12	436	447
AHGA7194	scaffold104692-1	GCTGCCAATCTTCCTTTGAG	TTCCCAACTCGCTGACTCTT	59.955	59.989	182	p3	(TTA)5	15	424	438
AHGA7195	scaffold104692-2	GGCACTTTTACCGTACTGGG	CTCAAAGGAAGATTGGCAGC	59.494	59.955	222	p3	(TTA)5	15	947	961
AHGA7197	scaffold104695-1	GCAAAGTTATGGTGTCTTCTCCA	TATTGCTGGTGTTCCCAATG	60.528	59.395	261	c	(A)12cagttacataagaagaacaacaacaataact(ACA)15(ATA)5	103	998	1100
AHGA7198	scaffold104698-1	CCGAAACCCAGATTCTGAAA	GAATGAGCCAGGGATTACCA	60.044	59.894	254	c*	(AT)8(T)132*	147	965	1111
AHGA7201	scaffold104704-1	TGAATGATGCATTGATGACAA	CCGTTTTTAATGCCAAGGAA	58.479	59.937	272	p2	(AT)7	14	3259	3272
AHGA7202	scaffold104704-2	AAGAAGAAGACGGGGTGGAT	CCCGACACCTCTTTCTGTCA	59.935	61.246	279	p3	(AAG)4	12	4316	4327
AHGA7205	scaffold104716-1	CCCATTTCCACTCATTACCG	AGACATGTTCCACAGGGAGG	60.184	59.962	154	p3	(TTC)4	12	684	695
AHGA7206	scaffold104716-2	TCAATTCAAGATGCCAACGA	GGATAGGTTGAAATGTGTGTGC	60.197	59.364	265	p4	(ACCA)3	12	967	978
AHGA7210	scaffold104721-1	TGGCAGCTCCTCTAAAAAGTG	TTTGTTTTGAAACCGTGGTG	59.64	59.459	279	p4	(ATAA)3	12	1240	1251
AHGA7213	scaffold104732-1	CAAGGAGCAGCACAAAATCA	GAAGAGTCCTCGAAGGGCTAA	59.988	59.969	153	p5	(ATTTT)3	15	897	911
AHGA7214	scaffold104734-1	TTCCCACTTGAGTTCATGATTG	TTAAACGCCAGTTTGCATGA	59.971	60.251	278	p4	(TTAA)3	12	3486	3497
AHGA7215	scaffold104736-1	TCTGGCTGGTCTATCTTCGC	TTGCAGAAGTTTCCAAAGCA	60.504	59.585	215	p1	(T)36	36	382	417
AHGA7221	scaffold104753-2	TTCTGTTTGGTGCAAAATGG	CGATGGAAACTCTGCCCTT	59.561	60.203	276	p4	(AATT)3	12	6550	6561
AHGA7231	scaffold104778-1	CGCCAGGTTTAAGGAAGACA	GAGCTCAATCGCAGTACAAGTG	60.241	60.081	280	p5	(AAAAG)4	20	1019	1038
AHGA7232	scaffold104779-2	TTTTGTTTACTTCAGACTCCTTCG	CGAACAGGATCTGGCAACTC	59.033	60.801	275	p4	(TTTA)3	12	5590	5601
AHGA7244	scaffold104807-1	TTCTGCCTCTTTTGGCATCT	TAGGGTTCCGAAAACTGTGC	59.955	60.11	217	p5	(TTATT)3	15	1283	1297
AHGA7250	scaffold104821-1	AAAATCAAGTGAGGCCATGC	TTGTTGATGATAGTGCCGGA	60.081	60.073	165	p4	(AATC)3	12	192	203
AHGA7251	scaffold104822-1	TTTTTCATCTATTGGTAATCTTTTCTT	CCATAATAAATTAGGCTAAATAAACCA	57.335	57.563	147	p3	(TTC)4	12	10309	10320
AHGA7253	scaffold104827-1	CACAATAAGGAATACTCTTCTCTTTCA	CCGGTTATTTGGTACGATTGA	58.589	59.707	263	p4	(TTTA)3	12	1038	1049
AHGA7258	scaffold104854-2	TGCAACTGCAATAAACAAAAGAA	GCGTTTGTGCCCTATTTTTC	59.817	59.592	228	c*	(GAGAA)4gaaagggaagaaaagaaatggaagaaggaaagagg(GAA)4(AAGA)3*	74	2618	2691
AHGA7259	scaffold10486-3	TCATGGCCATAAATTGAGCA	TCGATCTGAATGGTGGTTCTC	60.035	60.065	241	p1	(A)15	15	4768	4782
AHGA7262	scaffold10486-7	ACTACTGCCTCCTTCGGGAT	GAGGAGAAGCGCAAAGAAAA	60.096	59.708	247	p3	(TCT)4	12	13123	13134
AHGA7271	scaffold10486-36	CACGAGGTGAGAACTGGAGA	TCACTTTCATACTTGGAATAATGTTG	58.964	58.617	244	p4	(TAAT)3	12	81999	82010
AHGA7272	scaffold10486-37	TTTTTATTTGTCGAACCGAAA	AATTGAAAGAAATTAAGGGGATTT	57.393	57.75	272	p2	(AT)8	16	82627	82642
AHGA7278	scaffold10486-47	TGCGTATCCGATTTATGAACA	AAAAACACAACCTGAACTCACTATC	59.042	57.905	114	p4	(ATTT)3	12	107748	107759
AHGA7279	scaffold10486-48	GTGGCGTAGCTGTTGGAACT	TTTCTCTTGCTTCATCCTTTTT	60.321	57.328	280	p4	(TTAT)4	16	108408	108423
AHGA7283	scaffold10486-53	TTCGTTCCGGTCATTTCTTC	AAGTTGCTGAAAATTGTGAAGG	60.051	58.427	243	p5	(AAATT)3	15	120194	120208
AHGA7285	scaffold10486-55	TTCCTTGCATGAAGTTGCTG	AAAGGAGAGAGAGCCCATCA	59.988	58.966	274	p2	(GA)8	16	127221	127236
AHGA7286	scaffold10486-57	TGGTTACTCCCCTAGTCCCC	AAATGATGGTGAGAGGGCAT	60.183	59.366	236	p3	(TTA)4	12	135569	135580
AHGA7289	scaffold10486-60	ATTGTTTATGGCCAATCCGA	GCTCTTGATTCCACTCAAAGATT	60.153	58.906	199	p4	(CAAA)3	12	153201	153212
AHGA7292	scaffold104861-2	ATATCCGATCCAATTCGCAA	TCAGGGTTGTCGGATTCTTC	60.255	60.05	271	c	(GATCC)3gatgattttaatggggatcggatcaaatttttggccat(ATCCG)4	73	2637	2709
AHGA7298	scaffold104876-5	GGTAACCGTGGAGCTTTCAA	CAAGGAAACCATACGGCAAT	60.11	59.823	174	p5	(AATTG)3	15	10067	10081
AHGA7304	scaffold104897-1	AGAAAGACTCGTCGGACAGC	TGACGAACCGGAGAAAAATC	59.604	60.051	227	p3	(AGC)4	12	196	207
AHGA7305	scaffold104897-2	CAAACCTCCACACCTCCCTA	ATCCATTGCCTTTCCTTTCC	59.959	60.265	169	p4	(TAAA)3	12	4522	4533
AHGA7306	scaffold104897-3	TTTGCAGCTTTTCACTGGTTT	TCAGTTTCCGTGATTTACGTTG	59.912	60.032	259	p4	(TTTA)3	12	8665	8676
AHGA7307	scaffold104897-4	TTGTAGTGTGTTCAAGGCCG	TGTTGCATATTTGAAGTTGTTGTG	59.758	59.967	237	p1	(A)13	13	10179	10191
AHGA7308	scaffold104897-6	TGATGATGATGATGAGGAGATTG	AAAAAGATGTATCAACAATTAACTTCC	59.909	57.515	256	p4	(ATTT)3	12	10551	10562
AHGA7311	scaffold104902-1	TCTCTTCTTTGCCTTTGTTGC	AGTGTAGGGGTGATTGACGC	59.623	59.997	186	p2	(AG)31	62	1663	1724
AHGA7312	scaffold104902-2	TTCAATCTCCCTTCCCATTG	TGGGATGAGGTGAGAAAACC	59.864	59.903	109	p1	(T)13	13	5432	5444
AHGA7316	scaffold104909-1	TTCTTTACGCTAGTTCCTTCCC	TCAAAATTCAAAAATTAAAACACCA	58.951	58.941	222	p4	(AGTT)4	16	1054	1069
AHGA7319	scaffold104912-2	ATCCGCGTATTTGATCCGT	GTGTCACTGCCACCATCATC	60.311	59.97	266	c	(AAAT)3atatatantttcatttctaatcttaaatcacaccaccatctcatctcctttatcactaccat(CAC)5tatacctccatcatcatcttcttcacataaagcag(CAA)6	142	2505	2646
AHGA7327	scaffold104923-1	CAGGCCCATATTCTCAAGGA	TTTTCAATATTTCATCCGCTTG	60.029	59.11	233	p5	(TTTTC)3	15	2486	2500
AHGA7330	scaffold104935-2	AGACCTAATGGAGGACCGCT	CCTCCCGATAGAGAAGAGGG	60.096	60.161	276	p3	(GAA)6	18	3127	3144
AHGA7331	scaffold104935-3	CCTCTTCTCTATCGGGAGGG	TTCATCGTTAGAAGAAGGCGA	60.161	59.967	105	c	(CT)7cgtga(T)12	31	3275	3305
AHGA7333	scaffold104935-5	TCATCCATTCACCAGTGACC	CCATTAATTGAAAGGAACTACATGA	59.318	58.563	277	c	(CACC)3accatatgcatccagtcacccacacctctactttcatcccaatatcactgtctcaccatcagacgcaatctatatccttctcacaatccaccaacactac(CAA)4tagaagaaaagacagaaaagaataataagaattttcttccctatccactaccatatctcttctgct(AAC)4	202	4359	4560
AHGA7334	scaffold104944-1	CCGATTCGGTTTAATGGTTTT	AGAGGCATGCACCAGAGTTT	60.062	59.874	274	p5	(CCGGT)3	15	2023	2037
AHGA7337	scaffold104951-1	GCCACTAGCCGTTCTCTGTC	GCTTGATCACAAGGAAAAGAAA	60.02	58.492	100	p6	(AATAAA)3	18	75	92
AHGA7338	scaffold104952-1	CATGCACCGGGTCTTAAACT	TCCTTATGGAATGTACACTGGC	59.993	58.976	279	p4	(TTTC)3	12	1187	1198
AHGA7339	scaffold104952-2	ATTGAAAACGGTGAAGTGCC	TAGCTACCGCCAATGTTTCC	59.978	60.096	250	p4	(ATAG)4	16	2643	2658
AHGA7345	scaffold104966-1	TGTCAAGAGCTGTGGGTGAG	TTCTTCCATAACGGGCAATC	60.022	59.901	220	p3	(GTG)4	12	2608	2619
AHGA7351	scaffold104976-1	AAGAACCCGTGTTTTCATGC	ACAAACTTAAACCGGTCCGA	59.978	59.471	196	p2	(AT)11	22	192	213
AHGA7362	scaffold10500-1	CACATGAACATGGACTAAACCC	ACCGACGACCAGTTTGTGAC	59.218	61.03	208	p3	(ATC)4	12	178	189
AHGA7363	scaffold10500-2	CTCCGGCTTGTGAGAAAAAT	TTAGGTAGGGCCAATGAACG	59.312	59.953	188	p2	(TC)19	38	739	776
AHGA7364	scaffold10500-3	TCGAATCCACCTGCTCTTCT	AGCAAAGAACTCATCTGGCA	59.95	58.597	135	c	(T)18aaaa(T)15	37	1626	1662
AHGA7365	scaffold10500-4	CCGTCATCACACTCGAAATG	TGGAGCGAATTCGTAGGTTC	60.112	60.214	202	p2	(AT)12	24	2183	2206
AHGA7368	scaffold105007-2	CTCCCGCGGTTAATCAAGTA	TGGGGTATAAAGGATGTTCGAT	60.089	59.572	259	p4	(TTTA)3	12	1595	1606
AHGA7372	scaffold105013-4	TGGACACCCTTGCTCTCTTT	AATTTGCGAAGAAATATTAAGTGAA	59.844	57.706	252	p2	(TA)6	12	3130	3141
AHGA7373	scaffold105013-11	CCTCGGGATAACGTCATTTA	TCATATGAAGGCATGGCAAA	57.579	60.035	243	p1	(A)12	12	10532	10543
AHGA7377	scaffold105022-1	CCTGTTGCTGCATCTCTTGT	AGCCACAGGCTAGGAAATCA	59.037	59.836	225	p4	(TACA)3	12	389	400
AHGA7378	scaffold105022-2	AAATGCTTCTGACGATGGCT	TTCATTTAAATTGCAATCCACTAA	59.843	57.857	252	p2	(AT)6	12	1926	1937
AHGA7379	scaffold105022-3	CGTCCACTACCCCAAATTGT	AAGAAAGGGTTCCAGAGGGA	59.711	60.045	157	p3	(ACC)4	12	3050	3061
AHGA7388	scaffold10504-2	GTTCTTCAACCGGCATGTTC	CCGCTTTTTGCTAATCTCATC	60.504	58.979	275	p2	(TA)8	16	3185	3200
AHGA7393	scaffold105044-2	AATGGTTGCTGTTGTTGCTG	TCGAAAAACGGAAATTAAATTAACA	59.764	60.112	234	p2	(AT)9	18	1890	1907
AHGA7395	scaffold105044-4	CCACTTAAGTTGGACAAAACTTG	CAAATAGATGATTTAGAGGAACATGC	57.919	59.486	269	p4	(AATT)3	12	3429	3440
AHGA7396	scaffold105044-5	TGCCTAGGATAATTGGGGGT	AAAGCCACCATCACAAATGG	60.522	60.755	192	p1	(A)15	15	4508	4522
AHGA7397	scaffold105044-6	GAGAGATGAAAGTATGAAACCCA	TTTGTAGTACCGTGGGAAACC	57.364	58.869	165	p1	(T)16	16	5046	5061
AHGA7398	scaffold105044-7	TTGGAGGTTCTGAGGTTCAAA	CCGGTTGCAACAAGTTCAT	59.697	59.556	231	p2	(TA)7	14	5507	5520
AHGA7399	scaffold105045-2	AAGTCAAGACTGGCCGAAAA	CCTCTCAGGGCATCTTTGTT	59.853	59.284	171	p2	(AT)9	18	6641	6658
AHGA7403	scaffold105056-1	GGCAGTGTGAAAGAAAGGGA	TGGCAAAAACTGTGACATGG	60.232	60.552	274	p2	(TA)6	12	802	813
AHGA7410	scaffold105070-3	TTGTGAACCGCGGTAAGAGT	GCCACTACATCTACCCAAGCA	60.689	60.147	272	p3	(TGA)5	15	5465	5479
AHGA7413	scaffold10508-4	ATCGCGCATGTCTCATTCTA	TTGCCTTAGGATAGGCTTGAA	59.405	58.976	257	c	(TA)10cacaatatttgcaataaatcccaccatttcactaccacatccagcatcatactcat(TACA)3	88	18126	18213
AHGA7417	scaffold10508-10	TCCACAAGATGCAACAAAGC	ACAGGGTGCTCTTCTCCTGA	59.847	59.986	232	p2	(GA)26	52	25419	25470
AHGA7418	scaffold10508-12	GCAAGTTTTAGCTTGAGGGAA	AAAATCCATGATGAGCACCC	58.64	59.756	257	p3	(TTA)4	12	45653	45664
AHGA7419	scaffold10508-13	GGGTGCTCATCATGGATTTT	TTCCAGTCCTTCCCATCTTG	59.756	60.042	152	p3	(GAG)5	15	45809	45823
AHGA7420	scaffold10508-15	GGGACCTCTATCCACACACC	GCAACCTGCATTGATGGTAA	59.232	59.548	254	c	(AT)8aagcaaatggaaaaaaataaaaaaaaatgaaacat(GATTA)3	66	47319	47384
AHGA7421	scaffold10508-16	AATGCAGGTTGCTTCCACAT	TTTGTGCCAACATGGGAGTA	60.526	59.964	278	p1	(T)13	13	47663	47675
AHGA7422	scaffold10508-19	TTGGGAGGTCTCCATTTCTG	GAGTGTAACCAATTTATTTTTATGCG	60.042	59.35	265	p5	(TAATT)3	15	60131	60145
AHGA7423	scaffold10508-20	TCAGCATCAGAATCTTTTGGG	GAACTTGTGGTATTTAGGTTCCG	60.199	58.983	265	p5	(TAATT)3	15	65375	65389
AHGA7424	scaffold10508-21	TTTTGCCAAGTTTTAAGGACAAA	TCAATTGGCGTCTCAGTCAC	60.026	59.837	280	p5	(AATTA)3	15	66062	66076
AHGA7425	scaffold10508-22	CGAGGACGTTTGTAGTTAACCC	GGGGTTTGGTAGGTGGTTTT	59.927	59.955	255	p5	(TTTAA)3	15	68034	68048
AHGA7426	scaffold10508-23	TCCCTCCATCACATCCTTTC	GTGGAGCTCTTTCTGCCATC	59.862	59.957	176	c	(CT)10(TC)12	44	69231	69274
AHGA7427	scaffold10508-24	GATGGCAGAAAGAGCTCCAC	ACCTTCCATCGCTACCACTG	59.957	60.134	205	p2	(CT)7	14	69447	69460
AHGA7428	scaffold10508-25	TGAAAACTTATTTCAACCATTAGGAA	AACCGTCGTCAAACAAAACA	59.401	59.072	241	p4	(TTAT)3	12	72840	72851
AHGA7429	scaffold10508-26	TGTTTTGTTTGACGACGGTT	TTTGCACCATCTCTCATCCA	59.072	60.201	273	c	(AG)12atagaccttagaggtgaagtgctcagtcctctatattgaactgctaacagtgttttgggagtcatggcaattgttgttcaatc(AG)24	155	73018	73172
AHGA7430	scaffold10508-27	TTCAAATTAATACCCTGCAAACTG	TAGAACGGGTGGAGAGGTTG	59.472	60.103	188	p1	(A)12	12	78064	78075
AHGA7431	scaffold10508-29	TCCCTTGTTTATGAGAGGATTCA	GTCCCTCAATTTCAGCCAGA	59.952	60.195	231	p2	(TA)9	18	79071	79088
AHGA7432	scaffold10508-32	TAACTCCCCGTTCATGCTTC	TCTTCTCTTTCTCACGCGCT	60.074	60.419	243	p3	(GTG)4	12	94239	94250
AHGA7433	scaffold10508-35	GCCAAATTGCTTTGGAAAAA	TTCCTGCATTGCTAACATGG	60.054	59.688	257	c*	(GA)11gggcggg(GA)9(GATA)3*(AG)8*	72	101242	101313
AHGA7434	scaffold10508-36	ATGACTCCCTATGGCTGACG	AAAGTCCGACCACAAAAACG	60.096	60.008	263	c	(GCT)4gttggcggtgctagaactcc(AG)6	44	101585	101628
AHGA7436	scaffold10508-39	ATTGTCCTTGAGGCATGAGG	TGGAACATGCAAGGTTGGTA	60.073	59.964	108	p3	(CTT)4	12	104855	104866
AHGA7437	scaffold10508-40	TGGACCGTGTTGCATTAAAA	TAACCTCCTCCGACCTTCCT	59.969	60.067	256	p6	(CTTTTC)3	18	105697	105714
AHGA7439	scaffold10508-45	CATGTCAGTTTGCAATATAACCAAT	TCCTATTTGGGTTCCTGACG	59.266	59.926	176	p3	(ATA)18	54	122160	122213
AHGA7440	scaffold10508-46	CTGCTCAAATCAGCCATCAA	TCAAGTAGCACGGGCTTAGG	59.948	60.399	158	p2	(TA)12	24	122837	122860
AHGA7441	scaffold10508-49	GTTTTCGGTCCCTGCAAATA	TATCGGCGGATATCGAACT	59.938	58.146	144	p4	(TTAT)3	12	129435	129446
AHGA7446	scaffold105081-2	TGCCCACCATCTTTTTCTTT	GCGTGATTTCTGTTTGGGTT	59.546	59.978	131	p2	(TA)19	38	2824	2861
AHGA7447	scaffold105083-1	TGTCAGATGAGTGTCGTGCTC	GGGAAAGGGCTCTTTTTGAG	60.047	60.18	192	p4	(TACA)3	12	3027	3038
AHGA7454	scaffold105092-1	TAAGCCCAAAATGCACTTCC	GGGCTTACGCCCAAATTTAT	60.074	60.168	252	p4	(ACTT)3	12	61	72
AHGA7455	scaffold105098-1	CCTTTCCCATTTCTGTCCAA	ACCAAGCCAAGAATCTGTCA	59.903	58.287	222	p4	(AATG)3	12	1029	1040
AHGA7456	scaffold105098-2	TAAAAGCGTGGCCAATAACC	GCAGGGCAACACCAAACTTA	59.964	61.06	223	c	(ATGC)3atgaaatatttaattactaatgctaattgaccaaggcgtta(AATG)3	65	3162	3226
AHGA7459	scaffold10510-2	TATCATGAGGCGACCAATCA	AACAAAAGAATATTCAAGACACAAAAA	60.033	58.744	200	p6	(CTGCTT)3	18	3800	3817
AHGA7466	scaffold105112-1	TGGTGGTAATTTATTTTTGTCAATG	AATTCACAGCCCTCATCACC	59.147	59.934	254	c	(TGT)4gatagtggttaaggtaaaagatgtccgtaatcgtggtggaaaaggtgaggtaacgtgggagatcattggtaagcggcgatgatgt(TGG)5	112	667	778
AHGA7467	scaffold105113-1	CGTCTTCAGCACCCTTTCTC	GGAGAAGATAGGGGCTTTGC	59.989	60.173	120	p3	(TCT)4	12	1879	1890
AHGA7475	scaffold105133-2	TAGGTGCGGTATTTTCCTGG	TGGCTCTACCATTCCACTCC	59.953	60.073	247	p5	(TTTTA)3	15	1943	1957
AHGA7476	scaffold105135-1	AACCAATTGCTTTAGCACGC	ATGGGGTATGCAGGTGAGAG	60.272	59.95	231	p4	(TTTC)3	12	3400	3411
AHGA7480	scaffold105144-1	AGTTGGCTTTGTCATGTCCC	GGCAATTAGAATCCTGGCAA	59.973	60.038	274	p3	(TGT)16	48	783	830
AHGA7481	scaffold105144-2	GTTACACCCAACACCACACG	CACCAAAGCTGCTGTTCCTT	59.77	60.431	280	p3	(ATC)5	15	2123	2137
AHGA7487	scaffold105156-1	CTGAAATTGGGAGCTCTTGG	GGCTATTTACCCTTCGCACA	59.807	60.096	222	p3	(TCC)5	15	1427	1441
AHGA7494	scaffold105175-1	TTCCGGATGAATTCAACGAC	AAAAATTGGAAATCGCAAGC	60.843	59.193	240	p1	(T)12	12	5828	5839
AHGA7510	scaffold105219-2	TGCAAACAATTTACACCACATC	ACAATGCAGGCCAATAAACC	58.465	59.829	195	p4	(TTAT)3	12	4735	4746
AHGA7516	scaffold105219-8	TCAACCGTTAAAAATCATTAAAATACC	GCCAACGTCAACCAATTTTT	59.84	59.845	192	p4	(TAAA)3	12	11993	12004
AHGA7517	scaffold105219-9	TAGGGTGTTAGGGTTGGGTG	CTCGGTGGTCAACTTTCGTT	59.705	60.149	263	c	(TAAT)3aacattatagaaagtgtcaaatgaa(T)13	50	12871	12920
AHGA7521	scaffold105223-3	AAGATAAGATCAGACGATGCATTT	AAAAATGGGTTAGACAACCTCAA	58.378	58.961	237	p4	(TTTA)3	12	4853	4864
AHGA7524	scaffold105225-2	CAAATATGACTTTTTCAATATGACCG	TTTCAAAATACATAGGAATACACAAGA	60.03	57.536	181	p3	(TAT)4	12	1645	1656
AHGA7525	scaffold105225-3	TTCATTTACTGCCAAATATTTATTGAA	ATTTCGCCAATAATGAAGCG	59.326	60.061	227	c*	(AT)8(T)25*	40	2166	2205
AHGA7527	scaffold105225-5	GTGAGGTTGAGGTGGAAGGA	TTTGCACCACCATAAGTCCA	60.088	59.964	251	p2	(AT)14	28	3997	4024
AHGA7545	scaffold105251-4	TGGAAATGGAAATGAAACCC	GAGTTCAATTTTGGCGCAAT	59.599	60.081	184	p6	(CTACTC)3	18	5976	5993
AHGA7554	scaffold105267-1	CGTCATCTACTCTTATCTCGTTTACA	TTTGTTTTTCTTGGACCCAT	58.211	57.037	238	p4	(ATTA)3	12	1576	1587
AHGA7556	scaffold105267-3	TACGTGGAGAGCGTGCATAA	TCCCTAAGTGTCTTACGAAAAAGAA	60.423	59.737	279	p4	(AAGC)3	12	2255	2266
AHGA7557	scaffold105267-4	CGTTCCTGATAAAGCCTTGG	TTTGTTTTTCTTGGACCCAT	59.702	57.037	261	p4	(ATTA)3	12	3590	3601
AHGA7559	scaffold105271-2	TGACCTTGAAGCTTTGCCTT	CTGTGTTCGCGTTTGTGAGT	59.993	59.946	242	p3	(GCG)5	15	6976	6990
AHGA7562	scaffold105273-6	CCCTCCCTCCTCCATCTCTA	TCCCTCCTTCTCTCTCTTGCT	60.544	59.708	271	p2	(TC)8	16	7328	7343
AHGA7564	scaffold105274-2	AAGCATGAACTGAGCTGCTG	TCAGGGCATCTTGGCTAGTT	59.344	59.836	218	p4	(GAAA)3	12	6346	6357
AHGA7567	scaffold105280-1	ACAAACATGTTGGAGAGGGC	GTAGGAGGTGGAGGAGGAGG	59.973	60.066	210	p3	(CGA)4	12	6976	6987
AHGA7568	scaffold105280-2	AATTACATCTCCCGCCTCCT	TGTAGGACGAGATGCAGACG	59.925	60.008	157	p3	(CCT)5	15	7110	7124
AHGA7570	scaffold105289-1	TTCCAACAATTCCAAGGCTC	ATGCTGCTGTTGGCCTCTAT	60.051	59.866	211	p3	(AGC)4	12	1399	1410
AHGA7584	scaffold105326-4	ACCAATGCTAGATCACCCCT	GTTAAGGAGGATCGGAAGGC	58.473	60.039	263	p4	(AAAT)3	12	4458	4469
AHGA7585	scaffold105326-8	GGAACAAGTGGAGGAACCAA	CGAACCTACCTCTTGGCACT	59.943	59.353	238	p3	(TGA)4	12	9315	9326
AHGA7592	scaffold105345-1	TGCTAAGTGGGAGACAACCC	GAAGTACACTTCATGCGCCA	60.111	59.871	235	p4	(ATTC)3	12	378	389
AHGA7596	scaffold105351-1	GGAGTTCTAGAGGGCCGATT	ACAGACCGACCTTGCTCAAC	59.674	60.307	154	p3	(CTT)4	12	146	157
AHGA7598	scaffold105369-1	GCCACTTCAGCTAGGTTTCG	CCAGCATTAGCCCTTATCAGT	60.015	58.366	180	p3	(TAT)4	12	3042	3053
AHGA7602	scaffold105370-4	TCACCACATTCTCTTTCCCC	TGTCCCCAACGGTTATCATT	59.903	60.051	258	p1	(T)144	144	4999	5142
AHGA7618	scaffold105438-1	TGATCGAACTCGTTCTGCTG	ACTGAGTTTTCACCCACGGA	60.136	60.545	103	p2	(CT)12	24	4926	4949
AHGA7619	scaffold105440-1	CGTCTTCGTCTTCGCCTTTA	GAATGCTTGTGTTGTTTTTGTTG	60.514	59.588	212	p1	(T)13	13	1103	1115
AHGA7621	scaffold105445-1	GCATGCAACGGAACATTAAA	CGACATTTATCCGCTTGTCA	59.567	59.688	277	p4	(CTTC)3	12	192	203
AHGA7624	scaffold105453-1	AGGCATGGCCTCAGATAATG	TTGGGAGCCTTTTGAAATTG	60.059	60.046	190	p3	(CGT)4	12	901	912
AHGA7633	scaffold105464-2	GGCTTTGTCAGGATGCTTCT	GAGCTAGAACAGTTTGGGGC	59.434	58.936	280	p4	(CATG)3	12	1270	1281
AHGA7634	scaffold105464-3	TTTGTGCAAGTAAAATTTCTCTCAA	CCCAGCCCTTTCTCTCTCTC	59.4	60.468	263	p3	(TAA)5	15	5862	5876
AHGA7635	scaffold105464-4	TCGACTGGTAGGGTTTGCTT	TGGGTCATGTGGATTTCTCA	59.734	59.893	137	p2	(GA)6	12	6059	6070
AHGA7639	scaffold105479-1	ACAAGGAGCGGAGAACAACT	CCTTTAGCTTTTTCGGGACC	58.943	60.068	223	p2	(AC)69	138	243	380
AHGA7645	scaffold105489-4	TTTGATGTCTTTTGATGTTTTTCTC	CTTCCACTTTGGCATGCTTC	58.769	60.776	238	p5	(ATCTT)3	15	2250	2264
AHGA7647	scaffold105489-11	TCTTTGTCTTATCTTTGGTTTATCTTT	CAAGATAGAAATCTGAATTTGAGAAGA	57.423	58.645	238	p5	(ATCTT)3	15	6044	6058
AHGA7650	scaffold10550-1	TTGGACCGGTTAGACCAGTAA	CAAAAATCTTGCCATGCCTT	59.48	60.074	262	p1	(T)28	28	2829	2856
AHGA7653	scaffold105513-1	GAAAAAGGGTTTTTGGACGC	TCAAATTCCAAATCAAGTTTTCA	60.811	58.64	249	p4	(ATTG)3	12	4474	4485
AHGA7660	scaffold10552-14	TTTTGTGCACCAACACCCTA	TTGCAGGTCGTGATTAGTGG	60.004	59.716	272	p2	(TA)9	18	33266	33283
AHGA7668	scaffold10552-29	TCAGCAGCAAGTAGTGGTAAACA	GCGGATGCCCTTATTTCATA	59.991	59.892	244	p4	(ACTA)4	16	89963	89978
AHGA7671	scaffold105521-1	GGGCTTGTGAGTATGGTGGT	AAGAGACGCGTGTTCTGTTG	59.851	59.086	267	p3	(TGG)4	12	493	504
AHGA7672	scaffold105521-2	CATATGGTGGTGGTGGTTGA	AAGAGACGCGTGTTCTGTTG	60.088	59.086	216	p2	(AG)7	14	617	630
AHGA7677	scaffold105560-1	AAGGGGCATTTACACGACAG	TGGGTAAGGGTGGTATTGGA	59.993	60.044	138	p2	(CT)6	12	714	725
AHGA7679	scaffold105568-3	TCTTATACTAGGCAGCGTGCAA	TCACAAGGTTGGAGGGTTTC	60.061	59.943	235	c	(AT)10tg(T)36	58	4146	4203
AHGA7680	scaffold105568-4	TGCTGAAAATGTTGAATGTGC	TCAACCCAAAACAACCCAAT	59.727	60.066	157	p4	(GAAT)3	12	5641	5652
AHGA7688	scaffold105607-2	TTTATCGGATATGTTGTAATTCTTTTT	ACCCACTTTGTGGAGGATTT	57.857	58.35	261	p1	(T)45	45	3811	3855
AHGA7691	scaffold105614-2	GTCCTCTCCTTCAAACCGAA	TGATGCCTGTAATCAGCAGC	59.259	59.979	204	p2	(TC)6	12	8583	8594
AHGA7698	scaffold105631-2	CACCTCCCATCATGGTTTCT	CCATATTTTGCTGTGCTGGA	59.779	59.688	198	p3	(AGG)4	12	3270	3281
AHGA7699	scaffold105635-1	TACACGAAGAAGCTCCCACC	TCTAGCAAGCCTTCTCTGGC	60.255	59.859	158	p4	(GAAG)3	12	2087	2098
AHGA7706	scaffold105655-1	GGATCTCCACTTCGGTTTCA	ACCTCCGCCTGTTCAGTATG	60.05	60.134	141	p3	(TCA)4	12	2405	2416
AHGA7714	scaffold105663-2	CCAATTCTGGAAACCTGGAG	ATTTTGTGTTCGCTTGCAGA	59.521	59.469	123	c*	(TAA)4(AATC)3*	22	4940	4961
AHGA7715	scaffold105663-3	GCAACAAAATTCAATGGGCT	TTGGTAAGAAAGAGTGCGGG	59.945	60.241	236	p2	(AT)6	12	6578	6589
AHGA7716	scaffold105663-4	AGAATGCCCGCAAGCTACTA	TTGAGGCTGATAAGGATGCC	60.003	60.177	153	p4	(AACA)3	12	8197	8208
AHGA7719	scaffold105673-1	ATCCTTGTCTTTGGGGCTTT	TTGCATTGAGTTCAATTGTTG	59.94	57.274	240	p3	(TCA)4	12	4160	4171
AHGA7722	scaffold105680-2	GGCCCTGACATTTGAAGGTA	AAAATGGTCCCCAAGGTTTC	59.933	60.032	277	p3	(GGC)5	15	557	571
AHGA7728	scaffold105693-2	TGACTGATCGTGCAGAGGAA	CCATTTACTTTTAGTTAGAACACCCC	60.557	59.662	259	p4	(TGTA)3	12	5525	5536
AHGA7729	scaffold105695-2	CTTCGCTGAGCGTGCTAAAT	AGCTCTAAACTCGACCTGCG	60.678	59.78	183	p4	(TATG)3	12	3915	3926
AHGA7730	scaffold105696-1	GCCAAGTGACAATGATGGTG	TCAAAATCAACAAACATATGACATTC	59.967	59.236	255	p1	(T)14	14	478	491
AHGA7732	scaffold105699-2	GTTCAACGCCAGAAACAGGT	CCAGGAGTAGAATCTTGAGTCG	60.156	58.082	237	p1	(T)92	92	1273	1364
AHGA7733	scaffold105707-1	CAGCTCCAGTGGTGACAATG	CTGATGGTAAAGCCAACGGT	60.309	59.993	205	p2	(AG)7	14	4897	4910
AHGA7734	scaffold105710-1	GCAAAGCTAAGTTCACCGAA	TTTTATGACTTTTTGAATTTCCTCAA	58.174	59.495	243	p3	(ATA)4	12	719	730
AHGA7735	scaffold105710-2	CGTCGAACCAGAGGAAGAAA	CTCTCTTTGTGAGTTCCCCG	60.366	59.837	232	c	(GA)8a(AG)20ctcacaccgccagcttcgtcggatct(TCG)4	95	1910	2004
AHGA7736	scaffold105712-1	AAACACCCACAAAATCGAGC	GTCTCCAACCTTGGGTGCTA	59.978	60.111	181	p3	(TTC)4	12	727	738
AHGA7737	scaffold105718-1	GGGCAATCCCAAATGTTTTA	ACTTTGGTAATCGGGCATGT	59.638	59.316	252	p3	(GAA)4	12	758	769
AHGA7738	scaffold105724-1	GGGGATTTTGTGAGTGAGGA	GGTCAGAAAACCGACGTGAT	59.903	59.973	278	p4	(AAAG)3	12	5582	5593
AHGA7739	scaffold105724-2	GCCCAATCATCTGGTCTAGG	GGGATTTTGTTGCAGTGCTC	59.508	60.646	272	p3	(CAA)4	12	6373	6384
AHGA7744	scaffold105733-3	TCTCGAAATTCAGAGCCATGT	AGCCACGATGACAATGATGA	59.828	60.08	264	p4	(ATAC)3	12	3756	3767
AHGA7751	scaffold105741-1	TGTGCTTAAGAGTGAAAACATGC	TCAGCAACTTGTTCTGGAGG	59.46	59.007	200	p1	(T)145	145	835	979
AHGA7752	scaffold105745-1	ACGAGGAACAAGACCACCAC	CTCAGAGCAGAGAGACTCAGAGA	60.009	58.312	231	p3	(TCT)4	12	132	143
AHGA7760	scaffold105767-1	CTCTTCTGAGCCTTGGTTGG	ACTTCGTGCCTTGCTCTGTT	59.982	60.058	237	p3	(AGA)4	12	488	499
AHGA7762	scaffold105767-3	ACGAAATGGGCATGACTCTC	TGCATAGGAATGCAGCTTTG	60.081	59.976	188	p2	(GC)6	12	1066	1077
AHGA7766	scaffold105770-2	TCCTCATCAGAATTAGCAAATCAA	TACGTGTGACCCACGCATAC	60.095	60.459	262	c	(ACTA)4cccaactaattaactaactaaaagagatgatggtggatgagaaa(TGG)4atgatggttggaggagggaa(AGAAG)3	107	1586	1692
AHGA7769	scaffold105790-2	TTCGAATTCTTTGGTTCCTCA	GTTGGTAACACCACAGGCAA	59.671	59.465	273	p4	(TTAA)3	12	1599	1610
AHGA7775	scaffold105800-2	GCGACGTAATGGTGACAATG	CCTCCTCCTTTCTCTCTTCTCC	59.995	59.957	241	p3	(AGG)5	15	284	298
AHGA7776	scaffold105800-3	GGAGAAGAGAGAAAGGAGGAGG	TGTCTTTACGCTATGTTTATTTAGGG	59.957	59.163	249	p6	(AATTTT)3	18	671	688
AHGA7777	scaffold105800-4	ACAACATGAGATTCCTCTGGA	TCCAGCCAACTTCAATTATGA	57.145	58.227	250	p4	(ATTT)5	20	1162	1181
AHGA7779	scaffold105803-1	TGGCCAAATTGCTTTCTTCT	TGGTGGCTACAGCTTTTCCT	59.823	59.875	207	p3	(TTC)4	12	3078	3089
AHGA7782	scaffold105805-3	TCTTTGATGTTGATGGCTGG	CCACAGTTCGGAGAATGGTT	59.648	59.966	252	p4	(TATT)3	12	1410	1421
AHGA7783	scaffold105805-4	ACAGGTTGTGCGAGTGAACA	TGCCCAAATAAAAACCCAAG	60.357	59.805	234	p6	(AAATTT)3	18	3600	3617
AHGA7787	scaffold105813-1	TGGTATTGTAGGGGTGGCTT	ATGGCAGCAAGTTGTTTTCC	59.312	60.118	157	p6	(TGAATC)3	18	2451	2468
AHGA7790	scaffold105818-1	TTAGAATGGCAAAACAGGCA	AATTAATTTTGTCAGCGTTCAAAT	59.301	58.278	279	p1	(T)15	15	128	142
AHGA7795	scaffold105828-1	GAGGGGTATAACATCACCAACAA	ATCCACTTGGAGGTTTGTGC	59.994	59.973	274	c	(TG)6ccacaaaataaaatcaagatgttcaatcccaaaaaaacaaaaaaaaaaatccaaaaataaaagtaaaaaaagaacaaaa(AAAAC)3	106	2062	2167
AHGA7796	scaffold105829-1	CACATGCGAGCCTTGTAACT	TTTCTGACCACGAGTGCTTG	58.952	60.025	270	p1	(A)12	12	1689	1700
AHGA7798	scaffold105832-4	GTCGCTGTGCTGCATGTATT	CGGGACTACCAAGCAATGTT	59.902	59.993	236	p4	(TTTG)3	12	5688	5699
AHGA7799	scaffold105839-1	GCCAGCTGAGAAGTCATGC	CCCTTGAAGATGCTGGAAAA	59.679	60.184	276	p1	(T)61	61	7856	7916
AHGA7807	scaffold105868-1	TCCATTTAATTTTGTCTCCCTCA	TCATGCATTAGGTGTTCTTTGG	59.83	59.996	182	p5	(AAAAT)3	15	957	971
AHGA7808	scaffold105868-2	ACTACCCCACAAAACATGGG	GGAGGGACAATGAGGTTTGA	59.569	59.903	256	p1	(A)16	16	1803	1818
AHGA7809	scaffold105868-3	TGCTCTAGTCGAGAGGTGGC	TCAGCCTCTAAGGTTTCGGA	60.7	59.948	165	p2	(AC)7	14	4767	4780
AHGA7813	scaffold105877-1	CAGATGCCATGACAAAACCA	TGTTTTCTCAAGGGGGAATG	60.517	59.903	252	p4	(AAAT)4	16	4560	4575
AHGA7819	scaffold10588-5	ACATCCGGTGTTAATTGAAAAT	TTGAGACCTAATTCAAATGGCA	57.437	59.586	274	c	(TAAT)3aattttttttataaaagc(TAAT)3	42	4913	4954
AHGA7820	scaffold105887-1	GTGAGCTGACCACTCAACCA	GCTTTCAGGAATCAGCCAAA	59.872	60.331	152	p3	(AAT)4	12	1492	1503
AHGA7822	scaffold105887-3	CAGGGGCAATAATAATGACGA	CAAACCGGAATACCACCAAT	59.803	59.546	277	p2	(TA)7	14	2746	2759
AHGA7825	scaffold1059-2	AAGCTTTGGAGTTAAAGCAAACA	TTGTGCATATTGATGAGGGG	59.502	59.35	278	p1	(T)53	53	7686	7738
AHGA7835	scaffold105921-1	TGTGCGTGTGTACACCCTTT	TGCATTTGCACAGAAGAAGG	60.072	59.988	211	p1	(A)14	14	1270	1283
AHGA7841	scaffold105945-2	TAACCCGAGGAATGAAGAGG	GCTCCGCCATTGATTGAC	59.122	60.17	277	c	(TTAGT)3agttttagaaatagtttctagagagagaagctctcacttctctctaga(ATTAGG)3attagttcttagatctaggttttaatctttgctttcttctacttctacatctcaattccttgttgttanagaataaatagaataatg(AAAAT)3	183	1695	1877
AHGA7847	scaffold105954-1	TCCCCAAGCAACTGAAAATC	TGGTGGTGAGAAAGAGGGAG	60.051	60.229	250	p1	(T)99	99	1863	1961
AHGA7851	scaffold105972-2	TCAAGGATGCGTGCTAAGAA	AATCAACCCAAAACTCATCCA	59.566	59.278	254	p2	(AT)6	12	4792	4803
AHGA7856	scaffold105992-1	CCTCCTCCCCTCTTTATTCG	GGTCAGTCTCATCGTCGTCA	60.025	59.827	199	p2	(CT)21	42	511	552
AHGA7860	scaffold106014-2	AACCCTTGGATTGGAGCTTT	CTAGGTTGAGGGGCAGAGC	59.94	59.958	204	p5	(AAAAT)3	15	4719	4733
AHGA7865	scaffold10603-1	AAATTAAAACAACACGCCGC	CCAATTAAAACAATGCAAAATGA	60.006	58.941	271	c	(TTC)4tttttctatcttttctatcttcta(TCT)5cctcctcttacttctttcccactcacatcctccattacctctctcttttcatcgtcttctcaagattctttcttcctat(TTTC)3	142	1625	1766
AHGA7869	scaffold106039-1	CACTGTGGGGGATAAGGTTG	CGGATCCAATCCGATAACTT	60.224	58.857	201	p4	(AAAG)3	12	1058	1069
AHGA7873	scaffold106042-3	GATGAATTTAAGCGCAAGCC	TGCATTTGGGAAATTCTTTTG	59.822	59.929	263	p6	(TTTATT)3	18	2746	2763
AHGA7876	scaffold106046-1	CCGAGACCTTAACTGCTTCC	TTGGTGAACCCTCGAAAATC	58.934	59.91	174	p3	(ACA)4	12	1225	1236
AHGA7881	scaffold106055-1	CGTTCAACGCTTGCTTCATA	AAGGGGATACCGACCAAAAG	60.014	60.18	107	p3	(CCT)4	12	396	407
AHGA7883	scaffold106070-2	GGTTCAAGTTCTCGCTCCTG	ACAGTTCGAACCAAAGACGG	59.989	60.149	250	p3	(GAT)4	12	4222	4233
AHGA7885	scaffold106071-1	CCGGAAAAAGAAACACTGGA	ATTCTGGGCGTTAATAGGGC	60.081	60.3	249	c	(GAAA)3gagagaaaagagaagagaagtaagagaaagaaagagagaggtcgccggcggtaggctgacggtggcggtggccggcggagctgggcagaga(AG)6	115	1230	1344
AHGA7891	scaffold10608-2	TTGAGAGTGCAAGGATGCTG	GGCAGATGTGACCCTTTCAT	60.136	59.934	183	p4	(ATTG)3	12	1578	1589
AHGA7893	scaffold106087-1	AAGTGCTTGGTGGGAGACAC	TTTATGGCACCTAAGGTCGG	60.159	59.953	162	p4	(AATG)3	12	1030	1041
AHGA7896	scaffold10609-2	GGGTGAGACGACCACCTAGA	AATCACATGCCAGCGACATA	60.112	60.104	240	p3	(ATG)4	12	2035	2046
AHGA7897	scaffold10609-3	TCGATCGCATGTAAGGAAATC	CAGATTTAATTAGTTTGTGAGTTGTGA	60.052	58.056	219	p4	(AATA)3	12	5185	5196
AHGA7898	scaffold10609-4	CCCCAAATATTCATGTTCGAGA	TTTCATATCCCAAAAATCCGTT	61.029	59.567	159	p6	(AAAAAT)3	18	5601	5618
AHGA7901	scaffold10609-7	AAAGGAAACTGGAAAAGGGC	GGACAGAATGGAAACTACACCA	59.571	58.958	273	p4	(TTGC)3	12	8332	8343
AHGA7902	scaffold10609-10	TTACTCGACCCTAAACCCGA	TCATCAGTGAGCTAGGGGTG	59.564	58.827	112	p5	(GGACC)3	15	12976	12990
AHGA7903	scaffold10609-14	TTTTAAAAGGTTGTTTATTGTCGG	CAAAAGCTAATTGCAGGGGA	58.637	60.202	197	p4	(TTAA)3	12	21697	21708
AHGA7905	scaffold10609-19	GCTTTTTGTTTCTAAGTTCTGCAAT	CGCCTAATGTTTGCGATTTT	59.451	60.095	280	p4	(GTTT)3	12	31727	31738
AHGA7908	scaffold10609-26	TTTTTCCTCACACTCTCTCGG	TCACTCTGATCCGGATGCTAC	59.458	60.233	276	c	(ATG)7atagaggagaaagatgaaaaggaaataggagacaaaattccaat(AGG)5aagaggaagaggtgttgttggtgacaacggtaacgaaattgaaaaataataaaaaaggagg(AGA)5	156	46357	46512
AHGA7909	scaffold10609-27	CCGGTTACCCAACGTAACAC	AAGACGACGAGGACGATGAT	60.147	59.685	226	c	(TCC)5gtttcttatttgattttttcttttcctcctc(CGT)6	64	56854	56917
AHGA7910	scaffold10609-28	AAAAGAACGGCGATGAAAAA	CCCGCGATGCAAGAATAATA	59.699	60.923	217	p3	(GAA)4	12	57723	57734
AHGA7917	scaffold10609-39	ACGTAGAAAGCGATCCGAGA	CCCCCTGTTCCTCTGTTTTT	59.978	60.332	237	p5	(AAAAG)4	20	73383	73402
AHGA7918	scaffold10609-40	CCCTATGGAAACATGGGAAA	TTCTGGGTTCTTTGGGTTTG	59.617	59.942	206	p2	(TA)7	14	74574	74587
AHGA7921	scaffold10609-45	TTTTCATGCTTCCCTGTTGA	AGCTAGCTCCTACAGGTTGTCA	59.247	58.304	265	p4	(GAAA)3	12	82266	82277
AHGA7925	scaffold10609-54	GCCCATAGCAAACAAGCAAT	AACCTGCTCTGAATCGCAGT	60.103	60.02	150	p5	(CACTC)3	15	98689	98703
AHGA7928	scaffold10609-57	AGATGACCGTTCCCCTCTTT	AAAGCTCACCCAACGAAGGT	59.935	61.047	129	p4	(TAGA)3	12	105929	105940
AHGA7929	scaffold10609-59	AATATCCCAGGTCCTCCGTC	CGTGGTGAGAGCGATAGTGA	60.154	60.008	134	p3	(TCA)4	12	116469	116480
AHGA7930	scaffold10609-60	CACCACGTGCATTGAATGTT	GGGGCGGTTTATCAAATTCT	60.436	60.15	267	p3	(AAT)4	12	117094	117105
AHGA7931	scaffold10609-61	GAATTGCTAAACCTGGCAGC	ATATTGCTGTTGGGAGCCAC	59.851	59.962	241	p3	(GTT)4	12	117813	117824
AHGA7933	scaffold10609-64	CATCAACGGCACATTAGCAT	CGGTGTGTTTTGGCTCTTTT	59.572	60.147	174	p4	(AACG)4	16	124163	124178
AHGA7934	scaffold10609-65	AAAAGAGCCAAAACACACCG	TCAGAACCAAAGCCAAGGTC	60.147	60.232	252	p3	(TCC)4	12	124355	124366
AHGA7936	scaffold10609-68	ACGGTGCCTTCAGAGACATC	AAAAGTTGGCAGAAATTGGC	60.269	59.205	255	p2	(TA)12	24	129650	129673
AHGA7939	scaffold10609-75	GGAGGAAGAGGAAGGATTTTG	GACGAAAATGGAGATCGAGG	59.158	59.629	270	p4	(TTTC)3	12	146639	146650
AHGA7941	scaffold10609-81	TGTGCAACATCGGATTGTAGA	CCCTTTGGGACCATTTTGTA	60.127	59.657	278	p1	(A)12	12	155645	155656
AHGA7942	scaffold10609-82	AGATCACCTGCTCTCCCTCA	AAACAGGCAAAAGCAGAAGC	59.945	59.637	212	c	(TTG)7atgcttctggttgcttctgtttattgcttgttattcca(TTG)4	71	156428	156498
AHGA7944	scaffold10609-85	TCGTCGCTTCTCCAAAACTT	CTGCATTCAACAAAACACGG	59.993	60.149	207	p2	(CT)26	52	159922	159973
AHGA7945	scaffold10609-89	TAGCAACCGGTACAAGGAGC	CTGTTGAGTGAGGTATGGCG	60.27	59.314	244	p4	(TCTA)3	12	164713	164724
AHGA7949	scaffold10609-98	AAGAAGAATAAAAAGTGATGCGA	TGTTCATGCATTATATTTGGAGA	57.318	57.247	217	p4	(GATA)3	12	177046	177057
AHGA7951	scaffold10609-100	CCACAAAACATCATTGCCAG	AGATGCGAATCTCCATCCAT	59.964	59.469	266	p3	(ATT)4	12	182807	182818
AHGA7952	scaffold10609-102	GCCGATACTAGCAAGCGAAC	GTTAGGCTTCCGGATTCTCC	60.01	60.039	274	p4	(AGAA)3	12	190720	190731
AHGA7957	scaffold10609-110	GAAATCAGCCAAGGTGTGGT	CACAACATGCCATTCTCGAC	59.973	60.12	245	p2	(AT)9	18	202366	202383
AHGA7958	scaffold10609-115	AAAGAAATTTTTGGAGGGGC	TCATTTTAATGAGCTCTATCCTAATTT	59.42	57.425	280	p6	(AAAAAT)3	18	219060	219077
AHGA7959	scaffold10609-119	GTTCCCACCACTCCAACAAC	ATGAAAGTGGCCCATTAGGA	60.261	59.387	277	p4	(ATTT)4	16	225055	225070
AHGA7960	scaffold10609-122	TCTCACACAAGCTTTCGGTTT	AGATCATAGGAGCGAGCAGC	59.906	59.706	209	p1	(T)12	12	227425	227436
AHGA7961	scaffold10609-123	GCTGCTCGCTCCTATGATCT	ACACAAACTCGCGACCTCTT	59.706	59.914	110	p2	(AT)8	16	227589	227604
AHGA7964	scaffold10609-127	TCCCTGCTTTGACCTCTTGT	TTTGCTTTGAATTGGATTTGG	59.844	59.929	214	p5	(TTTTA)3	15	230791	230805
AHGA7965	scaffold10609-128	TCCCTCCTTTTTCTTTCATATCTC	GAGAATTATTGCAGTGAAATGTGT	59.164	57.405	280	p2	(AT)7	14	231770	231783
AHGA7966	scaffold10609-129	TGCAGCACATAATGTTTCTATCC	TGGGTTTAAGATCAATTAGCCA	59.159	58.629	200	p1	(A)14	14	232034	232047
AHGA7967	scaffold10609-131	CCTCACCCACACTCTTTTCAA	TGTTTTACTAAGCATGAAACCTCTTG	60.133	60.107	258	c	(T)52gtcatgaaatataagttataaccatttgttattccttccaattcttttaggttttattctatgccaaaataagagaataacaagtttcctt(A)15	158	236112	236269
AHGA7969	scaffold10609-133	TCATTGGCAGTTAAAAATCAAA	CTGTTCCTAGCTGGTAGCAGAA	57.405	58.814	272	p2	(TA)6	12	240771	240782
AHGA7970	scaffold10609-135	TTCAGCCCAGTGTACCTAAAA	TTCAATTCTACTTGAAAATAGGAACC	57.442	58.349	279	p4	(TTTA)3	12	247043	247054
AHGA7971	scaffold10609-136	AAGAGGATGTTTGATTTGCG	ATGCTCTTGGTTTGCGTTTT	57.821	59.752	203	c	(TTTTTA)3atattttttgttttttagattt(ATAAAA)4	64	247775	247838
AHGA7974	scaffold10609-141	AGGGCAATCGTGCATGTTA	TGCACTTCTTCAGACTTCCAAA	60.088	60.03	185	p3	(TAT)17	51	259991	260041
AHGA7975	scaffold10609-142	AATAAGTCCTATTGTCCTAAACCCT	AAAAGTGTGGACCACTTGCC	57.081	60.012	258	p1	(T)98	98	269772	269869
AHGA7976	scaffold10609-143	AGCAGAAATGGAGGACGATG	AGGTGGGATATTGCAGCTTG	60.218	60.096	213	p3	(ATC)5	15	270118	270132
AHGA7977	scaffold10609-144	GGAAAGCATAGGATGCAAGC	ACACACGGTGGAGGATTCAC	59.813	60.851	209	p3	(TCT)6	18	270253	270270
AHGA7980	scaffold10609-148	TCTTGTTTCGCTTGGGATCT	CCCAAACAAGGCATTACAGG	59.813	60.357	232	p4	(CACG)3	12	276550	276561
AHGA7981	scaffold10609-149	CACATGATGCATGCCTATCC	CAGACGTTAGTTTGAGGGGG	59.914	59.587	153	p2	(AT)10	20	277804	277823
AHGA7984	scaffold10609-162	TCAAATGCCATAGTCTCCCC	TGAGAGATGGATGTGCTAAATTG	59.894	59.238	225	p1	(A)12	12	301667	301678
AHGA7987	scaffold10609-170	CTGTCAGATAGCTGGCTCCC	TAAGTGTTGTGGTCCAGCCC	59.973	60.954	169	p1	(T)24	24	346330	346353
AHGA7988	scaffold10609-175	ACGGGAGACCAAATCCTTCT	TGGAGTATGGATGACGTTGG	59.935	59.369	253	c	(AT)10(AG)8	36	348949	348984
AHGA7992	scaffold10609-184	TGAAGCCGGAAATTATGGAC	CCGGTGTGTTGCAATATTTTT	59.901	59.75	261	p1	(A)14	14	368658	368671
AHGA7993	scaffold10609-185	GAAACCTGAATCTTGGAGGC	CAACAACCTGAAACCCATCA	58.717	59.389	244	p2	(TA)8	16	370461	370476
AHGA7994	scaffold10609-186	TGATGGGTTTCAGGTTGTTG	GAAATCCTTTTCTGTCTTTTTGG	59.389	58.365	264	p2	(AT)6	12	370788	370799
AHGA7995	scaffold10609-190	TTTCGATAATTTTTACCGTCGAA	ATGGGGTTACTGTTGTATAGTGC	59.865	57.17	275	p1	(T)12	12	378974	378985
AHGA7996	scaffold10609-191	TGTTCACTGTGTCAATGTCTGG	TGAACTTTCAGGTCCCGATT	59.641	59.526	259	c	(T)21aaaaaaaaaata(T)24	57	379391	379447
AHGA7997	scaffold10609-192	TGCAATGCAAAGGAGTTCAC	TTCACAAAGTGTTACCGCCA	59.847	60.149	275	c	(AG)7g(GGGA)4g(T)35gggagg(GA)11	95	380306	380400
AHGA7998	scaffold10609-195	TGATAGTTGAGAATCATTTAAAAACAA	TGATTCACACGCACAATTTTC	57.633	59.581	269	p1	(A)15	15	390371	390385
AHGA8000	scaffold10609-202	TTCCATCCCGTACATTGACA	TTTCTTTTCTTCCAACCAAACAT	59.774	59.067	240	p4	(TATT)3	12	409722	409733
AHGA8002	scaffold10609-204	CATGGATCTCCCCAATCATC	TGCAAATCGAATGAACCAAA	60.096	60.051	273	p4	(ATGC)3	12	412112	412123
AHGA8003	scaffold10609-205	TGGGTATCTGGTCCACTCAA	GTGAACGGCCATTCTCTCTT	58.93	59.288	216	p1	(T)16	16	413542	413557
AHGA8004	scaffold10609-206	TCTTCCGTGAACGTGAAACA	CCGTATTGGAAGAATCTTATTAGGAA	60.278	60.106	274	c	(GTTT)4gttcttttttattttttactttttagttaaggtatggaatgaaaagggtgccttcttctaactctaagatttccttttcacatcggaactaattaagc(T)16	130	413985	414114
AHGA8005	scaffold10609-210	CGCAGCATCAAAAATAGCAA	AATCAGCTATCAAAATTAACTACCAAT	59.98	57.262	258	c	(AT)7g(ATTTA)3	30	420702	420731
AHGA8006	scaffold10609-213	TATCCAATTCGGTCCAATCC	GAGAGGTTGTGGATTCAATTCTT	59.581	58.637	178	p5	(TATCC)4	20	434081	434100
AHGA8007	scaffold10609-214	AATTTTAGGGTGCGGGTAGG	TTAATGCTTCCTGCCCAATC	60.197	60.038	141	p5	(ACCCT)3	15	434417	434431
AHGA8009	scaffold10609-219	GCCCGTGGAAACTTTCAATA	CATACACAGCGGTACAAGGC	59.938	59.224	224	p1	(A)16	16	440705	440720
AHGA8010	scaffold10609-220	TCCTCTCAGTCAGGCAACAA	TGTTTTCAATTTTGATAGGTGGG	59.545	60.095	280	p1	(G)14	14	444971	444984
AHGA8019	scaffold106097-3	AATGCCACTAGAACCGCATC	AGCTTCTTCATCACGCCACT	60.103	60.02	250	p3	(AGA)23	69	5008	5076
AHGA8021	scaffold1061-1	TGTTGTGTGTGCCATGTCATT	CTAAGGCAATGGCTGCATCT	60.912	60.374	267	p5	(AATAA)3	15	1196	1210
AHGA8024	scaffold106113-1	CCTTCCCTTTCCTCCCTCTA	TGTTGCTCTTTTAGGGCGTT	59.64	59.883	279	p3	(TTC)4	12	2075	2086
AHGA8027	scaffold106114-2	TTCTGGACGTTGGATTGTGA	ACCATGACAGAGAGCCCATC	60.088	60.08	279	p1	(T)13	13	1718	1730
AHGA8035	scaffold106133-1	AAATATTTGCTCATCCCCGA	ACACACTCTCCCTTCCCCTT	59.369	59.968	115	c	(AAGA)3tgt(AGA)4aaatggaggagatggagg(GT)8	61	1109	1169
AHGA8039	scaffold106143-3	TCTTCTTCTTTTAAATTCACGCA	GTGCATGTGAAAAACATGGG	58.259	59.823	272	p3	(TTC)4	12	1590	1601
AHGA8040	scaffold106144-1	AATCAACCACAGAGGCAACC	GGGAGCGCATGGTATTATTG	59.973	60.31	122	p3	(CAA)4	12	1672	1683
AHGA8041	scaffold106145-1	AATTGGGATGAGGCATCTTG	TGCAGCTGTCATGGTTGATT	59.894	60.272	277	p3	(TTC)5	15	4200	4214
AHGA8045	scaffold106152-4	TCCACGTACTCCCATGTCAA	ATGATGCTGCAGGATTGATG	59.96	59.635	187	c	(CT)20cgtattcctcatcctc(CTT)4	68	4384	4451
AHGA8047	scaffold106152-6	AAAAATGAAAACAGCGCCAC	TGATTCGTTGTGAAGGACCA	60.117	60.088	248	p3	(AGA)5	15	4788	4802
AHGA8051	scaffold106162-1	AGCGAGAGAGTGGTAACCGA	CCAACCCTTTTCTCTTTCCC	60.012	59.912	233	p4	(TTAT)5	20	86	105
AHGA8052	scaffold106162-2	GTGGTAGCAAAATCCCTCCA	TTTTCCGATTTGGGATGGTA	59.933	60.124	171	p1	(T)22	22	1234	1255
AHGA8063	scaffold106197-1	TAAAACCAAAACTCGGCCAC	GGGATGTACCTGCAAAGACG	59.975	60.517	259	c	(AGATA)4actatcaccacatataaataagaggacccaggtccccccaggt(ATTC)3	75	530	604
AHGA8067	scaffold106200-2	ACGCAAATCGGAATACCATC	GTTCAGTTCGGTTCGGTTGT	59.791	60.012	278	p5	(GGTTT)3	15	2281	2295
AHGA8070	scaffold106204-1	CAGGTCAGATCTGGACAGCA	CCAGAGAAATTGATGAGCGA	59.98	58.95	249	p5	(TAAAA)3	15	105	119
AHGA8071	scaffold106204-3	GGTCGCTTTCTGGATCATGT	AGGTGGCTGGCCTAAAAGAT	60.081	60.096	111	p5	(TTATC)3	15	2911	2925
AHGA8073	scaffold106205-4	TGTGTTTGAATATAGTTTGGACAATTT	GCCAGCTTGTCATCCTTTTC	59.243	59.82	172	p3	(ATA)4	12	1503	1514
AHGA8076	scaffold106207-2	TGGTAACCAAGGCTTTGAGG	TGTTAGGTATTTTCGATCGGTG	60.103	59.01	271	p1	(A)12	12	2202	2213
AHGA8078	scaffold106207-4	CCCTCGTGCTAACGTCTTGT	TGGTGACGACATTGTGTGTG	60.312	60.044	271	p4	(AAAT)4	16	4855	4870
AHGA8079	scaffold106207-5	GAGTGATGAAATCAACGCCA	TTTGCAGTTTTTATGTGATGTCG	59.654	60.048	271	c	(TA)11(T)108	130	5030	5159
AHGA8081	scaffold106208-2	TCTTCACCCAGCATACCCTC	CTTCTCCTCTTGGACGATGG	60.073	59.797	243	p2	(AG)7	14	4795	4808
AHGA8085	scaffold106209-3	GATGGAGGATGTGGAGTCTGA	TAAATCGAATGCCTTCCCAG	60.064	60.031	245	p3	(TTC)6	18	5109	5126
AHGA8089	scaffold106215-2	TTTTACCCCTGTTTCAACGC	ACTCATGGATGTTTGTGCCA	59.975	59.967	259	p2	(TA)6	12	3060	3071
AHGA8092	scaffold106218-4	TGCATGCATCTTGTGTCTTG	TGAGAGGGAGAAAGAGGAGAAG	59.409	59.203	238	p2	(TC)8	16	1921	1936
AHGA8098	scaffold106225-3	AAGGGAGAATGGAGGTGCTT	TCACCCCTTTTCAACGTTTC	60.074	59.948	258	p3	(GTG)6	18	5547	5564
AHGA8099	scaffold106229-1	GACCGAACATCCATTTGCTT	AGGGTTTATGTTTTGGGGTT	59.939	57.324	172	p6	(AACCCT)3	18	1963	1980
AHGA8100	scaffold106229-2	ATCGTCTGCAGCTAACCCAT	TAGGCTTTAGGGTTTGGGCT	59.723	60.089	134	p3	(GAA)4	12	2452	2463
AHGA8105	scaffold106234-2	AGCTTGCAGGGCGTATTAAA	AAACCCCAGAAATTTTATTGATTG	59.875	59.54	238	c	(TTATC)5tttacttttatcttttgtagacaataatctatatatatttcgttttaccttcacaat(TCAA)3	94	3795	3888
AHGA8107	scaffold10624-2	GACATATTGGGGGTGGATTG	AACACAGCATCAAATTCCCC	59.871	59.797	240	p2	(AT)6	12	5482	5493
AHGA8108	scaffold106250-1	AATGGCATCGATAAGAACGG	CGACTGAATTTGCGACCACT	59.923	61.236	228	p3	(AAG)5	15	48	62
AHGA8110	scaffold106253-2	CTCGTTGATTCCGCAAAATA	TTGGAGCTTTAGCTTGGACC	58.769	59.452	276	p5	(ATTTT)3	15	548	562
AHGA8113	scaffold106258-3	TGATCCATCAAAGCAAGATGA	CCATCTTCCACCACCCTATC	59.215	59.213	279	c	(AAAG)3caaacaagcaagaaccaatcaataaaaatgcaactaagaaggaggaagaagtaggagtaaaccttg(AGA)4aagcaaggtggagtgtaggtggaaaatatgagaggagagggaaaggaaagagaagagacagaaaatatgggaccgtcggagatggtggtcgcc(GGT)4	195	6996	7190
AHGA8114	scaffold106258-4	GGAAGATGGGAGAAGAAGGG	CGTACACGTCCCCTCACTTT	60.008	60.028	200	p4	(TGGA)3	12	7330	7341
AHGA8120	scaffold106262-2	TCTTTCTCAAATGTGTTCAAACTCTC	TTGTCGCTAACTTCTGACGG	60.197	59.072	149	p4	(TATT)3	12	1527	1538
AHGA8130	scaffold106283-4	TTGAGGTGTGGCTTTTGTTG	GGAGTGTCGAGGTGTCCATT	59.734	59.969	266	p2	(CT)6	12	1912	1923
AHGA8133	scaffold106298-1	TGACATTAGCGATATTCCCCA	GCAAAAGGAAGAGCATTCCA	60.295	60.331	196	p4	(TAAA)3	12	3932	3943
AHGA8140	scaffold106324-1	ATGTTTGTTTTGGGGGACAG	TTTGGGGGTGTTATTGGAAA	59.688	60.024	217	p4	(TTAT)3	12	795	806
AHGA8142	scaffold106327-1	TGTGAATAAACCGGTGCAAA	TTTGTCCTTTTGTTTCATGGG	59.969	59.825	184	p1	(A)17	17	3628	3644
AHGA8143	scaffold106327-2	TGGCACCTCATATATGCAACTT	TTTGCTTGGCTATTTTTCGG	59.501	60.198	225	p3	(TTA)6	18	4409	4426
AHGA8144	scaffold106337-2	AGCACCACTCGGACCTCTAC	ATGATTGGTGGGGAGGTGTA	59.33	60.05	161	p3	(ACC)4	12	2102	2113
AHGA8147	scaffold106337-5	ACCCTCGAAATTCACGACAC	ATTTGGAGAGGGGGTGTAGG	59.973	60.183	244	p6	(CCACCC)3	18	4042	4059
AHGA8149	scaffold106337-7	AATTACCACCTCTCCCCCAC	AGGGGTTGGAGACTTTGGAT	60.052	59.795	179	p3	(CCA)4	12	5610	5621
AHGA8150	scaffold106337-8	CTCACACCTCCACTCCCCTA	AGTGGTAGCGATGAGTTGGG	60.104	60.134	230	p6	(CCACCC)3	18	5954	5971
AHGA8151	scaffold106337-9	TCAGCCCCAGCTCTACACTT	GTAGCGATGATGAGGGGTGT	60.012	59.957	152	p3	(ACC)4	12	7918	7929
AHGA8156	scaffold10636-7	AGGAGTGCTGGAGGACAAAG	GAATTTCCTGCAACAGTTGGT	59.45	59.091	240	p3	(AAC)4	12	7801	7812
AHGA8157	scaffold10636-13	TACGCCGCAGACTTGAAAAT	TTTTTCTTTCTTTCGACCCAA	60.772	58.839	250	p1	(T)12	12	27054	27065
AHGA8159	scaffold10636-18	GCAATGGCGTTAGATGGAAT	TGCGCAAGAAGAATACTTTCC	59.929	59.488	254	p1	(T)12	12	38149	38160
AHGA8162	scaffold10636-24	TCCTAAAATGAGTTTGGTTGGT	CAGCGTCTGTATCTTTTATGGG	57.663	58.787	273	p2	(AT)6	12	53191	53202
AHGA8164	scaffold10636-27	CTAAAGTTTCCCAAACGGGC	AAAAAGTAGGGACACAGGGGA	60.821	59.85	244	p4	(AATT)3	12	58551	58562
AHGA8165	scaffold10636-28	TCATTTATTTCAAAGCCCCG	GCGATATTGCTGACATGACATT	59.901	59.995	156	p4	(TCTA)4	16	59539	59554
AHGA8171	scaffold10636-38	ATTGTCATTTTCAACCCCCA	GGAAATCAGGAAAGGAGGGA	60.029	60.38	200	p1	(A)12	12	84245	84256
AHGA8175	scaffold106365-1	ATGGATATGGCTGCCTTGAG	TGCTAAATAATGCTAATTGATCCTAA	60.059	57.76	268	p2	(AT)6	12	1778	1789
AHGA8176	scaffold106369-1	GGGCCTGTAATGGAGTGAAA	GAGTTCGTGAAGGGAGCTTG	59.933	59.989	217	p4	(TTAT)3	12	1532	1543
AHGA8177	scaffold106371-1	TTGTGCAAGAAAGTGCATGA	CCTGTTCGATTAATTGCGGT	58.994	59.96	168	c*	(ATAA)3(ATAAT)3*	23	1590	1612
AHGA8178	scaffold106376-1	AGCCCTCACCAACCTAACCT	TAGGGTTTCTGTCGGGTTTG	59.994	59.964	270	p4	(AAAT)3	12	350	361
AHGA8180	scaffold106380-2	CCTTGCCCACTTAAAAGCAA	TCACAGCCGGCTAAAAAGTT	60.236	59.883	238	c	(AATA)5(AAAT)3	32	1944	1975
AHGA8184	scaffold106384-5	AGAAAGAGATGGAGGAGGGG	TTTTACATTCTTTTTCTTTCCCTCT	59.63	58.124	271	c	(GA)7gnaaatgggagaaagagggg(GA)6agatgaagagtgagaggggaag(GA)6aagggagagaaggggagagagagaaaggagggagagaagaggagaaagagagaaagaggggaagaaaagggagagaaggaagagt(GA)9	183	5315	5497
AHGA8188	scaffold106391-1	ATTGGTACCGTGGAGCATTC	TTTGCGGCACATACTCCATA	59.82	60.096	192	p6	(CACCGC)4	24	1108	1131
AHGA8189	scaffold106391-2	CTCGGGTTCACACTTCCTCT	GGTCTTCATCTTCGTCCTCG	59.3	59.803	246	p6	(GATGAG)5	30	1579	1608
AHGA8191	scaffold106392-3	TACCCTTCTCTTCCCCACCT	TGATGAGGAGCTTGCACAAC	59.928	59.992	212	p2	(TG)10	20	1988	2007
AHGA8193	scaffold106392-5	GCCATTCTCTCTTCTTCCCC	TGGTTTGATTCTGGATTGCTT	60.154	59.56	232	p3	(AAC)4	12	4675	4686
AHGA8195	scaffold106398-2	CCATGTTAGTGTTGCCCGTT	CCTTGGCATCACATATCCAAT	60.807	59.659	256	c	(TTTC)3tt(TTTC)3	26	3474	3499
AHGA8196	scaffold106398-3	CCTTGCCACTAATGTTGGCT	CCTTGGCATCACATATCCAAT	60.132	59.659	226	p3	(GTT)4	12	3637	3648
AHGA8200	scaffold106412-3	TTCATGTTTAATGATGATAAGAGGAAT	AATGTGGCAGTAAGGATGGC	58.532	59.962	266	c	(AATT)3actactaatgcttatgtaatcctaaagattaaaagacat(AAAATA)3	69	6841	6909
AHGA8201	scaffold106416-1	CGCGCCATCCTCTTTATGTA	TTTGGCGAAAAACAACTTGA	61.113	59.321	274	c	(CT)13t(TC)7	41	1723	1763
AHGA8203	scaffold106421-1	TCGAACCTCGAGCTTTAATGA	TCAAATGAAGAAACACCAATGAA	59.967	59.483	262	p4	(TATT)3	12	5619	5630
AHGA8204	scaffold106429-1	ATGTAGCCGACCCCACTTAG	GATGTTGTGGGACAGTGCTTT	59.077	60.028	280	p3	(TTG)8	24	1843	1866
AHGA8207	scaffold10643-4	GTAAAACATTGCTGCCTCCC	CAATTAAAATGTTTTTCGAGTCTCC	59.574	59.489	224	p5	(ATTTT)3	15	5870	5884
AHGA8208	scaffold10643-5	AAAGATAGGAGACTCGAAAAACATT	TTTGTGAGCTTTTATAACCAAATACG	58.089	59.878	236	p5	(ATTTT)3	15	6008	6022
AHGA8209	scaffold10643-6	TAGACTCTTTGGGGAAAGGC	AGTCCCCTATGCCCTCACTT	58.385	59.957	270	p3	(TTG)4	12	8254	8265
AHGA8211	scaffold10643-8	ATTGTGGAGCTGCAAGGTG	TCAATAACCGGATTGGGTGT	59.846	60.051	127	p1	(A)12	12	8884	8895
AHGA8212	scaffold10643-9	TCAATTGAGCCCAGTAGGAAA	TGGGCTAGTTTATGTTATGCCA	59.693	59.516	276	p1	(T)12	12	10176	10187
AHGA8213	scaffold10643-10	TGGCATAACATAAACTAGCCCA	TTAGACAACTGTGTAAATTGTTCCA	59.516	57.879	151	p1	(A)16	16	10315	10330
AHGA8214	scaffold10643-11	ATGGCATCATGTCGTGGTTA	AATTCCATTCTTCTTAATCCTTTCT	59.805	57.227	268	p2	(AT)7	14	11214	11227
AHGA8215	scaffold10643-13	CAGCCTAAATATTTTAACGGACTGT	TCAATTCAAACTAGCATGTAATAAAAA	59.129	57.722	267	p4	(TTAT)3	12	11885	11896
AHGA8217	scaffold10643-20	TCTTTTTCAAAAGTCTATGCAAATGT	GGGGTCCAAACCCTACCTTA	59.65	60.046	222	p1	(T)12	12	19477	19488
AHGA8218	scaffold10643-21	TAAGGTAGGGTTTGGACCCC	GATATATCTGCGGGTAGGGC	60.046	58.51	162	c	(CTACC)3cgtgggttgagaatctctcaaacctaaccctacccgcaccctaaagttctaa(ACCCT)3	82	19658	19739
AHGA8220	scaffold10643-23	CATAAAAGAAGGAGAGGGGGA	GACACAGAAAATAAAAATTGTTGAAAA	59.536	59.043	272	p1	(A)16	16	20673	20688
AHGA8224	scaffold106459-1	GCTCTGTTTGTCGCTTTTCC	TCGAGAGAATGCCTACACGA	60	59.547	233	p4	(TATC)3	12	34	45
AHGA8226	scaffold106462-2	TTTGGCAATTATGCCTTCCT	GTCCAGAACCTCAGCTCGTC	59.547	59.993	278	p3	(TTC)4	12	6978	6989
AHGA8227	scaffold106464-1	AAGACCGTTTGATGACTGGC	TGGCATGGGTTTCACAACTA	60.119	59.964	158	p1	(T)14	14	1832	1845
AHGA8228	scaffold106464-2	TCTTTATCGTGACTCCCTTCC	TGAAAGAAATGGCCAAAACC	58.253	59.916	134	p4	(TTTA)4	16	3410	3425
AHGA8229	scaffold106464-3	TGCAACAAATCTTTTGGTTCT	TTTTGGAAAGATGATAAAAAGGA	57.411	57.064	277	p1	(A)16	16	3744	3759
AHGA8231	scaffold106465-3	TTCACAGAAGAAGAAGCGGC	AGAGATAACAGAAGCGGGGG	60.657	60.59	263	c	(GAA)9gctggtggtggtgctgtgcaatgcagcaggcagtagggcggcagcgcggtggt(GGTGC)3	95	615	709
AHGA8232	scaffold106465-4	AGAAGAAGCTGGTGGTGGTG	ATACGCACACCTCACTGCAA	60.298	60.333	279	c	(TCTT)3tttttatttattttata(TTTAT)3	44	836	879
AHGA8233	scaffold106465-5	CTTTGGGGAGGAAGGAAATC	AAGAGACGTCAAATGCCACC	59.875	60.119	248	p5	(AAATC)3	15	1831	1845
AHGA8237	scaffold106481-2	ATAAATTGCCGCTGCTTCTG	TGCTTCTTTTGCATGTTTGC	60.364	59.999	181	p4	(AAAT)4	16	1548	1563
AHGA8238	scaffold106481-3	GACGAAAGGTTTGGTGGGTA	GGGACAAACACACAATCAAATC	59.83	59.198	280	c	(GT)6tttttcccgctatcacaaggagaaagacaaacaaagttgcgtagattttttctgaaacaaaatggggacacac(AAT)4attattaaaaaaaaaaggctcccttttcaaccctcttttcaaccctccttttatacacgtttaaaaa(ATT)5	179	2301	2479
AHGA8239	scaffold106482-1	GAAAAAGAAAAGAATGCGAACTT	ATTGTTCCACCTCGTGGTCT	58.211	59.43	226	c	(TTGA)3attgaattgtaaactatgaaggtaaaactaagtatatatagaacattggcctatgaaagataaaaacaaataaagataagaacaacta(AAGAT)3	115	562	676
AHGA8240	scaffold106482-2	TCCATATGTTCACCTCTGCCT	AGATCGGGCACATGTCTAAA	59.565	58.173	220	p3	(AAT)13	39	1322	1360
AHGA8241	scaffold106482-3	GCGTACCATGGCGTTATTCT	AAAAACAGCCAGAACTTGCC	59.988	59.359	252	p4	(TAAT)3	12	1743	1754
AHGA8242	scaffold106482-4	CACTTAAGCAACCACCATTCA	TGCCATTAGAATTTAGATGGTATCC	58.687	59.654	268	p4	(AAAG)3	12	4680	4691
AHGA8243	scaffold106489-1	GGCTTCCCCTTTCTCTCATC	CGCGAGGAGAAAGAGTTCAC	60.154	60.134	202	p2	(TC)6	12	642	653
AHGA8245	scaffold106498-1	AGTGGTTTGGATGGAACTCG	CCCATGCAATCATAACCAAA	59.966	59.232	137	p3	(ATG)4	12	1689	1700
AHGA8248	scaffold106514-1	AAAATGAAAGATTCATCATATCGTAA	TTCGTCATGTTCACCGTGTT	57.427	60.008	265	p5	(ATATA)3	15	10015	10029
AHGA8249	scaffold106514-2	GATGTGGCAAAATAATTGATCG	TGGAGCTCAGTACCACAACG	59.327	59.897	170	p1	(T)13	13	10699	10711
AHGA8250	scaffold106516-2	AAGGAGCGGGATTGAAGAAT	CACGGGGATTGGAAACTTTA	60.039	59.795	139	p4	(AATC)3	12	1872	1883
AHGA8257	scaffold106537-1	GTGGGTGGCTTAATGCTTGT	GACATTCCTTTTTCTTTGGCA	60	59.192	211	p4	(AAGA)3	12	676	687
AHGA8258	scaffold106537-2	GGTGGCTCTGGTGGTAGTTC	TCGCCTCCACTTTTACACAA	59.579	59.317	241	p4	(AAGA)3	12	1526	1537
AHGA8263	scaffold106544-2	GTGTTGCAGCAGTTTGAGGA	TTTTTGCAGTGCCTCCAC	60.032	58.322	227	p1	(A)17	17	1196	1212
AHGA8272	scaffold106561-1	ATTTGGGGGTATCATTGGTG	GCGCACAGGAAAGAGAGAAG	59.363	60.277	256	p2	(TA)12	24	4182	4205
AHGA8274	scaffold106565-1	ACCCATAAGCCCAAAAATCC	CGTTTGTGGTTGTTCATTGC	60.02	60.011	248	p3	(TTC)4	12	579	590
AHGA8275	scaffold106565-2	TTCAGTTCGGTTCAGGGTTT	GGAGAGTTTTCAGGCAACCA	59.569	60.232	280	p4	(ATTG)3	12	1550	1561
AHGA8280	scaffold106580-1	TTAGGTCAAACGAGCCGAAC	ACCCTCTTCCCCCTTTCTTT	60.249	60.289	129	p3	(TTC)5	15	661	675
AHGA8281	scaffold106581-1	GGAAGATTGTGGGAACAAGG	TCTGCCGCTAATGCTCTTTT	59.381	60.117	245	p2	(TA)8	16	442	457
AHGA8283	scaffold106585-2	TCGAATGACATAATCTCTCCTTTC	AAAAGGTAGAGCCTAAATGCTTGT	58.781	58.994	270	p4	(AAAT)3	12	5617	5628
AHGA8286	scaffold106593-3	CATGCATGACCACACGTACA	GTGGGCCACCATGGTAGTAT	60.029	59.556	122	p4	(GTGC)3	12	4749	4760
AHGA8289	scaffold106595-3	TGAGATTGGCTGGTTGTGAG	AGCCTTGCCTCCTTACACCT	59.831	60.268	188	p4	(TCTT)3	12	4024	4035
AHGA8290	scaffold106597-2	TCCCTCTCTTCTTCGGGAAT	ATGCATCCGTCATCCTCTTC	60.147	60.042	234	c	(TC)6tgcccga(TC)6	31	2949	2979
AHGA8294	scaffold106605-1	TCAGGATTCACACCATTGGA	CTAATCTCAACCCACCAGGG	59.893	59.401	277	p3	(TTG)4	12	1929	1940
AHGA8295	scaffold106607-1	AACCCACTTTCACCAAGCAC	CTCATCCCCGAGCAAAATAA	60.012	60.031	234	p1	(A)12	12	2153	2164
AHGA8299	scaffold106618-1	AGGCATGGAAGTGGAAGAGA	TCATTAAACAAAAATATCCAATAGTCA	59.803	57.442	153	p5	(CCTGC)3	15	48	62
AHGA8300	scaffold106618-2	GAAGGGTTGGATTGAAATGG	TCAAAGTAATAAAGGCATAGAATCC	59.22	57.218	274	p3	(TTA)6	18	198	215
AHGA8305	scaffold106637-1	TTCATTCTTGGTGAACAGCG	ATCCCTTTTGCTGTGTTTGG	59.84	59.971	209	p3	(TGG)5	15	479	493
AHGA8306	scaffold106638-1	TTGTTTGTGTTCTTGGTTCGAG	GCACAAGGCACTAACCAATTT	60.182	59.148	139	p3	(TCT)6	18	1407	1424
AHGA8307	scaffold106640-1	CCTGAGGTTAGTCCACGGAG	CGGCGTTGATCATATATAGCC	59.715	59.451	263	p5	(ATAAA)3	15	957	971
AHGA8311	scaffold106665-1	CACCGGCATCTTCTTTTTGT	GGTCGGTCCGATTCTGATAA	60.11	59.894	193	p5	(TTTAT)3	15	370	384
AHGA8322	scaffold106705-1	CCAAAACAACCCGAAATTTAAC	AAAAAGAATTAATCACATGCTTGC	59.64	58.801	279	p2	(AT)6	12	1481	1492
AHGA8323	scaffold106705-2	TGCAGACACCCCCTTAAATC	GCTCTCTCCTCTCTTCGTTCC	59.933	59.714	203	p1	(A)13	13	1872	1884
AHGA8326	scaffold106708-3	GGGCATATAAAACCCCAAAA	TGCAAACTAGATCCAATAACATTCA	58.67	59.917	270	p4	(AAAT)3	12	1340	1351
AHGA8328	scaffold106719-2	CTCATCACTTTCGAGCCACA	AGGTCCAGTCCGGTTGAAT	59.984	59.369	277	p2	(AT)6	12	5148	5159
AHGA8330	scaffold106721-1	ATTGTTGCATTTGCACCGTA	TCCACACCTATTTGATTGGGA	59.999	60.177	268	p3	(AAT)16	48	2366	2413
AHGA8333	scaffold106739-2	TGCATCATGTTGGGAAAAGA	AATGCCAATGCCCTATGAAG	60.049	59.923	201	p2	(GT)6	12	2486	2497
AHGA8334	scaffold106739-3	ACAAGCCTTAAAGCGGAAAA	GTCAAATGATGTGGCATTGG	59.01	59.781	129	p2	(GT)8	16	2966	2981
AHGA8337	scaffold106748-1	CCAATTGTGAAAATTCAAGTGC	TGATCATTGCCTTGTCCAAA	59.496	60.049	251	p1	(T)13	13	998	1010
AHGA8356	scaffold106795-2	TTGGCTTTCAACAATCGTCA	TGGGACAAGATCGGGTTTAG	60.234	59.926	263	p3	(ATC)4	12	5899	5910
AHGA8357	scaffold106796-1	TCACTTTCCACCATTCATACCA	AAATTGAGCTGACGTGGAGG	60.227	60.255	278	c	(ATT)4ttacgttaattaata(AATT)3	39	1846	1884
AHGA8359	scaffold106798-2	TTTTCAGGTGGATGTATGGG	TTGAGAGAGATGCCTTTGGG	58.27	60.331	236	p4	(ATTA)3	12	4862	4873
AHGA8362	scaffold106803-2	TCACCACCACCACTACTCCA	AGCCTTTCGCGAATACGAA	59.997	60.861	189	p3	(ATC)4	12	1711	1722
AHGA8365	scaffold106816-1	AGAGGGCATTGTAATCGGTG	ACCCTTTTCTCGTTTTCGGT	59.955	59.976	218	c	(ATAC)6(AT)11	46	509	554
AHGA8366	scaffold106816-2	TTGTAACGCCCTACCACACA	ACTTCACTTTGGGGGCACTT	60.027	60.912	177	c	(AT)9(AAG)4	30	2210	2239
AHGA8369	scaffold106818-1	CTTGTTGGAGACATCAGCGA	CAACCCAAGTTCTTCTTCCG	59.984	59.705	248	p3	(AGA)6	18	2618	2635
AHGA8378	scaffold106838-5	TGGACTACCGTTTGAGCTTG	CACACATAATCATGGCCCAA	58.923	60.197	137	p4	(CTTT)3	12	10476	10487
AHGA8379	scaffold106838-6	CGTTTGGATGTAGTTGCGAA	TGCTTTCCTGTAACCAGAGTGA	59.729	59.914	186	p1	(A)18	18	11391	11408
AHGA8380	scaffold106838-7	TTGTGCACTTTCCTTTTCCA	GCTTTCAAGCTTGTGTTGGAG	59.293	60.045	272	p1	(A)14	14	12076	12089
AHGA8381	scaffold106840-1	TGGAGGAGCCTTCTTGTTTT	TGTGTGCCACTTTGTGTCAA	58.909	59.751	218	p4	(TATG)3	12	791	802
AHGA8384	scaffold106846-1	GCACCAGATCTCGACCTTTC	GACGAGTCTGAGGAAGCACC	59.81	59.993	241	p3	(GAT)6	18	1659	1676
AHGA8386	scaffold106848-2	TGCCACCAGAGATAGAACCA	AGCGTTGGGTCAGGATATGA	59.241	60.483	274	p1	(A)12	12	1266	1277
AHGA8394	scaffold106887-2	TCAAAACAAACCATCCACCA	TATAAAGCTAAGGCTGGCCG	59.792	59.494	260	c	(TG)6tc(TA)7ttgtatagacttctccttattttgcttaactcttgtacctcgtagaggcttttgatagagaactagggttattttgaatactttattacttggatttta(TATG)3	139	2532	2670
AHGA8395	scaffold10689-1	CAACCACTCAATTCTTGCCA	ACTTGATCGTCGGAGTGTCC	59.691	60.12	277	p2	(GA)6	12	2100	2111
AHGA8400	scaffold106901-3	GGTTGTGGTTGTGGTTGTGA	ATTAGCTGCCCAACCTGAAA	60.309	59.708	249	c	(AAAT)4a(AAAT)3	29	1082	1110
AHGA8403	scaffold106903-1	CCAAGGGGGTAGGAAATGTT	TCCCATCATACAACCCACCT	60.046	60.05	159	p3	(AGA)4	12	370	381
AHGA8404	scaffold106904-1	TATAGAAGAATGGGCCGTGC	TGGAGCCTTAATCCATTTCG	60.06	60.031	173	p4	(TAAA)3	12	925	936
AHGA8408	scaffold106904-5	CAAAAGGAAAGTAAATCTAAGCATGA	GGTGATTTCTGGGCTTTTCA	59.326	60.051	238	p5	(AAACT)4	20	7145	7164
AHGA8409	scaffold106904-6	GCGCCGACTAATATACACCC	TGCGAAGAATAAGACGCAAA	59.461	59.585	280	p5	(AAACT)3	15	9367	9381
AHGA8412	scaffold106909-1	TGCATTAAAATTACCCATTCAAA	GACTCACCCGTGTGGAAGTAA	58.478	60.02	225	p3	(TAA)5	15	1341	1355
AHGA8419	scaffold106917-4	CCCAAATACACTGGAGGAAGA	TCACACCAGACATCCATCTCA	59.038	60.105	271	c	(AAAAT)4agtagacacacaccttggcgaccttttcttgattgtccttcccttctacagctattatcccaaagatgagcttcatatcttccagtccatctatgtc(TATT)3	129	2296	2424
AHGA8426	scaffold106926-1	AGGTCACCCTGTAGGCAATG	GATGTCGGTGCAAAAGAGGT	59.989	60.119	201	p3	(TGA)4	12	1249	1260
AHGA8429	scaffold106931-9	TGGATCCTCTTGCTTTGTCC	TTTCCATGGGATAAAATCCG	60.195	59.593	275	c	(AGCT)3ccttccttgtgctgccat(TACC)3	42	24029	24070
AHGA8432	scaffold106931-12	AAATTGGATGAGGAAATTCAAAA	AAGGAAAAAGGGAGGGACAA	58.892	59.912	248	p1	(A)14	14	33225	33238
AHGA8435	scaffold106935-1	CTCTGGGGACTTTGTTGCAT	TGATGAATGGTGTGAGATTCAAG	60.111	59.985	108	p4	(TGCA)3	12	121	132
AHGA8436	scaffold106935-2	TGCATGCAAACGTAATTGAGA	CCTCTAGTTCTTGGATTAGAGTATTTG	60.266	57.493	140	p4	(AACT)3	12	870	881
AHGA8437	scaffold106937-1	ATGCTCCTCCGCTCTTACTG	TTTGCATACCAAGTGTGGGA	59.598	59.964	237	p2	(TC)7	14	1115	1128
AHGA8445	scaffold106962-3	TGACTTTGTGGCTTTGGATG	TCTGCAATGGTGAAGACCAA	59.691	60.24	276	p3	(TGT)4	12	6068	6079
AHGA8447	scaffold106966-1	TTCGATTTTGAGTTTTCGGG	CGGTTTTGAACACCCCTAGA	60.046	59.964	241	p4	(AACA)3	12	3264	3275
AHGA8463	scaffold107012-1	CATGCAATTTTCGACGTTGT	TTGCTCATGTATCTGATAGACCATA	59.59	57.885	237	p4	(ATTA)3	12	419	430
AHGA8466	scaffold107024-3	TGGGTTGAGAAGAAGGGAAA	GTTCCATCAACCGTTGCTTT	59.641	59.978	260	p2	(GA)6	12	5507	5518
AHGA8467	scaffold107030-1	TCGAATTGTGAACTGCTGCT	TTTGAATAAAATTGGGGTATAGGA	59.596	58.001	255	p3	(ATG)4	12	827	838
AHGA8472	scaffold10704-2	TCTTGAGCCACACTTGTTCC	TCTCTGCCCAGTTTTCGAGT	58.854	59.989	188	p1	(A)15	15	1765	1779
AHGA8476	scaffold107050-1	TGTGGTTTGGATTAGATGCG	GAGCTCTTCGGTTTGGATTG	59.542	59.813	221	p5	(TTGGA)4	20	969	988
AHGA8478	scaffold107051-2	CCAAGCTTAAAAACTGCGGA	TTATGAAGATTAGCGGTGAACA	60.368	57.486	115	p5	(ATCCG)3	15	3853	3867
AHGA8480	scaffold107056-1	ACCGAATCGGGGAAAATAAG	TTGATGGCAAAACGATTTCTT	60.143	59.578	143	p1	(T)12	12	1023	1034
AHGA8481	scaffold10706-1	CTCTCCAGTAGCAGCATCCC	TGCTCCCGAGCTCTACCTAA	59.973	60.11	218	p3	(CAT)6	18	2660	2677
AHGA8482	scaffold107062-1	ACCAGAATCGTCAGGAATGC	CCAAGGGGACACCAAACTTA	60.081	59.824	243	p4	(TTAT)3	12	5842	5853
AHGA8483	scaffold107068-1	GGGGTGTAGGGTGAGTTGTG	TAGCAACATTCGGTGATCCA	60.275	60.073	191	p4	(TGTA)3	12	3054	3065
AHGA8508	scaffold107100-1	TACTGGAAGAGGTGCGTGTG	TCCAACACAAGATCACAGCC	59.897	59.682	237	p5	(GTTTA)3	15	672	686
AHGA8509	scaffold107100-2	TTTTTGGGTTTCTTGGCATA	GTGCCAGCTGTTCTTTCCTC	58.135	59.997	230	p4	(ATTT)3	12	1956	1967
AHGA8510	scaffold107104-1	TCAAAACCAACTAACTACCTATCCTTC	GAAGAAAAGAGAAGGAGAATTTCG	59.471	59.101	174	p5	(ATCTT)3	15	3699	3713
AHGA8512	scaffold107115-1	ACCCGATCTGTTTGAGATGG	AAAGCGGTTGGCCTAAAGAT	59.927	60.095	245	p5	(TTATC)3	15	698	712
AHGA8514	scaffold107118-1	CTAGCTACTATGGCGGAGCG	TTTTGCACATGCTTAAGGTCC	60.152	60.124	138	p2	(AT)6	12	504	515
AHGA8519	scaffold107126-1	GATGAGACTGGGCAAGAAGC	TTGAGAAAGTATTGGGAGCCA	59.957	59.693	199	p4	(TAAT)3	12	988	999
AHGA8520	scaffold107126-2	TGCGCTTAGGATCAAACAAG	TTGAGAAAGTATTGGGAGCCA	59.062	59.693	260	p4	(TAAT)3	12	3370	3381
AHGA8522	scaffold107134-1	AGAGGAGAAGGGAAAGAGCG	AACCCAATTGCATTAGAGCG	60.088	60.096	172	p4	(GAAA)3	12	324	335
AHGA8524	scaffold10714-2	TTTTTGGGTTCTATTTATGAGGG	AGAACACAAACGGACCAAGC	58.497	60.156	246	p3	(ATG)4	12	862	873
AHGA8527	scaffold107171-1	TGGAGAAGGCCAAAGAGAGA	GGCATTGACTACCTCTGGGA	60.065	60.073	269	p3	(TGA)4	12	519	530
AHGA8528	scaffold107175-2	TAAAACCGCCTCATTTGGAC	GGTTAACCTTTTGTCCGCTTT	59.938	59.531	200	c	(AAAAG)3aaaat(AGAA)3gaaaaagaaaagaaaat(AGAA)3	61	6805	6865
AHGA8532	scaffold107191-1	AAAAATTCGATGCTCTTAGGATTAAA	CCCTATACGAATGTAACGGATCA	59.916	60.102	280	p2	(TA)7	14	252	265
AHGA8536	scaffold107191-6	ATGTTTCTTGCTGAAGCCGT	CGATTGAAGTTTGTACGCGA	59.882	59.872	139	p3	(ATA)4	12	3011	3022
AHGA8537	scaffold107195-1	CCCGCAAGTTACCAAAAAGA	TTCATGAAGGTCGGGTAAGG	60.103	59.926	268	p1	(T)12	12	3425	3436
AHGA8540	scaffold107195-4	GAGCATGAATGTGGTGTTGC	TCTGGCATTCTCAGGACCTT	60.128	59.803	276	p4	(ACCA)3	12	7021	7032
AHGA8544	scaffold10720-1	TCAAAGCGTAACTTCAACTAAGAAA	GAAACTGCGTTGTCGTCTTTT	58.789	59.415	280	c	(A)15(T)14cc(A)15	46	1971	2016
AHGA8545	scaffold10720-2	TGCAATTAAGAACAGAGAATATCAA	TCTTGGGTATATCAAAGCCTAAA	57.297	57.115	128	p3	(ATA)4	12	2451	2462
AHGA8547	scaffold107200-2	CGATTCGATTCCACATTTCC	CATGCAGTTGTAAGGCTGGA	60.274	59.864	278	p4	(AAAT)3	12	3224	3235
AHGA8556	scaffold107222-1	TCATGGAGGCAGTTTAGGGT	CCTTTGGACTGTCTTGGAGG	59.55	59.691	277	p3	(GGA)4	12	1991	2002
AHGA8557	scaffold107226-1	AAAATGTTGGTGGCAGAAGC	TGGCACATGCAAAATTCTTT	60.118	59.161	243	p4	(AATA)3	12	5966	5977
AHGA8562	scaffold107240-1	CAAATTAGGGAGAATTACAAAAGCA	CACAAACGTAAACGACGCTG	59.924	60.351	268	p2	(TG)12	24	883	906
AHGA8564	scaffold107253-1	TCTTTTCAGTTGATCATTGACCC	ACAAAGGCGAGGGAAAAACT	60.346	60.11	214	p5	(TATTT)3	15	1897	1911
AHGA8569	scaffold107253-6	AGATGGGTTTGCAATATGCC	TTTTAACCGTCGTTTTTACGG	59.791	59.073	254	p4	(GTTT)3	12	8727	8738
AHGA8570	scaffold107253-7	CATTTCCTTTCTAACCTTGTTTTCA	CAATGGGCCTTTTTCAATTT	59.932	58.919	242	p4	(ATTT)4	16	9927	9942
AHGA8571	scaffold107253-10	TTCGACTACCCCGATGATGT	TGCAGGCAAGCTTCCATAAT	60.34	60.742	222	p3	(TTG)4	12	11552	11563
AHGA8573	scaffold10726-1	TTCAAATCTCTTTTTATGGCTCAA	TGCTAAGGTTGTGATGGGAA	59.314	59.123	265	p4	(TTAA)3	12	729	740
AHGA8579	scaffold10727-2	TGACATTGTTTGGCGATTGT	TCGCCTTTCTCTCCTCTCAA	59.972	60.21	264	p3	(TGG)4	12	2669	2680
AHGA8582	scaffold107286-1	TGAGGATCAACTTTGGGAGC	GTTGCGTGTGAAAATCCCTT	60.195	59.978	266	p5	(TTTTA)5	25	5173	5197
AHGA8585	scaffold10729-1	CTTCCATCCACCACTATGGC	CCACTTCACAATTGAACACCA	60.34	59.45	129	p4	(AATA)3	12	780	791
AHGA8586	scaffold107290-1	CCAAACCACATTTCAAACCC	ACCGTTGAAACCAATGAAGC	60.066	59.978	181	p2	(AC)14	28	969	996
AHGA8587	scaffold107290-2	GCTTCATTGGTTTCAACGGT	TTAGTTTCGTTTCCGGGTTG	59.978	59.968	166	p1	(A)13	13	1145	1157
AHGA8588	scaffold107290-3	GTGTTCATTCGACCTACCCG	AGTTGTTCGTGGGTGTTGGT	60.375	60.321	198	c	(CA)6cgcacacacgcacacacgcacacacgcacacacg(CA)16	78	1323	1400
AHGA8596	scaffold107314-1	GGGGGTTGGATGGATATATTG	GTCATGCGCGTTCATAAGTG	60.102	60.288	274	p1	(T)12	12	1125	1136
AHGA8599	scaffold107321-2	GCCGAAAAATATGAAAGTCCA	TCTCAGATCGAGAACAGAAAAAT	59.068	57.248	150	p3	(TCT)4	12	2114	2125
AHGA8602	scaffold107322-3	CGATGAGAGGAATTATCTTGGC	AAAATTCAACCTTATCTCTTCTTTTC	60.061	57.032	267	p6	(CTCTTT)3	18	6969	6986
AHGA8603	scaffold107322-4	GCAATGAGCAGGTCTCACTCT	AAAAATGACATCATTGGTTGTTG	59.619	58.776	272	p4	(AATA)3	12	7980	7991
AHGA8604	scaffold107330-3	GGGGATGAGTTTTGACCAGA	GCTGGGTACGGGCATATACA	59.903	60.742	224	p3	(TCT)4	12	10089	10100
AHGA8608	scaffold107336-1	GGTGGCTTGATTGGCTTCTA	GAACCGAGAGAACCGTTCAG	60.214	59.844	209	p1	(T)12	12	3593	3604
AHGA8610	scaffold107337-3	GGTAACCCTCGGAACAAAGAG	TCGTGTCGTTGTTTTGTTTGA	59.984	60.179	279	p2	(TA)7	14	6116	6129
AHGA8611	scaffold107337-4	TAGATTTTGAGCCGCTTTGG	CCAGCAAACTTTGAACTCGG	60.335	60.796	232	p3	(AAT)6	18	6679	6696
AHGA8616	scaffold107357-1	TCTTCACGAACGATGCTGTC	TTTGGCCACCAAAGAGAAAC	59.992	60.088	264	p3	(TTG)4	12	1646	1657
AHGA8617	scaffold107357-2	CTAGGGCTTGCTCTTGCTGT	AAACGAAGCACTCTGCCACT	59.78	60.058	279	c	(GGGT)3tttc(T)12	28	2434	2461
AHGA8618	scaffold107357-3	GGTGGGTGGGTTTTCTTTTT	AGCAAGCCTTAGCTCTTCCC	60.068	60.117	223	p3	(TTA)4	12	2574	2585
AHGA8620	scaffold107361-3	CCATCCCACTTATTGATGCC	GTGGTGATTTTGGTTGGCTT	60.155	59.836	214	p3	(AAC)4	12	3707	3718
AHGA8624	scaffold107371-1	GAATTGAAAGAAGGGTGGCA	ACATTACCCTACCCGAAGCC	60.051	60.208	168	p3	(TGG)5	15	999	1013
AHGA8628	scaffold107378-1	CGTCAAAGAGCGACAGTGAG	AAATCCCAAAAACGAAACCC	59.77	60.034	278	p4	(AGGG)3	12	1488	1499
AHGA8629	scaffold107378-3	AGGAGCCTTTTGATTCCCAT	ACAGCCAGTCAGGCTTCAAC	59.903	60.453	199	p5	(ATTTT)3	15	4841	4855
AHGA8631	scaffold107381-1	GGTTGCTGCTTTAGATGGGA	TGAAGTTGATATTGAGAGCCG	60.214	57.985	280	c	(TAT)4aagtgcttgtttgtgcgccattattttgat(A)12	54	1330	1383
AHGA8632	scaffold107381-2	CACGTGAAGTCAACTGTACCTGA	TCTATCAATTATGTTTGGGTATAAGGA	60.258	58.48	277	p4	(AATA)3	12	1746	1757
AHGA8637	scaffold107392-1	TGCTATGATGGGCTTCTTCC	AGAGAGGGTTTGTTGGAACG	60.177	59.183	278	p3	(TCC)4	12	1615	1626
AHGA8641	scaffold107392-8	AGGAACAAAGCGTGGATGAG	CTTTTTCTCACTCCCCATCG	60.255	59.665	229	p2	(AG)6	12	5584	5595
AHGA8652	scaffold1074-26	TGGAAATCTTTGTTGTTGTTTACC	CATTTGCATCTTTTGCATGG	59.349	60.073	233	p1	(T)66	66	74251	74316
AHGA8655	scaffold1074-32	GCAGAGGTTCAGAGGAACAAA	TGATAGTGATCTGGTGGCAAA	59.463	59.138	243	c	(AT)6agt(AAAG)3	27	88534	88560
AHGA8656	scaffold1074-33	TCACCTCTTCCTCACCATCC	ACTGTTGTCGTGTCGTCGAG	60.048	59.94	259	p2	(CT)6	12	96062	96073
AHGA8657	scaffold1074-34	TGTTTCCTCAACTCAGCACG	TCCACCCTTTACACACGACA	60.025	60.001	215	p4	(TTTC)3	12	96196	96207
AHGA8658	scaffold1074-35	CAAACAACCACACGAGCATT	CGGTCATTTCATGCTCATTC	59.615	59.079	203	p5	(TTGAT)3	15	98178	98192
AHGA8660	scaffold1074-39	TTGAGGGAGGGAGTTTGTTG	TTGAGAGGGATTAAATAGAGGCA	60.081	59.26	280	p4	(AATT)3	12	113408	113419
AHGA8663	scaffold1074-48	GGCAAAGTTGCATGGGATAA	TGTTTATTAGGGCCTTGCCA	60.837	60.448	144	p4	(TGTT)3	12	123901	123912
AHGA8666	scaffold1074-53	ACATGAAGGACTACGGTGGC	TGGCAATACGGAAGATGACA	59.997	60.073	196	c	(T)13gaaacaaaaaaaagtttaacacactaaaattggac(AACA)3	60	138517	138576
AHGA8667	scaffold1074-56	AAACCTGCACTCTTTGTTTCA	GTAGCCGTAAAGCTCGGAAA	57.528	59.496	242	p4	(ATTT)3	12	143867	143878
AHGA8668	scaffold1074-57	TCGTTCACATGCCATTGATT	TCCCATCATTAATGGAAGCAT	59.931	59.244	217	c	(TAA)5ta(T)19atacttatccgataga(ATT)12aaatactataaagactgttggatggtgatgtttgcttcaacgtaaatatta(AAT)4	151	146467	146617
AHGA8674	scaffold1074-66	TGTTCCATGAATAAGCGGGT	GCAACGAAATGTTCAAAAGAGA	60.331	59.384	236	p4	(TTCA)3	12	173461	173472
AHGA8681	scaffold10740-2	TTCACGTTTTTAATCGAGATCAT	TTTAATTTCTCCCGTGCCTG	57.835	60.067	217	p3	(AAT)5	15	1570	1584
AHGA8683	scaffold107402-2	TGATGGTTTTATTAGATGCCGA	AAAATTGAACTTGTTCCGGG	59.455	58.925	241	p3	(ATA)9	27	3434	3460
AHGA8688	scaffold107406-3	CGGAAACAAAACTTGTTGGAA	GAAGAGATCGGTGACGAAGC	59.997	59.957	275	c	(AAG)8aggag(GAA)5gagtcactgaatcttaaactcacacgacacgaagagctatggataggcatgatgagcaaaactccaatcccttcgcaacca(CCGATT)3	143	2926	3068
AHGA8689	scaffold107406-4	GAGGAAGGTGAGCTTGATCG	AATCATCAAACCCTCCACCA	59.95	60.173	106	p3	(TGA)4	12	3400	3411
AHGA8693	scaffold107406-8	CATGTGGCACTATGACCAGC	TGGAATTATCTGTTTCCCTCTTG	60.144	59.489	121	p2	(TG)9	18	10781	10798
AHGA8695	scaffold107407-3	GCGAAATTTCTTTGATTGGAA	ATCACGGATCCACAGGACTC	59.18	59.928	257	p3	(TTA)17	51	6269	6319
AHGA8697	scaffold107409-1	TCAATCACACGTTTATGTAAGGAGA	AGGTCCGATTTGAGCATTTG	59.946	60.074	264	p1	(A)12	12	1585	1596
AHGA8699	scaffold107415-1	GAGTTGGCTGAATTTGGAGC	GCTTCCTTCTGTGGTTGAGC	59.82	59.997	218	p3	(GAA)4	12	524	535
AHGA8702	scaffold107417-3	AGTGCAGGTGCAGACAGAGA	CTCCTCAAAGGATGAGCAGG	59.764	59.943	255	p4	(GAGG)3	12	2436	2447
AHGA8709	scaffold10742-3	AGGCTCAGTTTCAAATGGCA	GGAGAAGAATCTTGGGTTGGA	60.776	60.428	241	p1	(T)123	123	3483	3605
AHGA8710	scaffold10742-5	AAAATTTGCGTGAACTCATGT	TATCCTCTCTTCGCATTCGG	57.288	60.309	156	c	(TAAA)3tataaatatatataagaaaaaaccgtgaagcggaaatttcaaatttgtgtggagtgttttgctttgttagattattgttgttg(TTA)4	107	8654	8760
AHGA8712	scaffold107430-1	CGTCACCGATCCACTTTTCT	TGTTTACCGAGGAAGGATCG	60.111	60.066	197	p2	(CT)15	30	1476	1505
AHGA8718	scaffold107448-2	AAGAAACAAAAAGATTTGAAAAAGA	TTGCTTGCATCAATTTCCAG	57.05	59.809	245	p5	(AAGAT)3	15	1807	1821
AHGA8719	scaffold107449-3	TGACAACTTTGTGGAGGGAG	TTTGGGTTGAATCTTGTTGAGTT	58.695	59.9	277	p4	(TTTA)3	12	6227	6238
AHGA8729	scaffold107469-3	GTTTTAATGCAGACTCGGGC	TTCCACTTCATAGCACCTGAGA	59.713	59.875	231	p3	(GTT)6	18	3836	3853
AHGA8730	scaffold107469-4	CACAACTTCCCCTTGAGCAT	AGCCGTCGGATTATGAAATG	60.111	59.923	255	p1	(T)13	13	4323	4335
AHGA8734	scaffold10748-1	GGTTTTGATTCTTGCTTGGC	CAGGAACCATCGGGAGAATA	59.691	59.887	229	p3	(TTC)4	12	2092	2103
AHGA8735	scaffold10748-2	CTTCCTTTGGTGCACCTTGT	AGGCCATGAACTACCCACAG	60.149	59.989	252	p3	(TTC)4	12	4121	4132
AHGA8736	scaffold107481-1	GGAAAAAGTAGGTTGGGGGA	CGAAGTGGTTTCATTTTGGG	60.159	60.336	152	p2	(AC)6	12	3894	3905
AHGA8737	scaffold107483-1	ACTCTCATTGCCCAATGTCC	TGGATGGATCCCTGCTATTC	59.934	59.854	260	p2	(TC)14	28	613	640
AHGA8739	scaffold107483-3	ACCAAGAAACGGTGGTTGAG	CTCAAATACTCCGGGCACAC	60.005	60.517	137	p3	(GAG)6	18	1293	1310
AHGA8756	scaffold107528-2	TGAAACAAAGGGAGAATGGC	TTTGTAAAAACAAAAGGAAAGTGTG	60.051	58.787	280	p2	(AT)7	14	3549	3562
AHGA8757	scaffold107528-3	TGCCAGAATAGGCTACGCTT	TGAAAAGAAGGCGACATTGA	60.003	59.395	277	p1	(T)13	13	4763	4775
AHGA8760	scaffold107533-3	ATCACTTACGCTCTCTCGGC	GGGGAATTGAAAATTAGTTAATGA	59.603	57.654	272	c	(TCT)23ca(TCC)6tctgcactntcttttttaattagttacttattttctctctcttctttttcaaaacttcctaactaattcttctctcttataattttcgaaaattc(TCT)4	196	8188	8383
AHGA8761	scaffold107539-1	GGGGGAATATTTTGGGAAAC	CCCTTTTGGGTGACTTTGTG	59.358	60.38	174	p1	(A)13	13	3042	3054
AHGA8763	scaffold107543-2	TGCTCCCATGTGACTCTCTG	TTTGCATTTGCATTTTCATACTG	59.98	60.016	132	p1	(T)12	12	1644	1655
AHGA8766	scaffold107559-1	GCAGCACGACTCAATGAATG	GGTTGAAGATGGATCATGGG	60.423	60.135	222	c	(GAT)9a(ATG)6	46	1635	1680
AHGA8780	scaffold107594-2	TGATGAGGTAAGGGTGATTGG	CCTCCTTCAATCATTTCCCA	59.799	59.864	238	p4	(CTAA)3	12	1128	1139
AHGA8783	scaffold107604-1	TGGACTATTGCAGCAAAAACTT	TTATCAAAATCGCGAGAGGG	58.945	60.167	271	p1	(T)24	24	1091	1114
AHGA8786	scaffold107622-1	TCTGTTTGGAAACGACACCA	TGGAGAACAAGACATTAAAAGAGC	60.128	58.995	198	p3	(TTC)4	12	60	71
AHGA8787	scaffold107623-1	GGTGGTAGTGCCATCCCTAA	GATCCCAATTTTCTCGTGGA	59.813	59.871	229	p4	(TTTA)4	16	4501	4516
AHGA8793	scaffold107634-1	TTGAGGAGGGTCTTCAATGG	CCACACTCCCTCCTCCTATG	60.042	59.525	189	p3	(TGG)4	12	1258	1269
AHGA8794	scaffold107645-1	TTGGCAAGGTGATTTCAACA	CAATGCGTCCAAGACAAAAA	60.088	59.706	232	p5	(TTTTA)5	25	1221	1245
AHGA8796	scaffold107647-2	TTGAGGTGTCTCAACGCAAG	TTCCAAATTCGCGTAGGTTC	60.025	60.074	264	p3	(AAG)4	12	6554	6565
AHGA8797	scaffold107649-2	GCGGACCAATAGGTCGAAT	TAGGCCCACCACTTCACTTT	59.909	59.592	246	p1	(G)12	12	1694	1705
AHGA8803	scaffold107664-1	AAGAGGGAAAGAGAGGCTCG	CATGCCCACATAACCCCTAC	60.088	60.074	265	p3	(GAA)6	18	2650	2667
AHGA8808	scaffold107674-1	TGGATAAGAGAATGAGAAGCGG	TTTGCCTTCACTGGAAGCTC	60.702	60.517	172	p2	(AG)26	52	3222	3273
AHGA8813	scaffold107677-2	TCGTTGAAGAGGATTTGTCG	ACGTTGAGCCGAAGCTGTAG	58.847	60.592	269	p1	(T)12	12	2021	2032
AHGA8815	scaffold107685-1	GGAAATTTTAGCACAGCGTCA	CTTTGTACATTCGGGGCAGT	60.258	59.993	102	p1	(A)13	13	2012	2024
AHGA8818	scaffold107696-1	TGTTCAAGAACAGAGGGAGAA	TCTGTCTTCTTTTTCAAAACTTCC	57.501	58.188	274	p4	(TTTA)3	12	3650	3661
AHGA8820	scaffold107697-3	AGTTTGGCATGAAGTGGTCC	ATCACCACTGAGGATGAGGC	59.973	60.08	274	p4	(CTTT)3	12	4532	4543
AHGA8823	scaffold1077-1	TTTCATTTGGTTCAAAGCACAC	GAGTTTTGTGTCGGACCGTT	60.018	60.012	240	p4	(TTGT)4	16	2628	2643
AHGA8825	scaffold107700-2	TCCATGAGGTGGTCAAACAA	CGAGTTGCCAACGTTTATGA	59.935	59.729	267	p3	(TTG)10	30	1985	2014
AHGA8826	scaffold107700-3	TCATAAACGTTGGCAACTCG	ACCGTCGGTAAGCACTATGG	59.729	60.015	261	p3	(GAG)4	12	2306	2317
AHGA8827	scaffold107701-1	TTCTGAATCACACGTGCCTAA	TGATGGGTGGAATTGTAGCA	59.332	59.924	245	p4	(AACT)3	12	2510	2521
AHGA8830	scaffold10771-2	AAGAAGAGACAAAGTGTAGCCATT	TGTTTCCGTGTTTTTGTGGA	57.761	59.981	249	p4	(AAAT)3	12	5777	5788
AHGA8831	scaffold107721-1	CTGCTTGAGCTCGGTCTTCT	TTTCAATGCAAAACCATTGC	59.891	59.543	244	p4	(TTGA)3	12	1760	1771
AHGA8832	scaffold107721-2	CACCATTAGAGCTGCGTGAA	TAGGGTAAGTTGGTCGTGGC	60.011	59.993	268	p2	(GA)6	12	3024	3035
AHGA8833	scaffold107726-1	TGAATAAATTGTCCTAAAATGCCA	TCTTTAACCGGTTGCAAAAT	59.758	57.314	269	p4	(TTTA)3	12	1224	1235
AHGA8834	scaffold107727-1	GGAGGAATTGGCCAAGGTAT	CCCTTCCATATCTTCCACTATCA	60.152	59.342	268	p2	(AT)6	12	488	499
AHGA8836	scaffold107730-1	GAAATGAGAAGTTTGAATTTGATTTTA	AAGGGCAATTTAGCCTTTTT	58.387	57.116	276	p5	(TTTAA)3	15	3710	3724
AHGA8846	scaffold10775-1	GGAGGGGAATTTCGAGTCTT	TCGAATGATGGGATTTGTGA	59.513	59.859	197	p1	(A)15	15	401	415
AHGA8852	scaffold107759-1	TGACCCAGCTCAACAACTCA	CTAGGGTTTGGTGGCTATGC	60.44	59.592	223	p4	(CAAA)3	12	925	936
AHGA8856	scaffold107768-1	GCGTTTGGTAGAGAGATGGAG	TTGAGAGACGGACATGGAAA	58.947	59.215	228	p4	(AATT)3	12	1694	1705
AHGA8858	scaffold107769-2	TTGAGTCCAAAAGGCTCCAT	ATGCTGATGCAACGGATACA	59.67	60.104	247	p1	(A)12	12	5705	5716
AHGA8859	scaffold107769-3	TTCTTGCACGCAATAAGGTG	CATGTTTGTTGGTTCAGAGATTG	59.872	59.526	264	p4	(AATT)4	16	8996	9011
AHGA8861	scaffold107772-1	CCCTAACTGCATGCACAACA	GGATATGTCAGCAAAACCCG	60.72	60.331	151	p4	(AGTT)3	12	2061	2072
AHGA8867	scaffold107773-10	ATGAATTAAGATGAAAGGGGG	TTTTCACAAATCAGTCAAACACA	57.061	58.24	125	p5	(TTTTA)3	15	14509	14523
AHGA8870	scaffold107773-18	TTTGATTTCAGATTTTTCACTGAT	GTGCGACGATAGTGACGAGA	57.032	60.016	229	p4	(TAAT)3	12	25916	25927
AHGA8871	scaffold107773-20	TCCAAATTTATTCCATTGGTGA	GCAATAATCTTCAGTGTCATCTTCA	59.166	59.685	260	p3	(ATG)4	12	29200	29211
AHGA8872	scaffold107773-21	TGTCCAATCCACCAACAAAA	TTCAAATTCGCGATCTTTTAAGT	59.792	59.326	226	c	(AATAA)3aatcaaaaatattattttag(TAT)4	47	31047	31093
AHGA8874	scaffold107773-23	TGAGGAAGAGCGTAAGAGCG	GGTGCAATCGACTTCATGTG	60.807	60.12	238	p4	(AATT)3	12	31748	31759
AHGA8880	scaffold107787-1	TGCTTGACATCTCTTGCCAC	AAGGCTTTGAGCACCACTGT	59.992	59.914	173	p3	(TTA)6	18	1741	1758
AHGA8886	scaffold107795-1	TATGGTGTTTGGGCTTGCTT	TATCGTGTCGTGTTCCCGTA	60.502	59.988	262	p3	(AAT)4	12	741	752
AHGA8897	scaffold107810-2	TTCCAACATTTTTCTCTATCAAACA	CTCGCGTTAGCTTATCCCTG	59.119	59.996	232	p6	(TTATTT)3	18	1644	1661
AHGA8898	scaffold107810-3	CCATCATCTGCAAACACCAC	AGCCGTTCTTCAGTTCTTGG	59.967	59.473	121	p3	(TTC)5	15	2094	2108
AHGA8903	scaffold107814-1	AACAGAATCGCGAGGAAAGA	CGGCTATCTAGGCTTCAACG	59.955	59.996	117	p4	(AAAG)4	16	157	172
AHGA8904	scaffold107816-1	CGCGTCATGTGAAGTGAAGT	ACCTACGGTTGGCATGTTGT	59.905	60.299	276	p5	(GTGAA)3	15	337	351
AHGA8918	scaffold107868-1	CTTCAGTTGCCGGAGTTAGG	GAGCTGACTATGCCGAGCTT	59.869	59.746	249	p3	(CAT)6	18	407	424
AHGA8919	scaffold107871-1	TATTGAAAAAGCTAGCCGCC	TCAACCGCTTGACCGTTAAT	59.477	60.502	169	p1	(A)13	13	2114	2126
AHGA8921	scaffold107879-1	GGAGGAGACGCGCTACTAGA	ACACGACGTCTTCTCCCCT	59.74	59.698	253	c	(CAA)5cacccacaatttccttattctccg(AGAA)3	51	134	184
AHGA8923	scaffold107886-1	ACTTCGGTGGGACACAACTC	TGCCCCTCAAGAATGGTAAA	60.009	60.439	203	p2	(AT)8	16	111	126
AHGA8927	scaffold107895-1	CTGTCCGAACTGGTTTTGGT	CCTCATGTGGTTTGCCTTTT	60.005	59.971	234	p3	(GAA)4	12	461	472
AHGA8932	scaffold10790-1	GGCTCGCACAAATCTTCTTC	CACAGCCGCACCTAACACTA	59.962	59.928	208	p3	(TCC)4	12	867	878
AHGA8933	scaffold107900-1	TAGCGTCGTCAAGCTTCCTT	ATGGTCCGAGGAAGGACTTT	60.154	59.935	165	p1	(T)17	17	414	430
AHGA8935	scaffold107904-2	CGGTATCCCTTCATAAACCTG	CCCCAAACGTTGAGGATAAA	58.454	59.795	252	p5	(TATTT)3	15	4870	4884
AHGA8943	scaffold107927-1	GGATCGAAAAATGGTCCAAA	GCTGGGTGCTCCAGTGTATT	59.739	60.142	201	p5	(AAGAT)3	15	4599	4613
AHGA8946	scaffold107935-1	ACACTCGAACGTTTTGGCTT	GTTACTGTTGACTTCGCGCC	59.78	60.837	138	p4	(TTAT)3	12	1981	1992
AHGA8949	scaffold107939-1	CATCACCGTTCCATTGCATA	GAACGCCACTCTCGATTCTC	60.343	59.957	180	p4	(ATAC)3	12	2416	2427
AHGA8950	scaffold107939-2	TCGCGAAACTGAAGTTTGAA	ATGTAACCGGGTTGAGGACA	59.585	60.232	241	p4	(GTTT)3	12	5601	5612
AHGA8957	scaffold10794-10	CCAAATCACCATGAAAGCCT	CCTGGGTGCTCGAGTGTATT	59.933	60.134	207	p5	(AAGAT)5	25	14185	14209
AHGA8959	scaffold10794-13	AACGTCGTCGTCTTCTTCGT	AAATTATGAGTGTGTAACAAAAGACCT	59.914	57.922	219	p3	(AAC)4	12	29437	29448
AHGA8960	scaffold10794-14	TCTGATCATCAATGTCTTGTCCT	TTTATTCTAGTCGGGGCACG	58.66	60.089	175	p5	(TCCTG)3	15	30455	30469
AHGA8961	scaffold10794-15	GTGTTTTCCTATTCGGCGTG	TTCGTTCTTTTGTTCTTGTTGTG	60.502	59.34	187	p4	(TTAT)3	12	30589	30600
AHGA8962	scaffold10794-18	TGGTGAAATTAGGAATTGGGA	TTGGGAGTGTAAGACCTCGG	59.26	60.103	279	p2	(TA)7	14	34044	34057
AHGA8967	scaffold10794-24	TCGTTTTTGTTGCTGCATTT	TCTGTTCCATTTTCGTTTTGG	59.349	59.961	277	p6	(GAGGAA)3	18	40626	40643
AHGA8977	scaffold107944-1	GCTTTTTGAGCATTCTTGGC	AAGAAGGAGTGGGAGGAGGA	59.967	60.186	156	p3	(AAT)4	12	1896	1907
AHGA8984	scaffold107960-2	CGTGTTAACCTAAATTTGCTGC	CGGCTAAGTTATGGTTTAGGTTTC	58.874	59.516	272	c	(TTTC)3ttttagttaaatgaatgtaagttcatcctctttcaagtaattttgcagcattatatgt(TTC)4	82	816	897
AHGA8990	scaffold107960-11	ATGGGGCATCTGAATCTGAG	CATGTGTTCCATCAATGGCT	60.034	59.374	213	p3	(AAG)4	12	9724	9735
AHGA8993	scaffold107968-1	GGAGAGAGTTGCAGGAGGAG	GGTCAGCAAAATCAAATCGC	59.127	60.594	259	p3	(AAG)5	15	595	609
AHGA9000	scaffold10798-2	TCATCCGATCCGATTGTTTA	GGTGTTGGGGTTAGCAGATG	58.917	60.375	277	p5	(TTTGG)3	15	3207	3221
AHGA9001	scaffold107983-1	TGTCTTAGCAATTTTCCGGG	ATACACTCCCCAGCAGCAAC	60.067	60.142	254	p3	(GAG)4	12	1541	1552
AHGA9005	scaffold107990-3	TTCGAAAATAGGTGAGAGAGAAAAA	GTGTGATTGCAATTTCGTGC	59.802	60.127	273	p4	(TAAC)4	16	2713	2728
AHGA9010	scaffold108005-1	TTCTACCCTAAAACATGATGAAAA	CGGCACATGTATACCGATTG	57.024	59.833	243	p1	(T)145	145	1895	2039
AHGA9013	scaffold10801-3	TGTTCTCTTTAATCGTCAGTAGTCA	TGTGACTTTGTAGTTTGTATGCATTAT	57.367	58.298	186	p1	(A)12	12	1940	1951
AHGA9016	scaffold108012-2	TATTTTCCTCTCACACCCCG	CACGAGGCTAATTCGTGACA	59.926	59.864	267	p2	(TC)34	68	2547	2614
AHGA9018	scaffold10802-2	GGCAACCAAAAACTGTGTCC	CGATTCATAAGCTTCCCCAA	60.397	60.031	222	p2	(AT)8	16	1182	1197
AHGA9019	scaffold10802-3	TGTCGTTTCTTCATTCCACG	GCTTAGAGAGGGCCATGGTT	59.691	60.599	117	p4	(TTAT)3	12	5641	5652
AHGA9022	scaffold108029-2	CAAACGTTAGCGTGTCCTCA	TTGTCCATACTCCATGCCTTC	59.904	59.947	224	p5	(ATGCA)4	20	2014	2033
AHGA9024	scaffold10803-3	CGAGCCTAGTAGCTTCGGTG	TCGCATTCATCGTTGTCTTC	60.168	59.805	231	p2	(TC)6	12	1896	1907
AHGA9025	scaffold108037-1	ACTCGGTCATCCAAAAGTGG	TAACTGGGGGTTCTCTGCAC	59.966	60.111	200	p6	(CTAACC)3	18	5237	5254
AHGA9027	scaffold108044-1	CGTGGCAATAGCCAAAAATC	AGACCCAATATGACCCTTGC	60.456	58.864	204	p1	(T)13	13	1298	1310
AHGA9028	scaffold108044-2	GCTTAAGCAAGTGTCGGGAG	ATCTCAGCTTTTTGTGGCGT	60.015	59.882	221	p1	(A)12	12	1773	1784
AHGA9029	scaffold108044-3	TGCACTCCTCTTTCTCCACA	AAAGGCAGTGCGTCTTGC	59.545	60.144	276	p3	(ATA)4	12	2625	2636
AHGA9030	scaffold108044-4	GCGCCAAATTGATCTTTCAT	CTGCAAATGCACATGGTTTC	60.045	60.119	221	p4	(ATAA)3	12	5078	5089
AHGA9035	scaffold108050-4	AATCCGTGGCGTTAAAACTT	ACGTGCCGTCTATCAAAAGC	58.629	60.278	251	p4	(TAAT)3	12	5891	5902
AHGA9041	scaffold108064-2	CGTGGGATCGACTTTGACTT	TTTTGTTGTTTCCCTTTGGC	60.111	59.953	174	p4	(TACG)3	12	2464	2475
AHGA9044	scaffold108070-1	ACCGTGATCAAAAACGGATT	TGGTAGCAAAGTTTCTAAGAACAGAA	59.292	59.897	210	p5	(TTTAT)3	15	82	96
AHGA9049	scaffold108076-1	GTCACGAACGCGAGTATTGA	AACGCCTGAGCTTTTAGTACG	59.871	58.734	133	p1	(T)36	36	1365	1400
AHGA9057	scaffold108095-5	TCGGCACTTAAGCTGACAAT	GGCTCCCGAAAGGTGATAAT	58.529	60.286	261	p2	(TA)7	14	4312	4325
AHGA9061	scaffold108106-1	GCCAACTTGTTGGGTTAGGA	TAACAGATAGGTCGGCTGGG	59.971	60.088	141	p3	(TCA)4	12	2045	2056
AHGA9064	scaffold108110-2	CGAAGCACTAAAACAATGCAA	CTTACGCGTTGGGTCTCTTC	59.016	59.875	265	p3	(GAA)4	12	960	971
AHGA9070	scaffold108116-3	AACGAGAAGATGAACGCGAC	CGCATTGCCATCAATAACAG	60.406	60.096	229	c	(GAA)5(GGA)6	33	1297	1329
AHGA9072	scaffold108129-1	TGACATTTGCAAAGCTCGAC	TCAAAAAGCACTAAAACCGAGA	59.995	59.052	273	p4	(GGAA)3	12	1764	1775
AHGA9073	scaffold108130-1	CCTGCTTAACCCAGAGCAAG	AGTTAGGTTGGGCCAAGGAT	60.008	59.827	270	p3	(ACT)4	12	773	784
AHGA9074	scaffold108135-1	AAACTCATGAACCGCAAAAA	AAGCATAATTAGTGGCAAATTGA	58.267	57.929	210	p3	(TAT)19	57	789	845
AHGA9075	scaffold108147-1	GGTGTTGCAATTCCCACTAT	TGTGCTCCGTATTAGGGTGA	57.39	59.148	280	p4	(ATTA)3	12	1130	1141
AHGA9079	scaffold108150-3	CTTTGTTACCTCCGGTCCAA	CAAAGAAAGGCTGCACTGGT	59.964	60.431	254	p4	(AAAT)3	12	1200	1211
AHGA9081	scaffold108150-5	ATCCAGCGCAATAGCAAACT	TGACTGGTTGATGGAGCAAG	59.873	59.831	215	p2	(AT)7	14	2750	2763
AHGA9082	scaffold108153-1	ATTGGAACCGGGAACTCTCT	GAAAACGAAGAAGAGCGGTG	59.935	59.993	260	p2	(CT)6	12	445	456
AHGA9091	scaffold108168-1	GCATTTCATGGAATTTTGGG	CACGTGAGTTGCATTGTTCC	60.132	60.16	237	p1	(G)19	19	851	869
AHGA9092	scaffold10817-1	AGTTGTCTTTCAACGTGGCAT	ACCAGCTGGCAAGTGTTCTT	59.653	59.914	251	p4	(TGCA)3	12	5403	5414
AHGA9093	scaffold10817-2	CTTCTAAAAAGTGGAAATACAGAGAAC	GCTAGCGTTTGCAAGAGAGA	57.515	58.555	267	p4	(AATT)3	12	5922	5933
AHGA9094	scaffold10817-3	AACAATTTCTCTACCGTGCCA	TGACAAAAATTTCGGTGTGTT	59.623	58.041	134	p1	(A)12	12	6184	6195
AHGA9095	scaffold10817-6	AAGAGGCGAGTTATTTGGAGG	TTGATCAGATAAAACCGAATCTAA	59.733	57.101	272	p3	(ATT)5	15	9095	9109
AHGA9096	scaffold10817-7	CTTTCGCACTCACCTTCTCC	CAGAAGCGAAACAGGAAAGC	59.989	60.132	189	p6	(CTGCTT)3	18	10528	10545
AHGA9097	scaffold10817-10	CGCCATATATAGTTTGTTAATGCAG	ATAGAGTTTGCCGAAGGTGC	59.101	59.34	175	p2	(AT)7	14	17188	17201
AHGA9098	scaffold10817-14	ATCGGATGCGGATTCAAATA	GTGGTCATCATGTCTGCCTT	60.255	58.512	280	p1	(A)15	15	23538	23552
AHGA9099	scaffold10817-18	CCCGCTGTTCAAAAGATCATA	AGCAAGCTCCACATTGTTCA	60.081	59.445	242	p5	(ATAAC)3	15	33334	33348
AHGA9101	scaffold10817-21	TGTTTGACCGTTACGTGAGC	TGCTGTGTGTTGCTGTATGG	59.764	59.324	210	p2	(AC)6	12	34810	34821
AHGA9102	scaffold10817-23	ATTGCCAGCTGGAAGTGATT	CAGCAAGCTTGGTTTAACGC	59.7	60.934	274	p2	(CT)6	12	45554	45565
AHGA9103	scaffold10817-25	TGCGCATTCACTTACATTCA	TTTAGGATTGTGTCCGGGTC	58.858	59.79	230	c	(TAAAA)3taataatc(ATT)12	59	50203	50261
AHGA9104	scaffold10817-26	CGATCCTAGACCCGATGAAA	TCGCGAAACTATAAGACCAACA	60.029	59.779	244	p2	(AT)11	22	51549	51570
AHGA9105	scaffold10817-27	TGGAGGCCCAATTAAATAAAA	TCCGACGTAACTCACTAACAAAAA	58.488	60.089	239	p3	(TAA)5	15	51907	51921
AHGA9106	scaffold10817-32	TGATAAAGCACAATGGCGTC	GCCATTTCTCAAACCCCATA	59.694	59.762	143	p3	(TTG)10	30	72133	72162
AHGA9108	scaffold10817-36	TCCAAAATAACGTTGGAGACG	AAAAATTTTCTGGGTTCGTCA	59.982	58.592	250	c	(TA)8g(AC)7	31	82717	82747
AHGA9112	scaffold10817-43	TCACTGAATGGGCATTGAAA	GGCTGAGCCAAGTAGAAATGA	60.049	59.467	244	p1	(A)13	13	91149	91161
AHGA9121	scaffold108173-2	GGCTCTCTTCTCCGCTACCT	CAGCCCAAGCCTACAGAGAG	60.117	60.149	273	p5	(TTATC)7	35	4011	4045
AHGA9122	scaffold108174-1	GCTTGTTATCAACATTTATGCAAATTA	TTGGAGCCTAACCCCTCTTT	59.762	60.068	271	p2	(AT)8	16	674	689
AHGA9124	scaffold108178-2	TTGCTTGTGCAAGAATACCAA	ATTGAACCTCGGGTCGTTCT	59.359	60.883	215	p4	(GTTA)4	16	266	281
AHGA9125	scaffold108178-3	CGCTGTTAACACCATGCAAA	AGACAGATCAGGCCCTGGAA	60.698	62.126	273	p2	(AT)14	28	1300	1327
AHGA9126	scaffold108178-5	AGGGAGTACAAGGCTGCAAA	TTTGGAAATCCCCAAGACAC	59.875	59.767	206	p5	(ATCTT)3	15	4498	4512
AHGA9131	scaffold108187-2	CCCTCACGCAATAATCTTCC	CCCCATCTTCTTCTTCGTGA	59.528	60.187	176	p1	(T)13	13	13047	13059
AHGA9133	scaffold108188-1	TGTACGGTTGATGGGATGAA	ATCAGCAACAATGCTCTCCC	59.774	60.226	258	p4	(TGCG)3	12	222	233
AHGA9139	scaffold108188-8	AGGACCCCTTTTCCACTTGT	CGCACAAGGCCAAAAATATC	59.834	60.456	222	p3	(AAT)4	12	3492	3503
AHGA9141	scaffold108192-1	AGCCCCAGTTGTATTTTCCC	TCCATGATTTCGGGTGCT	60.187	60.006	182	p3	(AAC)4	12	31	42
AHGA9143	scaffold108194-2	CTCCCTCAGTCAATGCACAA	GAAGAGGAAGGGCTTTTTGG	59.831	60.18	113	p3	(CAC)4	12	2234	2245
AHGA9150	scaffold108219-2	AGGTCGTGAGTAGGGGTCCT	ACTCGAAGCCTTCCTCTTCC	59.991	59.957	184	p4	(GGTG)3	12	1276	1287
AHGA9153	scaffold108221-1	GAGAAGGGGGAGCTTCTCTC	AACTGCAAACTGTTGGGGAC	59.516	60.012	162	p4	(CCTT)3	12	840	851
AHGA9158	scaffold108226-8	TTAATGGATCTGGAGGTGGC	TCAAGGCGTTTAATTGCAGA	59.894	59.443	222	p2	(CT)10	20	5701	5720
AHGA9164	scaffold108236-2	ACCGAGCATCTTAATCCCAA	ATGGTTCAGAAGATGCCTGG	59.528	60.073	248	p4	(TTAA)3	12	1820	1831
AHGA9168	scaffold108236-6	AACGGTCGTAGAAGGTTCCC	ACCGAATGCAGCTGTCTCTT	60.361	60.02	268	p2	(TC)6	12	7540	7551
AHGA9174	scaffold108248-1	TTCTGGGCTTGATTGAGAAAA	GATGGGAAGAAAAGAGCGTG	59.809	59.813	138	p1	(A)13	13	162	174
AHGA9175	scaffold10825-1	AGGAGTTTCGCCTTCTCTCC	TGCCTGAGAATTTGAAAGCAT	59.957	59.837	198	p5	(TTCTT)4	20	1651	1670
AHGA9186	scaffold108274-1	AAGATCGCCAGAGCACCTAA	TAGCCCTTTTTCCCCCTAAA	59.978	59.903	257	p3	(TTG)5	15	1688	1702
AHGA9189	scaffold10829-1	TGAACCTGTGATTGCAGAAGA	TGCAGAGACTCAGGGAATCA	59.43	59.499	153	p6	(AATCCT)4	24	4029	4052
AHGA9192	scaffold108296-1	AGGGAGATTCCAACCATTCA	ATGATCCACCAACTGGGAAG	59.336	59.779	257	p6	(TAGGAT)3	18	1052	1069
AHGA9195	scaffold108297-3	CAGAGCTCATAACCCTTTGACA	GAAGACATTCGAGGGGATGA	59.378	60.011	123	p5	(AAAAC)3	15	3102	3116
AHGA9198	scaffold10830-1	AGAAGGGAAAAAGACGAATGA	GGGCATCATTGAGGTGAAAT	57.917	59.756	270	p4	(TTTA)3	12	508	519
AHGA9205	scaffold108310-3	CCCTTAAAAGTGTACCACCAGC	AATCCTATCCAATTTCATGTTTTT	59.927	57.197	263	p5	(TTTTA)3	15	4453	4467
AHGA9206	scaffold108310-4	TTGGACTTTTGAGATAAAAGGGA	TGTGATCAGCACAATACAAAAACA	59.15	60.449	253	p4	(ATAA)3	12	4934	4945
AHGA9209	scaffold108320-1	ATCAGGAAGCCTCCAAGGTT	AAGCTTGGTGAAAAAGGGGT	60.074	59.976	151	p3	(CTT)4	12	1815	1826
AHGA9215	scaffold108350-1	CCGTATTGAGCACAGGGAAT	TGCAGTGCAAATCGGATAGA	59.955	60.366	241	p2	(TA)6	12	2820	2831
AHGA9216	scaffold108350-2	TCGGATGCCATTTCTTTCTT	TATCCGATCCGATCCAATTC	59.645	59.682	278	p5	(ATCGG)3	15	2960	2974
AHGA9218	scaffold108353-2	TCTTTATTGATTTATTGCCGAACA	TAGCCCAACAACCAAACACA	59.878	60.004	265	p1	(T)68	68	2994	3061
AHGA9219	scaffold108353-3	GCAGCTTGAAATTAGGGGTG	TACAGTGGTGGCTGTGAGGA	59.708	60.309	234	p2	(AT)7	14	3890	3903
AHGA9220	scaffold10836-1	TTGAACCTAGAATTGCGAAGAA	CGTTTGTAAAGGGACGGAAA	59.01	59.968	226	p2	(CT)7	14	1390	1403
AHGA9223	scaffold108368-1	AAGTGGCAGTGGGTGAAAAG	CGTGATGCCAAAGGAAATCT	60.149	60.074	158	p3	(AGA)4	12	827	838
AHGA9224	scaffold108381-2	CAGCGTTTTGCTGAATTGAA	GGAAAGAAATTATGTAAATCCCG	59.992	58.052	273	p4	(ATTA)3	12	603	614
AHGA9232	scaffold108415-1	TTTGTAACCCGTGGGTAGGA	GTTCTCATGTGGCAATGGGT	60.22	60.79	177	p5	(ACCCT)3	15	1614	1628
AHGA9234	scaffold108417-2	TGTCGATTGAGAATTTTGGTTG	TCGTTTTGGGTTTTGATTCAT	59.975	59.306	266	c	(TAG)4cggcacgttgatcaatttgtcaaaaggtatgattcccaaatcttgcaagcatctaaatagncaaatcttgcaagcatctaaa(TAGC)3	106	914	1019
AHGA9236	scaffold108419-3	TGGAAGACACAAAAGAAAAGCA	CACAGGCTGAAGGTTGTTGA	59.898	59.873	257	p3	(AAC)4	12	9111	9122
AHGA9242	scaffold108435-1	AGACGGATGTTCGGTTTAGC	ACAGAAACAGAACCGCAACC	59.198	60.156	164	p4	(TGGT)3	12	2335	2346
AHGA9250	scaffold108459-1	GCTCCTCCTTGTGATCTTGC	AGCACCAGCAGTAGCACCTT	59.957	60.081	209	p3	(TGG)4	12	589	600
AHGA9252	scaffold108464-1	GCTCAGATCCAGGTCAGGAG	TCAGTGTTAATGGATATGTATGATTTT	59.945	57.265	218	p5	(AAAAT)3	15	954	968
AHGA9258	scaffold108481-1	CAAAATCCAGAGTTGCACGA	ACAACGCTCCTATCACCACC	59.84	59.997	192	p6	(TTGTTC)4	24	1375	1398
AHGA9264	scaffold108495-3	AGACGAGCCTTCAACCATGT	TTTTTCATTAGCTGCGAGGTC	59.727	59.488	178	p5	(CCCGC)4	20	8403	8422
AHGA9269	scaffold108506-1	CCCCTGGTTTATGGGAGATT	CTGAGCAATAAAAGGACCGC	60.011	59.845	262	p4	(AATT)3	12	876	887
AHGA9274	scaffold108514-3	CCACACTAACGGCAGCACTA	TAGTGTTCTCCCAGCCTCGT	59.928	59.867	249	p4	(CAAG)3	12	4002	4013
AHGA9275	scaffold108521-1	GGGGACGAAATGGAAATAGAA	TTAGCCTGCCGAGCTAAAAA	60.137	60.109	229	p6	(ATAAAT)3	18	1663	1680
AHGA9276	scaffold108521-2	CCCAAACAGTTATTTAAGCGAA	ATTTGCAGGTGGAAGCCATA	58.378	60.469	224	p4	(AATA)5	20	2048	2067
AHGA9282	scaffold108529-1	TCCTGAATGGCAAACAACTG	TAGGAGAGCTTGTTGCTTGG	59.691	58.256	273	p1	(T)145	145	1701	1845
AHGA9285	scaffold108538-1	TTTGGATGCAACCCTTTTTC	TCGAAGTAATCTATCAGTTGGAACA	59.916	59.236	147	p1	(T)13	13	936	948
AHGA9286	scaffold108538-2	AAAGCTTTGTTCCAACTGATAGA	AAGCACTTCACAAAGGTAATTTGA	57.285	59.266	238	c	(TAA)6tcagaaaaaaattattgtttagaac(ATTTT)3	58	1071	1128
AHGA9287	scaffold108538-3	GAAGAAGCTTCCATCCCACA	GGTCAGTGAAGAGACACATGGA	60.195	60.159	227	p1	(A)18	18	1431	1448
AHGA9293	scaffold108551-1	TACCTCCACCACCACAGTCA	TCACGAGGACGAGAGACCTT	59.997	59.986	208	p3	(CCA)5	15	2127	2141
AHGA9294	scaffold108551-2	TTTTGGGTTGTACCCTCAGC	CGGTGATGAGGGAGTGATTT	59.971	59.927	245	p4	(TTCA)3	12	5391	5402
AHGA9295	scaffold108556-1	GAGCTTCAATGTAGGCCCAT	TACAATCCAAGCCGTCTTCC	59.154	60.074	237	p2	(TA)6	12	1090	1101
AHGA9297	scaffold108556-3	AGCTGTGGCTGAGGATAGGA	GAAGAGAGAAACAAGGAGGGAA	59.973	58.964	260	p5	(TTCCT)3	15	4451	4465
AHGA9299	scaffold108556-5	CTACCGACGGAAGTTCCAAA	TCGTTGGTTAGCAGCATTGT	60.103	59.347	198	p1	(T)13	13	6526	6538
AHGA9300	scaffold108556-7	AGAAAATGAAGGGGATGCG	ATCTCCAACGGCAATCTCC	60.021	60.026	269	p3	(GGA)5	15	9313	9327
AHGA9306	scaffold108566-2	CATGTCTCCATGAGCATTCC	GGAAACCGACTTACCGAACA	59.04	59.971	185	c	(ACA)8(TCA)21(TTA)4	99	1069	1167
AHGA9309	scaffold10857-2	CTCGCAGAGTACCATCGTCA	ACTACTGCCGCTGTGGCTAT	60.008	59.927	160	p3	(CAT)4	12	1889	1900
AHGA9311	scaffold108575-2	TGGTGGGTCTATACGTGCAA	CTCACAAAACTGACCCCCAT	59.988	59.82	271	p4	(TTGG)3	12	10788	10799
AHGA9315	scaffold108590-1	ACATGCGCCATGTGTAGAAA	TGGAAGGAACGTTTCTCCTTT	60.142	60.096	271	p6	(AATTTA)3	18	646	663
AHGA9317	scaffold108590-3	TTGTAAATCACCGCACCAAA	AAAAAGAACGGACACGAGATTT	59.969	59.177	274	c	(TTTA)5tttttctttccctttattgtctttccgttagcaagtttcccatacccccggtcctcggttttctttttttttttctcatct(TTTTA)3	116	1690	1805
AHGA9319	scaffold108591-2	CCAAGGATTAAAGGGGGAAT	CAACAAAGGAATGGAAGAAGATG	59.133	59.987	229	p6	(ATTAGG)3	18	6580	6597
AHGA9320	scaffold108592-1	GAACTCTTCACCACAATGCG	TTCATGAAGTGGCCGAATC	59.293	59.595	275	p4	(TAGT)5	20	1595	1614
AHGA9323	scaffold108595-4	TATTTTAACAGGCCCAGGCA	TGGGTGGAGACTTAGGGATG	60.448	59.92	206	p5	(CAGGC)4	20	1649	1668
AHGA9324	scaffold108595-5	CAATATCGGATCCTCGCACT	GACCCTAAGCCCGATGAAAT	60.059	60.286	226	p5	(CCCGG)3	15	2802	2816
AHGA9326	scaffold108598-1	ATTTTTGGGTCCTCTTTGGC	TAAGAGCAAAGCCTGGCCTA	60.299	60.11	203	p4	(ACAT)3	12	648	659
AHGA9328	scaffold108605-1	GAATCAAGAGTGGAAGAGAGCAA	AAGCCAAGGATTGAAGAGCA	60.012	59.955	177	p6	(CCTAAT)3	18	1457	1474
AHGA9329	scaffold108606-1	CCAATCGGCAGGCTGTATTA	TCGCTCTCACCACTGATGTC	60.98	59.988	248	p1	(T)13	13	498	510
AHGA9330	scaffold108606-2	TTTGGACGCTGTTAGTGGTG	CACGAATCTTCTCCTCCTTCA	59.758	59.415	231	p1	(G)20	20	843	862
AHGA9331	scaffold108606-3	TTCTTTTTGGTGCCTCAGGA	ACAGCAGCGACAATGACAAC	60.745	59.912	207	p3	(ATT)4	12	3876	3887
AHGA9332	scaffold108607-2	TGGTGTCTTTTGGTGTTTGTTC	AAAAGAAAAGATTTGAACAGGCTT	59.914	58.953	276	p5	(TTATC)3	15	2759	2773
AHGA9333	scaffold108607-3	TCTTATCTTTTTAAGCCTGTTCAAATC	GAAAAAGATTTGATTTTGAATTTTG	59.654	57.54	256	p5	(TTATC)3	15	2938	2952
AHGA9338	scaffold108611-5	TCATGTTGTGTTGTGTCCGA	CAAGGGCCACAGGAATAGAA	59.541	60.066	164	p3	(ATA)5	15	1788	1802
AHGA9343	scaffold108614-1	TCGAGATGCAGAAGAAGCAA	ACAGACGCACCTCGGTATTC	59.823	60.142	279	p3	(GGT)6	18	1194	1211
AHGA9345	scaffold108621-2	GGGACGCTCTTCTTCCTCTT	TCGTGATAGCGAGTGGTCTG	59.957	60.008	276	p4	(TTTC)3	12	6157	6168
AHGA9347	scaffold108627-1	TTTTTCTCGTTCCTCTCTCTCC	CGTGGGTGTAAGATCGGTTT	59.101	59.853	256	p3	(TTC)4	12	504	515
AHGA9348	scaffold108627-2	CCATTTCCTCCTCTTCCTCA	CGTGGGTGTAAGATCGGTTT	59.209	59.853	142	p1	(T)13	13	623	635
AHGA9350	scaffold108632-2	TTGGATGGTTCATTGCTTTG	TCCTTTTTGTCCAGAGGACG	59.518	60.224	208	p3	(AGG)4	12	948	959
AHGA9351	scaffold108634-1	AATATTATGTGCTGTCATTTACGTATG	GTGCCTTTGGATAATGTGGT	57.795	57.39	280	c	(T)12aattaaatttgagtataataatataaagtattt(TTTA)4	61	606	666
AHGA9352	scaffold108634-2	ATCTCGGTGAGGAGCCTGTA	GCAGCTGGAACATTCACAAA	59.827	59.847	245	p3	(GTT)5	15	3230	3244
AHGA9372	scaffold108682-1	TGGTATTGTCCTTGTCCAGTTG	TGCTGTGAAAGCAGAATGATG	59.891	60.003	259	p1	(T)80	80	2276	2355
AHGA9373	scaffold108684-1	ACTCTGGCCAGCCTTAGCTT	GCATGGCAGATATAAGGGGA	60.537	59.885	279	p2	(AT)18	36	1287	1322
AHGA9376	scaffold108685-2	TCCGATAAATCAGCAGGTCA	GTGTGCACTTTAAGTAACCCCT	59.226	57.376	242	p5	(TAATA)3	15	1436	1450
AHGA9379	scaffold108688-3	GTGAACCATTTCAGACCCGT	TTCCCGGAAAATCAAACAAG	59.827	59.91	242	p5	(TTTAT)3	15	6418	6432
AHGA9383	scaffold108690-2	TAGGGAGAAGCCTCCAAGGT	CAAAGCAGGCCCAAAATAAA	60.204	60.068	247	p5	(TTATC)5	25	3148	3172
AHGA9384	scaffold108692-1	CCAACTGAACCTATCAGCTAAACTT	ACCAATAAACGTCCACATCAA	59.329	57.864	203	c	(ACTA)3aagcttgcctaaaatagaagttacttagccaagctttacacactactccctccctttaaaatagttgatt(TA)10	102	2806	2907
AHGA9385	scaffold108692-2	GGAGATTACTACGTCCAAGACTTT	ATCCGGACTCAACGCAATAC	57.178	59.962	274	c	(ATTA)3ctagaattaaagtaaaacatagaaaatatcaaatatgcatacatatatagacagcatgcacattattatatccatgttttgcttaatttctag(TAAT)3	117	3244	3360
AHGA9393	scaffold108715-2	TCTGTTCCACTTTCACCATCTTT	ACGCAATGCCACAAATAACA	60.026	59.999	275	p3	(TAT)4	12	3737	3748
AHGA9395	scaffold108716-1	TGCGAAAACACTCTTCTCTCTC	AAAGAATCACTTGATAGACGTGC	58.865	57.586	277	c	(TTAT)3acttttttattttatatttattttctctttc(TTAT)3	55	5313	5367
AHGA9396	scaffold108720-1	TCCTCTATGATTTTTGGCCG	TGCCTTACCTCTCTTGGTGC	60.031	60.397	256	c	(AGA)5gtgattgttctcatgttagttatca(TCATT)3	55	1786	1840
AHGA9398	scaffold108722-2	TTTTCGTAGGACAACCCTCG	AAAGTTTGGATGGTGGTGGT	60.103	59.162	201	p2	(AT)6	12	3907	3918
AHGA9399	scaffold108724-2	AATATGTGATTGGGGGTTGTT	AGGAACTCGAGTGCAAATGAA	58.032	59.867	253	p1	(T)13	13	7701	7713
AHGA9402	scaffold10873-4	TTTTGCTAAATGCTGCGACA	GAACGAATGCAATTCCTGGT	60.529	59.939	157	p3	(TAA)4	12	21374	21385
AHGA9406	scaffold10873-8	GGTGGGGAGTTCCAACCTAT	TCGAACAATTTGCTGTGTCC	60.052	59.697	255	p1	(T)16	16	33599	33614
AHGA9407	scaffold10873-9	ATTTCATGACTATTTTAGGGGAAA	TGGCATTATACAGGGAAAACAA	57.326	59.363	259	p5	(ATTAA)3	15	35550	35564
AHGA9411	scaffold10873-18	GAACACGTGCCTGACCCTAT	GAGGCATCACCCTTGTCAAT	59.997	59.934	271	p4	(AATG)3	12	53966	53977
AHGA9412	scaffold10873-19	TTGCATGTTTTCCTTGCATT	TCGAAATTATGAGAGAAAAGAGGG	59.161	60.089	194	p1	(A)66	66	55562	55627
AHGA9421	scaffold10873-55	TTTTCGGATCCTATTTTGAACA	TTTCAAATCAATTGGGGTGTC	58.606	59.654	248	c	(TAAT)3cgcggttcttacacctaacactttcacattttatttttt(TTC)4tattactaggtcttttaaaacttttagttgcattttctagattgc(AT)16	140	157937	158076
AHGA9427	scaffold10873-72	GCTAAATCTGGCGTTTAGCG	CAAAGTGGGGAAATCCCATA	60.006	59.617	231	p5	(TATTT)3	15	194724	194738
AHGA9432	scaffold10873-86	CCCCTTTTTCAAAATTACCTTTC	TTTTGAGTGGAAGAGGGGTG	59.314	60.081	205	p4	(TATT)3	12	237867	237878
AHGA9433	scaffold108733-1	TCATCAAGTCACTTAGTTAGGGAAAA	AGCTAAAAGCGCAGTATGCC	59.632	59.658	265	p1	(A)12	12	2638	2649
AHGA9440	scaffold108742-1	AAAGCCTCTTCAAATCTTCAGC	TCTGCCGTCGATGACTACTG	59.159	60.008	175	p4	(TATC)3	12	1292	1303
AHGA9446	scaffold10876-2	AAAATGTCACCGCTTCATCC	GTCCTCTCTCTCACTGCGCT	59.939	59.89	224	p1	(A)21	21	2131	2151
AHGA9447	scaffold10876-3	TCTCCTTTGTTTGGGGTCTG	GAGATTCAAACGAGGTTGCTG	60.081	59.867	211	p5	(AAGAA)3	15	2428	2442
AHGA9455	scaffold108787-1	GTACGCGTGGATAGCCTTGT	TGGATGAGGGTCATAGGAGG	60.162	59.879	182	p4	(TTAG)3	12	1969	1980
AHGA9458	scaffold108789-3	TCAATTCTCTTTTGCCCCAC	GGCCTTCCAGCCTCTGTAGT	60.051	60.786	215	c	(ACA)4tgaacac(GAT)5	34	2033	2066
AHGA9460	scaffold108789-6	AACCATCCATTGAGGAGGTG	TGCCTCAACACAAGAACAACA	59.779	60.331	230	c	(ATC)4atgttca(TGT)4	31	4743	4773
AHGA9466	scaffold108792-3	CGTGCGTAAAGAACCAAACA	CTTATCGCACGTGTGCTTGT	59.769	59.935	262	p4	(AAAC)3	12	2217	2228
AHGA9471	scaffold108792-8	TGTGTTTTTCGCGAGTTCAC	ATGTGTGCAAAACGAACGAA	59.888	60.157	110	p2	(GT)7	14	5400	5413
AHGA9480	scaffold108795-3	CCCTTTAATTTCCCATTTCCA	TGGTGTTGGATCATTCTTCG	60.002	59.496	272	p3	(AAT)4	12	672	683
AHGA9481	scaffold108804-1	CGTGTTTGAAAAAGAGATAGAGACTG	ATCATGAGGTGTGCGGATTT	59.891	60.348	260	c	(CGTCAC)4cttcac(CTTTAA)3t(TTTAAC)3	67	970	1036
AHGA9485	scaffold108815-1	CCATCACATCCCAATCACAA	AGCTTGGTGGAAGCTTGTTG	60.177	60.431	257	p4	(ATTC)3	12	974	985
AHGA9486	scaffold108815-2	ATGGCTCCCAGAAGATGATG	GGTTTTGGCCTAAAGAAGGC	60.034	60.075	231	c	(CT)8t(TC)22	61	1544	1604
AHGA9489	scaffold108817-5	TCATCTCAAGGGTGCATCAA	AATAAGGAAGAACGCGAGCA	60.201	59.982	279	p3	(CTT)6	18	5557	5574
AHGA9490	scaffold108817-9	GAAGTTCCAAGGGAGGAAGC	TGGTTTGAAGTTTGCTGTGAA	60.19	59.352	274	p3	(GAA)5	15	8088	8102
AHGA9494	scaffold108827-1	CGCCTATATTTTGACATCAACC	TTGTGAGGATTCTGTTTTAGGACTT	58.521	59.611	280	p4	(AATA)3	12	3031	3042
AHGA9495	scaffold108827-2	TTGACGGAGTTCAACGAAGA	GGCCAATAAGCAAGCATCAT	59.415	60.067	273	p4	(AATT)3	12	4280	4291
AHGA9497	scaffold108832-1	ACCTCAGATTCTTCCTGGCA	ATCATGGAGGAAGGCACTTG	59.803	60.073	120	c	(AGTT)3gattg(GTTA)3	29	2659	2687
AHGA9501	scaffold10884-4	GCCTCATCTGACCTGACCAC	TATCCACCAGCCATCTAGCC	60.689	60.059	202	p1	(A)12	12	1978	1989
AHGA9506	scaffold108850-2	AATAGCCATGGCGTGTTAGG	TTGCTTTGTTCAGTGTTCTGC	59.982	59.112	198	p3	(GAG)4	12	1470	1481
AHGA9509	scaffold108859-1	AGCGAAACCCAGATTGAGAA	TCTCTCCACTCCCTCGCTTA	59.813	60.088	244	c	(AAAG)3aaaagcaacact(TTC)4	36	1516	1551
AHGA9514	scaffold108860-8	GAAAGTGGTCCAGGGAAACA	TCCCTCTCTTCACCACAACC	59.943	60.088	255	p3	(AGA)6	18	4130	4147
AHGA9515	scaffold108865-2	GAAGGCTGTCGTTGGAAAAC	GCATTGACATTGGGGGTAAG	59.717	60.192	177	p3	(AGA)5	15	2023	2037
AHGA9521	scaffold10888-2	CGATGTAACCCTCACTTTTCC	GCCTCTTTATCTCTTTCATTCG	58.566	57.299	280	c	(AC)7gaaagaataagaagaaacagaaaacgagagagggctcgagagaatgcaag(GAA)26gagaggggagagggaagggacagcgctggcaaggttaggagccgccgtagtcgttgttgtcatagggaagag(GA)7	228	1030	1257
AHGA9527	scaffold108883-5	TGAGATCCTGGAACACCCTC	AGTTCGAGCCATTTTGGTTG	60.048	60.11	245	p4	(TCTT)3	12	6494	6505
AHGA9532	scaffold10889-1	GTCAACCAAAGGGTGATGCT	CGTTCGCTATCCTTGTTCGT	59.973	60.27	240	c	(TGT)4ttctttttattctcattggaagt(TTC)4agttgatgtggttatggatgtgttgttgtcagcactaatttgaaggatttgttatgttgcagtgtcattgagtc(TGG)6	139	200	338
AHGA9534	scaffold10889-4	ACATTTGGCATTTGTTGGGT	TGGGATTTTCTAGCCAAACG	60.096	60.067	169	c	(ATCCG)3atgaaaattgtgcggatcggatcgaattttcggccaaatcca(ATCCG)3	72	3207	3278
AHGA9539	scaffold108903-2	ATTCCTTGAACTAACCGGCA	CAAAACCCTTTTCTGCTTGC	59.569	59.861	141	p4	(TGAT)3	12	4575	4586
AHGA9547	scaffold108937-1	ACACGCAGAGGTAGGCAATC	AACTAGCAAGGGAAGTGCCA	60.285	59.875	204	p3	(ATT)4	12	1969	1980
AHGA9550	scaffold108942-1	AGCCTGCAGGTGCTGCTC	GAACGCCACCCACTCCAG	62.942	62.744	267	p3	(TCG)4	12	1031	1042
AHGA9563	scaffold108979-3	TGAGGAGAGAGAAAGTGGTTAGG	GAATTGGATTTTTCCCCCAC	59.042	60.358	197	p5	(AAAAT)5	25	1788	1812
AHGA9565	scaffold108984-1	GTGGAAGAGGGAGTTAGGGG	TCGTTTCATCCAAATTCCTAA	59.928	57.243	102	p4	(TAAA)3	12	24	35
AHGA9566	scaffold108984-2	GACCGTCCGAGTAGCATCAT	TGGACATTTCCGCAGTAAAA	60.104	59.157	249	p3	(ATA)4	12	2726	2737
AHGA9571	scaffold108994-2	CATCAAATATGGATTCATCAAGAAA	TCCCGATTTCTCGGATATGA	59.268	60.371	249	p1	(T)139	139	8238	8376
AHGA9574	scaffold10900-2	TGGAGCACTCCTAGGGAGAA	TGACTGAACCAACGGCAATA	59.943	60.111	216	p3	(TGT)4	12	2501	2512
AHGA9581	scaffold109018-2	CTGATGATTCTCTGAGGTGGG	GCCTAGTTTAACCGGTTCGG	59.664	60.84	274	p4	(AAAT)3	12	2437	2448
AHGA9582	scaffold109019-1	TTCCTAGCCTCTCAGGACCA	TTTGGTGCACAATTGGAAGA	59.943	60.088	248	p1	(T)34	34	1613	1646
AHGA9584	scaffold109031-2	TTTTCAAAACTTCCTAACTAATTCTTC	AGAAATCTGATGTCGATATGGTG	57.175	58.085	112	p2	(TC)14	28	3601	3628
AHGA9587	scaffold109045-2	ATGGATATTTTTGTCCGCGT	TGAAATAACAATAAGATTGGGCTC	59.301	58.634	240	p2	(AT)13	26	1843	1868
AHGA9589	scaffold109053-1	GAGTTGTTTTGGATGACTGGG	TCCGATATCAAATTGGGTTCA	59.439	60.139	221	p4	(TTGA)3	12	3026	3037
AHGA9591	scaffold109053-3	GGTAATTGGGTGACCGCTAC	TTGAAAAACCCTCCCTACCC	59.316	60.159	278	p3	(TGT)4	12	4799	4810
AHGA9594	scaffold109057-2	ATGTGTCACACTAACGGCCA	TGTATCCACGATAATTCATGCTC	60.032	58.982	278	p3	(TTA)4	12	2150	2161
[truncated: 132,654 more rows]

## Sheet: read me
In the "SSR locus in the assembly sequences" column, the code before the hyphen represents the scaffold ID, and the number after the hyphen represents the SSR serial number in the scaffold.
In the "SSR type" column, "p1-p6" represent the motif types from momo- to hexanucleotide motifs, respectively, and "c" represents the compound motif type.
