# Supplementary material for: Genomic survey sequencing for development and validation of single-locus SSR markers in peanut (Arachis hypogaea L.)
Source: BMC Genomics. 2016 Jun 1;17:420. doi: 10.1186/s12864-016-2743-x (PMC4888616; doi:10.1186/s12864-016-2743-x)
Supplement: Additional file 2: Table S2. — The synthesized 1,790 developed single-locus SSR markers and their amplified situation. (XLSX 121 kb) [file 12864_2016_2743_MOESM2_ESM.xlsx]

## Sheet: Sheet1
Supplementary Table S2 The synthesized 1,790 developed single-locus SSR markers and their amplified situation.
Name of Marker	SSR locus in the assembly sequences	Forward primer sequence (5'-3')	Reverse primer sequence (5'-3')	Simple amplicon in the 12 inbred lines	Polymorphism of single amplicon in 12 inbred lines
AHGA46526	scaffold17698-11	TGGGAGATCCTTCCCTTCTT	GGAAGATCCCTTCCCAAAAG	Y	N
AHGA46527	scaffold17698-14	AAGGAGTTAACCGGGAGGAA	TGAAGCAAGAAAAAGCAGCA	Y	N
AHGA46528	scaffold17698-19	AAAACTTTCTTTATATTTGACCGATT	GCCACGTCAATTCATTATTAACC	Y	N
AHGA46529	scaffold17698-21	TGATGAAATATTAGGGATAAAGATTGT	TGAAAGTGTATCATCTTCAAAGTTATC	-	-
AHGA46530	scaffold17698-25	GCTTCTCTTTGACGCAGCTT	TCCCATCACTGCTACCAACA	Y	N
AHGA46531	scaffold17698-26	GGAATTTTGGGTTAGGGTAGA	CGTTATATCTTTGTTTTATGTGTTGAT	Y	N
AHGA46532	scaffold17698-28	CGATCCCTGAAGTGATGGTT	CCTCAATGCCCTCTCCAATA	Y	Y
AHGA46533	scaffold17698-29	TGATCTCCACTAAAAGTGAAGCAA	TGCAGATGAAAGAAACAAGCA	Y	N
AHGA46534	scaffold17698-32	TTGGGGTGGTGAAGTAGGTC	CACAATTGCCATTCCAAACA	Y	N
AHGA46535	scaffold17698-33	TTGGAATGGCAATTGTGAAA	CATAGTGGGAATGTGGGACA	Y	N
AHGA46538	scaffold17698-37	TTTCATCATTTTGACAACGCTT	GCACCTTGAATCTTTGGTTTG	Y	N
AHGA46539	scaffold17698-38	TCTGAGTCACACGCCAAAAG	AGCAGTGGAAGCATCTAGGC	Y	N
AHGA46540	scaffold17698-39	CGAAACGGTCGAGGAAGATA	CACAAACCTCCATTACCGCT	Y	N
AHGA46541	scaffold17698-42	TTGGCTCATCTCTTGCTTCA	AAAGAGATTCACGTATCCAGCA	Y	N
AHGA46543	scaffold17698-54	TCACACTATCCTTTTGACAACACA	TGAGAGCGATGATGAGGATG	Y	N
AHGA46544	scaffold17698-56	AAAATTTTGGAGCAGAGGCA	TGGAGCTGAAGAATGATTGAGA	Y	N
AHGA46545	scaffold17698-57	TTGTTCTTTTTCCTAAATCAAAGATTC	TTAGCGGACGAATGAGATGA	Y	N
AHGA146257	scaffold35308-6	TCAACCTCTAGGAGGGGAAGA	TTTCAGATGCAGGACGTGAG	Y	N
AHGA146259	scaffold35308-9	TCCGCCCTTTATTTTTGTGT	GCAGAACTAAGGTCGGCAAG	Y	Y
AHGA146260	scaffold35308-11	TGGTCACTGGAACTTAGCCC	ATCAAGGCATCGAATGGAAT	Y	N
AHGA146262	scaffold35308-15	CACCATTGCCAGGGACTTAC	ATTTTCGGATCAAATGGTGC	Y	N
AHGA164429	scaffold3789-4	TTCGACGGAATTATAGACGGA	CATAGCTGCACCTCCAATCA	Y	N
AHGA164432	scaffold3789-11	CAGGCATACTGATCAAGGCA	TTTTGATCACTGGTGCGTCT	Y	N
AHGA164433	scaffold3789-12	TGAAGTGTGGCCAAATCAAT	CTTGTGGCAGATGTTGAAAGA	N	-
AHGA164434	scaffold3789-13	GCCTCTGTCTGGCTTTATGC	TGCCAAGTGGCTCATTGTTA	Y	N
AHGA164435	scaffold3789-14	CCTTATCCTGCAAAACGCAT	TACCAAACAACAAGCCACCA	Y	N
AHGA164436	scaffold3789-15	AGGCCCAACTTGCAGAATTA	GAATTTTGTGGTGGTTTGGG	Y	N
AHGA164437	scaffold3789-17	TGCCCCTACCTTGTGGTATT	GATTGAATGGTGTGTGACCG	Y	Y
AHGA164438	scaffold3789-18	ATCAAAGCCTCCCAACAAGA	GTCATACCTTTGGCACCCAC	Y	N
AHGA164439	scaffold3789-19	TTGTAAACAGGGTTAGAAGTTTTGA	CTTCTTGTTGCGCCACTTTA	Y	Y
AHGA164440	scaffold3789-21	GTAACCTTGCAAATCGGTGG	CCATTGGAAACGTCTCTTTCA	Y	N
AHGA164441	scaffold3789-23	TGTACGGACATTACACACAGAACA	TTCTCTAGACATATTTGGACACACC	Y	N
AHGA164442	scaffold3789-24	GGAGGAGCAACTTCAAGCAC	ATTTTCCGACACTTCCATCG	Y	N
AHGA164444	scaffold3789-26	TTCTTCTCCTCTACCTGAGACCA	ATAGTAACGGTGACCGGCAA	Y	Y
AHGA164445	scaffold3789-27	GGAAGCGTGAGCTTTGGTAG	GGAAGAGAAACCACACACCC	Y	N
AHGA164446	scaffold3789-28	ACGTTTTAAAGCGACGGCTA	CGGTGAGTGGGTTATCGTTT	Y	N
AHGA164447	scaffold3789-29	GTTTGGAGACTCCCTTCCAA	GATGCACTTGCCGGTAGTTT	Y	N
AHGA164448	scaffold3789-31	TGACAAATGACTGAAACCAACA	TGTCACGAAAAATATTGTGGCT	Y	Y
AHGA164450	scaffold3789-34	GGGATAGGCATGCTTCATGT	GAAGATCACCGCCTATTCCA	Y	N
AHGA164451	scaffold3789-36	AATCCCACCCATTGACACAT	ATGGAGCTCGAAAAATCGAA	Y	N
AHGA164452	scaffold3789-38	ATGCATCATGTTGGTTGTGC	AGACGATCACTGTCGATCCC	Y	N
AHGA164453	scaffold3789-39	CGCTTTCTAAGCGTTTGGTT	CGATGAAAGCGGGAAAATTA	Y	N
AHGA164454	scaffold3789-43	GAAAAAGTAAAGCCTTACCCATGT	TGTTTCAATAGGACGCGATT	Y	N
AHGA164457	scaffold3789-46	GACATGTTTTGATGCATAATCTGA	AAATAACCCAGCCACACACA	Y	N
AHGA171401	scaffold38927-1	CGACGAACCACTGACTTTGA	TGATATTCGATCAATTGCGG	Y	N
AHGA171402	scaffold38927-2	CAAAGATCGAAAGACAGAGATTGA	GCGTTTGTTTTGAGATATTGGG	Y	N
AHGA171405	scaffold38927-5	TCACTGTCACGAAACTACTTATCC	CATGGCTCTTCTTGGGTGTT	Y	N
AHGA171408	scaffold38927-8	TTGCCAAAATTTAGGACTTCAAA	TCCTGTCTCTGTAAACAAACGC	Y	Y
AHGA171409	scaffold38927-10	TTCTGCAAACTGGCAACAAG	TGCGTTGACAGATACACACG	Y	N
AHGA171410	scaffold38927-11	AAGGGAGAAGAGGTGATGGC	TAGAGTAGAAAGCCGAGGCG	Y	N
AHGA171411	scaffold38927-12	CGCCTCGGCTTTCTACTCTA	GCCAAGCTAGAAACGTTGTTG	Y	N
AHGA171412	scaffold38927-13	TGAAAAAGTGAGATCACAACGG	CATGCATGTAAGGATTGAGCA	Y	N
AHGA171413	scaffold38927-14	CCCATTTTTGTGCAATGAGA	GAGGGATTGAACAACAACCTCT	Y	N
AHGA171415	scaffold38927-18	TGCGGTGCCATATATAACGA	TAACACTGGGACCAGCCAAT	Y	N
AHGA171418	scaffold38927-21	TGTTTATTGAGAAGGGTATTTTGTTG	TGATCTTCTCAAAGCAAGTGATG	Y	N
AHGA171419	scaffold38927-22	AGCTGACCACTCGACCAACT	CCCTTAGGCCTCACACAAAC	Y	N
AHGA284825	scaffold5707-3	CGCACCACAACCTCTTCTTT	AAAATTCCAAAACGTGACAAAAA	Y	N
AHGA284826	scaffold5707-4	TCTTACACTATTTTTACTCCGCTTTTT	CCTCCCATTTCCTCCTTTTC	Y	N
AHGA284827	scaffold5707-5	AAAAGGAGGAAATGGGAGGA	CTTCATCGACGAGTCCCAAT	Y	N
AHGA284829	scaffold5707-9	GGCTTTCAGATCTGCTTTGC	TGGAATACATAGGATGGACTCA	Y	N
AHGA284835	scaffold5707-25	CTCCAACACCACACCAACAG	TTTGGAGGGGGTAATTGATG	Y	N
AHGA284837	scaffold5707-27	CCGCTAAAAGTTTGTCGCTAA	TTGCACAGGCATTGACTCTC	Y	Y
AHGA284838	scaffold5707-28	TTGAGGCAATAAATCAAAATGAA	TGCTTATTTATGCACTTGTCTTTT	Y	N
AHGA284841	scaffold5707-34	GGTGATTTTTCTTGTGGGGA	GGCTTGTGACGGTGAGTTTT	Y	N
AHGA284842	scaffold5707-35	CATGCGTAAGGGATGTTTTTC	TCTCTGTTTGTCTCATTGCTCC	Y	N
AHGA284845	scaffold5707-40	CCGGTTTGGATAGATCAAATAA	GGAAGCGTGAGCTTTGGTAG	Y	N
AHGA284848	scaffold5707-45	AAAATTGGACTAGTGGCGCA	GACACGGAAAGTGTGTGGTG	-	-
AHGA328992	scaffold65300-2	ACATGAGAGTTTCCGCTCGT	CACAATCACTTGACTGGGGA	Y	Y
AHGA328997	scaffold65300-9	TCATGTTAAAGGAAAGACATTTTCA	GAAACCATTTTCTGTTTGGCTT	Y	N
AHGA328998	scaffold65300-10	GCTGCTCTCATACCTGCACA	GCATCGAGAACACAAACCAA	Y	N
AHGA328999	scaffold65300-11	TGCTTTGTACTCACAGTCCTTCA	TTGAGAAATCTTAATGATGCCG	Y	N
AHGA329000	scaffold65300-12	TTGAAGCTAACAATGTTTTTCAAT	CGTTTATGTTAATGGAGAGTTAGAGTG	Y	N
AHGA329001	scaffold65300-13	CTCTCCATTAACATAAACGTTCG	AAGAACGACGATGTGGAAAAA	Y	N
AHGA329002	scaffold65300-14	TTTTTAAGAGCATAAAACAAGAAGGA	TGTCACGATTAAAAAGTTTCGG	Y	Y
AHGA335253	scaffold66570-2	GCGGCTCAAAAGTCAAGTGT	TAATATCCAAAGCAACCGCC	Y	N
AHGA335255	scaffold66570-4	AACCGTGACACAAGTTCCTG	TCACTTTCTTATAGGAATAAAACCCAA	Y	N
AHGA335257	scaffold66570-7	TCTCTGACATGCTTCCATGC	AATCGAACCAAACCAAACTGA	-	-
AHGA335258	scaffold66570-8	CTCTCCGCCATCCATGTAAT	ATGGTGAGCTCGACGCTAGT	Y	Y
AHGA335259	scaffold66570-9	TCGTGCTCGTCATTATCTGG	ATGATTGGTTGGATTTCGGA	Y	N
AHGA335261	scaffold66570-12	GGGGATTTGGATTTTGGTTA	GGTTTTATTTCAATTCACACACACA	Y	N
AHGA335263	scaffold66570-15	TCATGTGATTCCGTTTTTGC	GAATATATGTGCGTGCGTGG	Y	N
AHGA335264	scaffold66570-16	TCTAACCAACAAAATATTCACTTTTC	TTTCTTGATAAAAACTCATAAAAGACA	-	-
AHGA342764	scaffold6817-10	ATTTCATGGCTAATGCCGTC	CTTGGGGTAAGTGGGTAGCA	Y	N
AHGA342765	scaffold6817-14	ATCATCGACGGTTCAAAAGC	TGCAGTTGGAGTTTTCATCG	Y	Y
AHGA342768	scaffold6817-21	TGCCGTTGTTAAGGATCACA	TCCCACTTATTGTTACATGCTCA	Y	N
AHGA342770	scaffold6817-24	GCTGGCCATGTTGTTATCCT	GTGTAGGGTCCGAGTTGTGG	Y	N
AHGA342771	scaffold6817-25	TGGATGATAGGGACTTATGGC	CCACAAAATTGGGGTTTATCA	Y	N
AHGA342772	scaffold6817-27	TTGCTCAGACTTTTGGACCC	TGAGGAATTTGTGTGGCTTG	Y	N
AHGA342774	scaffold6817-42	ACCCACCACTGTGACTCCTC	GTGTCTTGTTTTCGCTGCTG	Y	N
AHGA342775	scaffold6817-43	TTGGTTTTCCCTTTTTGTGC	TGTCCGTTAAGAAACAAAATTGC	Y	N
AHGA342776	scaffold6817-45	GGTCGATCAACATTTGTTATCTTG	CGGAAGAGGTGAATACCTGC	Y	Y
AHGA342779	scaffold6817-58	TCTGTATCTAATTTTCAGCGCA	TGGATGTATTTCAAAATCCAAAA	Y	N
AHGA342780	scaffold6817-59	TTTGGATTTTGAAATACATCCATTA	GGAACCCTTTGCATCCTTTT	Y	N
AHGA342781	scaffold6817-60	AAAAGGATGCAAAGGGTTCC	TCAAGATGCCAGGGTTTAGG	Y	N
AHGA363381	scaffold8002-3	TCCATCACTTTAAGGCTGAATTT	AATGTCATTGCACGCTACAAA	Y	N
AHGA363380	scaffold8002-2	TGGGAAATGCCAAGAAAGAG	AAAAGAAACGCCATATTATACCCA	Y	N
AHGA363382	scaffold8002-4	TTTGCAGTTCATCAATCCTTG	CGGTTTGAATTGGATTGAGTT	Y	N
AHGA363383	scaffold8002-9	CATTTTACCCATCCACGCTT	CAGCAATAAACAGCAAACAGGA	Y	N
AHGA363385	scaffold8002-14	GGGAGAGTGGATGAGATGGA	TTTGTAGAACCTCGGATAACAACA	Y	N
AHGA363387	scaffold8002-16	GGTAATTTTGGGGGTGGAAT	CGGAGTTTAGGGCCTTTGTT	Y	N
AHGA367819	scaffold8744-12	ATGCATTATTTGACTCCGGG	CAAGACCACTCATTGGCAGA	Y	N
AHGA367821	scaffold8744-23	ATCACCCTGGAAAGGAGAGG	CGTGTGAAAATATTTCTTTTTGACC	Y	N
AHGA367822	scaffold8744-24	AATTAGTGCCAAATTGGGGG	CATGTGAAATTGATCTGCAAAAA	Y	N
AHGA367823	scaffold8744-27	TCACGATCCCTTCTCCTTCA	AGGGGGAGTCAAAGGAAAGA	Y	Y
AHGA367824	scaffold8744-32	CTTTCGCAAAAATATGGGGA	TGCTGCTGTGTTCGTTCTTC	Y	N
AHGA367825	scaffold8744-33	GAAAGGGAGGACTAGGTTTTGAA	CAGTTATATTGCATCGCATATTTT	Y	N
AHGA367828	scaffold8744-37	GCTGGTACGCGCTTTTATTC	CTGACACAGGAGCTTCACCA	Y	N
AHGA367829	scaffold8744-38	CATCAGTCACGGAGAAGGGT	GCCGGTAAATCTGACGGTAA	Y	N
AHGA367833	scaffold8744-45	GGATCGACCTCACTTTCGTG	CAATGCCCGACTCCAATAAT	Y	N
AHGA367836	scaffold8744-54	TTTACCCAATTACCCACCCA	GACGTGAATGGGAATGGAAG	Y	N
AHGA367837	scaffold8744-56	TTGAAGGTCCCAAACCCATA	GTTTTCACCGGTTTTAGCCA	Y	N
AHGA367840	scaffold8744-59	AACATCCAGTCAGGAGGGTG	ATGGATTAAACAATGGCCGA	Y	N
AHGA368801	scaffold8912-16	TGGGAAAAATAGGTGTGCATT	ATCAATCAACCCACGAAAAA	Y	N
AHGA368802	scaffold8912-19	CAAAATTGGATTGAAAGGGC	GTGTTCGCTACATGCAATGG	Y	N
AHGA368803	scaffold8912-21	AGAAGCAGAAGCGACAGAGC	TATCGTCGGAAGTACCCGTC	Y	Y
AHGA374228	scaffold9848-1	GAAGGGAGCATTTCGAACAA	GTGTCCTAAATTCGAACCGC	Y	Y
AHGA374230	scaffold9848-4	ACCGAACTCTTCCAACCTCA	GCAAGCATCAGTCTTCTCCA	Y	N
AHGA374231	scaffold9848-5	TCCCAAACAAGATTTTTGAATTT	ACTTTGGCATTTTGGGACAG	Y	N
AHGA374232	scaffold9848-7	TCTGATTCGAGTCAATTCTCAAA	TCAAGCGGTTCACTTATTTTCA	Y	N
AHGA374233	scaffold9848-8	TAAGTGAACCGCTTGAACCC	CGATGAGGACAGAGACACGA	Y	N
AHGA374238	scaffold9848-23	AAATTTGTGTTGCCTAAATTACCA	TCCCCCGTTAGAATTGTCAG	Y	N
AHGA374240	scaffold9848-26	TCCTCCTCCTCTTCCTCCTC	TCGTAGTATCATTTAACGTGCCA	Y	N
AHGA374243	scaffold9848-31	TGAATGAAGGTTCGTCTTCTTCT	TTCTTCTTTCTCCTCTTCATCTTC	-	-
AHGA374244	scaffold9848-36	AAACACATTGTATTGTTCAACCG	ACCGCCGCTACCTTTTATCT	Y	N
AHGA374247	scaffold9848-40	TTTTCACCCTTGCCAACATT	GTCCAGCCTTTAAGGGAAGC	Y	N
AHGA374249	scaffold9848-43	TTTTGATATGTGTGTCCTTGTCC	TCGGACCCTTCGATTTGTAT	Y	Y
AHGA374250	scaffold9848-45	AAGCTTTTCCTTGCATAGGGT	AAAGAAAGAGAAGTGTAACCCACAA	Y	N
AHGA374251	scaffold9848-51	ACATTGCACTCGAAACGTCA	TATCTCGTTGAGTGTGCCGA	Y	N
AHGA374252	scaffold9848-52	TTAAACTGGCAGAACCCGAC	TTGTGGTGGGCAAAAGAAAT	-	-
AHGA374254	scaffold9848-57	CTAGCGCAGGGGATAGACAC	GCCTTAACCCTCAATCCGTT	Y	N
AHGA374255	scaffold9848-60	ACATCTTGCGACGTAGGGTC	GTGCGGAAGGAAATGAGTGT	Y	N
AHGA374256	scaffold9848-62	CTCTCTTATCGGAACAGCGG	TCTCCTCAGCAACACACAGG	Y	N
AHGA374257	scaffold9848-63	TGCCAAACCTCATTATTTTCG	TGAGCTTGACCTAGGACTTATCAA	Y	N
AHGA374258	scaffold9848-64	CGAAATTATACAAAAATCAAGCGA	ACAAATCATGCATGGCAAAA	-	-
AHGA374259	scaffold9848-65	GCTGAAAATCACCGCAAAAT	TGAAATTCCCTTCCTTTGAA	-	-
AHGA374260	scaffold9848-66	GGTTTCTTTGATCACAGGGG	CCAATTTGGGTCAGCTGTTT	Y	N
AHGA374261	scaffold9848-67	GGACACAGGTATGCCACCTT	GGGAGTGAAGTGCTTATGGC	Y	Y
AHGA140587	scaffold34541-1	TTTTTGGGTGGTTGGAAAAA	GGGAGAATGGGACCAAAACT	Y	N
AHGA140588	scaffold34541-2	AGTTTTGGTCCCATTCTCCC	TTGTGCATGATTTTTCAAGGA	Y	N
AHGA140589	scaffold34541-4	TAGCAAGGTGGCAACACAGA	ATAGACTCTTTGCGTCGCGT	Y	N
AHGA140591	scaffold34541-6	TGCCAAATCTGTCGCTAATG	CATTGCCAACTGTTACTACCCA	Y	Y
AHGA140594	scaffold34541-15	TAACCCTCGGAACAGTTTGC	CAAGGAATTGCAGGGAGGTA	Y	N
AHGA140595	scaffold34541-17	CTGCCGTTTCCTCTTCTTTG	CTGCATTTGGGTTTGGAACT	Y	N
AHGA140596	scaffold34541-18	CAACTACGCCGATAGCATCA	GGCCTTCCTTTACTTCGACC	Y	N
AHGA140598	scaffold34541-21	GGGACGTCGCATACCAATAG	GACTGGTTCGGTCCAATCTT	Y	Y
AHGA140599	scaffold34541-23	GCTCCTTCAAGAACCGAATG	GTCTAGCAGCAATGTTGGCA	Y	Y
AHGA140601	scaffold34541-26	CGAACCCTTTTCCCCATATT	AAATAGGGGCCGAGCTAGAG	Y	Y
AHGA140602	scaffold34541-28	CACGAGTTAACGGAAAGGGA	AGGACTGAACGACGAAGAGC	Y	N
AHGA140603	scaffold34541-31	GATGTATGTGAGAGGCGCAA	AAGTTGTAATTTAAATAGCCAAACATC	-	-
AHGA140605	scaffold34541-35	TAACCCACGGTCAGGAAAAG	CTTCCCTCCAGATCTCCCTC	Y	N
AHGA140609	scaffold34541-39	GGGCTTCTAGTGATGGTGGA	CACGTCGAAGTTCGTCAAAA	Y	N
AHGA140610	scaffold34541-40	GCCTTGCCCAACTAATCTTG	CGATAGCGATAACGATGAGGA	Y	N
AHGA140611	scaffold34541-41	TCAGTTCAAAACAAGCACACAA	TCGGTCCGGTTCTGTCTTTA	Y	N
AHGA140613	scaffold34541-46	CCACCAAAATCTCAAGGACAA	TGGAAAGGGAAAGAAGGTGA	Y	N
AHGA327379	scaffold64996-3	AACGTTTGGTTTAACTGCCG	AGAAGAAATCGGGGAAGGAA	Y	Y
AHGA327380	scaffold64996-4	TCTCCCGAGCTTTCATTGAT	TCATCCTCAAACATAGCCACA	Y	N
AHGA327382	scaffold64996-8	TCTTCAAATTGTGACCGTCAAG	GCTTCCATTCAAGCTAGCAAA	Y	Y
AHGA327384	scaffold64996-12	GTGGTTGAGGAGGAGGATCA	TATTTTTGGGTGGGATTGGA	Y	N
AHGA327386	scaffold64996-20	ATTTGTGTAGTTTTGCGTGTGT	TTGTTGCGAGACAACTTGGA	Y	N
AHGA327387	scaffold64996-22	GAGCAATTAACAATCCACCCA	TGCAAAAGAAATGAATTTGGA	Y	N
AHGA327388	scaffold64996-24	GCTGTCACCTCTTCCATTTTG	TGAAGGAATTGAAGGGAGCA	Y	N
AHGA327389	scaffold64996-25	TCGCCATAAGTAGTGTGGCA	CATTTTTCAATCTGTCGGCTT	Y	N
AHGA327390	scaffold64996-26	TTGGAGAAAGACGAAATGAGC	TTCCGTCTTGTGTATGCAGC	Y	N
AHGA327391	scaffold64996-27	TTGCTTTGCTTGCTTATCCT	TGTTGCACAGATGATTAACAAAA	Y	N
AHGA327393	scaffold64996-33	CGAGTGGGAGGAACTAGTGG	TGTCAGCGATGCAAACTTTC	Y	N
AHGA327395	scaffold64996-35	ACCCATAACCCACATGCAAT	TTGATTTTTCTTTTGCCTCCA	Y	N
AHGA327396	scaffold64996-36	TCTTAAATTCGAACCGCGAC	TGGAAACACAGCGACAGAAG	Y	Y
AHGA327397	scaffold64996-38	TCTCATCTTTTCCGCTTTTTG	TTTCCTAGGGTGCTAGTTGAATG	Y	N
AHGA327398	scaffold64996-39	CATTCAACTAGCACCCTAGGAAA	AAAGATATCAATAATTCGGATAGTCAA	-	-
AHGA327399	scaffold64996-40	TCTAGAAAATTCGGTTGCCTC	TTTACGCAAGGTCCAAAACA	Y	N
AHGA327401	scaffold64996-43	AAGTCATTGGCTCCCTAGCA	GGTTTTGATTTGGAGCAAGC	Y	Y
AHGA327402	scaffold64996-44	GCTTGCTCCAAATCAAAACC	CCCCACACGTTTAGTTGCTT	Y	Y
AHGA327403	scaffold64996-45	TCTTTTTCATACTCGCTTGGC	GCATGTGATGATTTGTTGGG	Y	N
AHGA327404	scaffold64996-46	TCATCACATGCCCTTCAAAA	TCCGAATCAAAGTAGGGTGC	Y	Y
AHGA327406	scaffold64996-49	TTGTTCTATGTGGAAGATTAGGAAGA	CAATGATCGCATTGGTCAAA	-	-
AHGA327408	scaffold64996-52	TCTAAAAATTGGGGCTCTGC	ATAGGGGGAGAAGGAAGCAA	-	-
AHGA327410	scaffold64996-56	CTGCACTTTATTCTGCTGCAA	TCCGATGAAAATACAAGACCAA	N	-
AHGA327411	scaffold64996-57	GCTGTTGGCCAAAAATCAAT	AAATGGGGCTGATAAGAATATGA	Y	N
AHGA327412	scaffold64996-58	GCAGGCAGGTTGAGAAAAAG	TTCGAGATGATGTGGCTGAG	Y	N
AHGA362460	scaffold7884-1	TTTATGCGGGTAATTAAATAGAGC	AACCCTAAAATCGGAACCCT	Y	N
AHGA362461	scaffold7884-5	GTAAACAATGACGTTGGGGG	TTCTTCCCAAAACCTTCTGC	Y	N
AHGA362462	scaffold7884-6	GCGGTTTTTCTACTCCCTCA	GCAAAAGGAAAAACATGGGA	Y	N
AHGA362463	scaffold7884-7	TCGAGCATCCCTAAATTCTCA	TAGCCATAGCAAAGTTGGCA	Y	N
AHGA362464	scaffold7884-8	ACCATGCTTAAGCCATACCG	CATTTGAAAGGGGATGAGGA	Y	Y
AHGA362465	scaffold7884-9	TTTCGCATTTTATACATGGCA	CTGATGGATGATTTGTCAACG	Y	N
AHGA362466	scaffold7884-11	GCGTCTCTCTCATTTTTCTAATGC	TGCCTTTTCTATTTCATCGTCA	Y	N
AHGA362467	scaffold7884-12	GAATAGTTGCGATTGTACGACTG	CAACTATATGAAGAAAACCACTCTTTT	Y	N
AHGA362468	scaffold7884-13	TTGATGATATATGTCGCGTCTTG	ACTACCACCATTGCTACGCC	Y	N
AHGA362469	scaffold7884-14	CACCCCATTGACATCCCTAT	CGCTGGCCTAAACTATTCAA	Y	N
AHGA362470	scaffold7884-15	TATCCCGTGGAAGAGGACAG	AAAGAACAGGGAGATGGGGT	Y	N
AHGA362471	scaffold7884-17	ACTTGCGTTTTGTTGCCTTT	ACGGAGGCTGTGTTTTGAGT	Y	N
AHGA362472	scaffold7884-21	GCAGCATCGCTTACTTGACA	TTGAGAGGAAGAAGGTTTTGAGA	Y	Y
AHGA362474	scaffold7884-23	TGTTGGATTTTTATTAACTGACAACTT	GGAATGAATTTAACTGAATCCACA	Y	N
AHGA362475	scaffold7884-24	TCATTGATTAAATGTGGATTCAGTT	CGGCTTTCAGGTATCAATTTC	Y	N
AHGA362476	scaffold7884-26	TGGAACCATCTGCAAATCAA	CACGTTGCAATGATACTGAATG	Y	N
AHGA362477	scaffold7884-27	TTTTCAAATTTAGAATAACACGCTTTT	TTCCATAACTCTTATTCTTTCTCTCTC	Y	N
AHGA362479	scaffold7884-33	TTCAACAGCTTCTTCCAGCA	TATCATAATCCATGGGCCGT	Y	N
AHGA362480	scaffold7884-34	CACACCGCCATTTCTTCAC	TGCCAGCTAGGGTTAACAGC	Y	Y
AHGA362482	scaffold7884-38	AACCAATCCAGATCCAGGTG	TTTGGGTGACTATTACAACACCA	Y	N
AHGA362484	scaffold7884-41	AAAAAGAGGCCACCTACATGA	TCAAGTATTCGTTTCTCTGGAACA	Y	N
AHGA362486	scaffold7884-44	TTTGAGAGGCCAGAGGAAGA	TTGGACCAAAATACCCTTCTTT	Y	N
AHGA362488	scaffold7884-47	GCTGGGCCGTAGCATTATTA	ATTGCAACACACAAGTGGCT	Y	Y
AHGA362489	scaffold7884-48	AAGCCTCTCTTCGTGATCCA	AATGAGAGTGCTGGCTTCTGA	Y	N
AHGA362490	scaffold7884-50	TTTGTCGCTAAAAGATTTCAAAAA	TGAGTATGGTTGGAGTTGGAGTT	Y	N
AHGA362491	scaffold7884-51	GCAAGGTCGGTCATCATCTT	TGAGGTTGATGCTTGGACAC	Y	N
AHGA362492	scaffold7884-52	CCAATATCCTCGTCCACTCAA	TTTTTGTTTGACTATGTCTTTGTTG	Y	N
AHGA362493	scaffold7884-54	AGTGAATGGGTTGAGCCTTG	GCACCCCAACCTGTAAACTC	Y	N
AHGA362494	scaffold7884-59	TGCCTATTTCAAGTAGAGGTCTCA	TGATAAATTTCACAAAAATCAAACA	-	-
AHGA362496	scaffold7884-61	GCAAATAATCTTTGATCTTCCTATCA	CAATGTCACAAACAATTAATAATGAGG	Y	N
AHGA362497	scaffold7884-63	GAGGAGAAGGAGGGAGGAGA	CATAATTTCATTGCCACCCC	Y	N
AHGA362499	scaffold7884-66	GTTGCTCCTGCTACTCAGCC	AAAATTGAGGCACGAATTGC	Y	Y
AHGA362500	scaffold7884-67	CAGACAGGGGTTTATGTCGAA	AAAAATGAGAATGAATTACGGAAA	Y	N
AHGA362502	scaffold7884-69	TGCTGTGTTCCTGTGCAAAT	AAAGGATCCCCACAAATTCC	Y	N
AHGA362504	scaffold7884-71	GTCGAATAGGTGGAATGCGT	TTGGCTCCAAAGTTTCCTTG	Y	N
AHGA362505	scaffold7884-72	AAGGAAACTTTGGAGCCAACT	GCCGATCTCTTTCACGGTAT	Y	N
AHGA23447	scaffold13418-4	GCATAAGACTCTGTCTGGTAGGG	TCAAAATCAAACCAATAATTAATCCA	Y	N
AHGA23448	scaffold13418-5	CGAGTAAAAACCGGCAAAAA	CACAATAATTGAAATAGATCAAGCAGA	Y	N
AHGA23452	scaffold13418-10	TGATCATTCAACCATTTAGTCAAA	TTGTTCCAAGCCCAGAATTA	Y	Y
AHGA23454	scaffold13418-14	TCAAATACAATAATATGAGCAACAAA	GTCAATGCAATGGACCAAGA	Y	N
AHGA23455	scaffold13418-15	CACCAAAAGCAACATACTTATACACA	CGCCGTTGTCTATTCTCCAT	N	-
AHGA23456	scaffold13418-17	AGTCCAGTACGATTACGCGA	CCATGACCTCATGCTGTTTG	Y	N
AHGA23459	scaffold13418-23	GCGGCTCATATGCCTATCTC	TCGAAATGAGATGTGGATGG	Y	N
AHGA40094	scaffold16480-1	TCTTGCAGTACTGATCCCCC	CCGTCGATTTTACCAGGAGA	Y	N
AHGA40095	scaffold16480-2	ATAACGATGATGGGTCGAGG	TGAAACCATGCCATTTCATT	Y	Y
AHGA40096	scaffold16480-3	TCATAAGTTTGTTAATGTATTGGACGA	TTTTGAAAAATTATCTTCTCTCGTTG	Y	N
AHGA40097	scaffold16480-4	AAAACAACGAGAGAAGATAATTTTTCA	TGATTGAAGGAAAATTAGATAGAAAGA	Y	N
AHGA40100	scaffold16480-7	TGTCCTAGCATTGCCAACTC	TACTTGTCCCAACAGGTCCC	Y	N
AHGA40104	scaffold16480-17	TTCGGATTATCACAGGTTGAAA	TTGTTTTTAGGCATGGGCTT	Y	Y
AHGA40105	scaffold16480-18	AAGACGAGAAGGGAACACGA	CTTGCTCGGTAGCAATGACA	Y	N
AHGA40106	scaffold16480-19	TCGTTCCCATCATTGGTTTT	ACCAGGTCCGAAAATGACAG	Y	Y
AHGA40108	scaffold16480-21	CCACGTAAATTCACTAAACAGAAAAA	CTGGCGTTGCATCCTCTC	Y	N
AHGA40109	scaffold16480-22	CAGCCTTGAACCAAGCATAA	TCCTTGATAACAAAAGGGGAA	Y	N
AHGA40110	scaffold16480-23	AAATGGACGAAAATAGGGGG	AAAGGCAAAAGGCACATGAC	Y	N
AHGA40112	scaffold16480-28	CGGTTAATTAGTCGCGGTTC	GTCTGGAGGTTCCTATGGCA	Y	Y
AHGA40116	scaffold16480-37	TTTAAAAGGACTCTTATGAATGAAATG	TCGCTGATGGCAAGTACATTA	Y	N
AHGA40117	scaffold16480-38	TTTTTAGCCAGCACTTAGCCA	TTGCCCAAATTATTGCCTTC	N	-
AHGA40118	scaffold16480-39	GTCAGATTTACCGGCGAAAA	ACCTTTTACGATGTGGCAGC	Y	Y
AHGA40120	scaffold16480-44	CGCCGAAAGATTTTTGACAG	AGAAACTCACATAAACAAGCCTTT	Y	N
AHGA40121	scaffold16480-45	TTAAAGGCTTGTTTATGTGAGTTTC	TTTTTGAGAAACTGCAATTTATATCAT	Y	N
AHGA40122	scaffold16480-46	TCTCCCTCGTCTCTATGATTTTT	CACGGGCAAAGTTTCTCTTT	Y	N
AHGA40124	scaffold16480-48	AAAGGGTTCACATGCTCCTG	TGTGCATCTTCTTGGTTTGG	Y	N
AHGA40125	scaffold16480-49	AGCAATGACAAGCACCACAG	CTACCACCATCTTCGGTCGT	Y	N
AHGA40126	scaffold16480-50	ACGACCGAAGATGGTGGTAG	TCTGAAATGCATGTCTTCCG	Y	N
AHGA40127	scaffold16480-51	GCCCAAAACTAAATTTCATAACA	GCTAAAAAGGACAATGGCGT	Y	N
AHGA40129	scaffold16480-54	AATCACCAACCGTCACCATT	CATTTTCTTTCTTGATGAGTAGGACA	Y	N
AHGA40131	scaffold16480-58	GCATGCAGCTATGACTTGGA	TCCGTATGCTATGCGAACTC	Y	Y
AHGA40133	scaffold16480-60	TGCTTTAATACAGCGTTTGGT	TTGTGAATAGGATCATTTCATGG	Y	N
AHGA40134	scaffold16480-61	CCTTCCAAAAGTTGGGATCA	AGAAGAAACATGGCAGCTACA	Y	N
AHGA40135	scaffold16480-62	ACCCATTTTCGTGCAAATTC	TCAATACTTTCGTTGCATGGAT	Y	Y
AHGA40136	scaffold16480-63	TGAATCCATGCAACGAAAGT	GTCTTCACAACTTGATTCATTACAA	Y	N
AHGA40137	scaffold16480-64	AATGGTGGGGTTCTTTTTCC	AAAAATCGACGGCACAAGTC	Y	N
AHGA40138	scaffold16480-68	TGATTGATGATTTTGATGATCG	ACACCCTATCACAACCTGCC	Y	N
AHGA40139	scaffold16480-69	GGAAATGGTTGATTGGTTGC	CAAAGGGGGAAAATAGGCTC	Y	N
AHGA40140	scaffold16480-71	TCCATGAAGTGGTCAAACGA	GGGTAGGCTTTTGGGGATAA	Y	N
AHGA54443	scaffold19203-2	CCACACCACTCTAACGCAGA	ATCGGATCACTAATGCCGTC	Y	N
AHGA54444	scaffold19203-3	TCTCAAGGAACAAAGTGGGG	AGACGCAACTCGTAAGCACA	Y	Y
AHGA54445	scaffold19203-4	TGAGGAAAACTGCGTGACTG	CCCCTTCTTCTTCCTCCTCA	Y	Y
AHGA54447	scaffold19203-13	CCCAATCCTAGACCCAATGA	GGGTAATGGGAGGAGAAGAAA	Y	N
AHGA54448	scaffold19203-14	TTTCTTCTCCTCCCATTACCC	TCTGAACTTTTCATTATAAGGTGGAA	-	-
AHGA54449	scaffold19203-15	AGCAAGCAGTGCAGTGAGAA	CCCTTGTCCTCTCTCAGTCG	Y	N
AHGA62110	scaffold2074-6	ATGATAACGATGGTGGTGGC	CGCATTGTCATTGTTATTGCT	Y	N
AHGA62112	scaffold2074-8	ACCCAGAGACAGACTCCAGC	AAAGCTTTGCTCTCTTTCCC	N	-
AHGA69693	scaffold22204-1	TGGTGAGGAAGAGGAGGAGA	AAAAACGCATTCCCATTATGT	Y	N
AHGA69698	scaffold22204-7	TGGATGGTCGCCTCATCTAT	GCACGTGAAACTAGGCACAA	Y	N
AHGA69699	scaffold22204-8	CACGTGCTGATGAGTTTGGT	TGATGGGCTGGATTATTAGC	Y	N
AHGA69702	scaffold22204-11	TTGGTCATATATTATCTTTGTTCGAT	AATTTTCATGAATTACAGCACCA	Y	N
AHGA69706	scaffold22204-18	TGGATCCTCTCCAGGAAAAA	TGATTTGGGGATGTAATGGG	Y	N
AHGA69708	scaffold22204-24	TGCCTGCAGCTTGCTTAATA	GTGGTGCCTGGTTTCAATTT	Y	Y
AHGA69709	scaffold22204-25	AAATTGAAACCAGGCACCAC	TCAAGACGATGGATTGCGTA	Y	N
AHGA69710	scaffold22204-26	TGAATAATGTGAACAATCGATTAAAAA	GTGGGGTTGGAATAGTGCAG	Y	N
AHGA69711	scaffold22204-27	CGTGGATGGTTGTTTTGTTG	GGTGATGATATCTCAATTCTCCTTG	Y	N
AHGA69712	scaffold22204-30	AAAGTTCAAAAGGCTTGAGCTTAC	CAGATGAAGATATGGACACGG	Y	N
AHGA69714	scaffold22204-35	TCGAGAGGCATCATGAGTTG	GCTAGAAGTCAGGAACTTTGCAT	Y	N
AHGA69725	scaffold22204-55	TGCACTCCATTGTGTCTTCC	ACAGTTGAAGTTGGCTCCGT	Y	N
AHGA69727	scaffold22204-59	TGGTAACTGAATTTTCACCGA	TTTGCATCAACATTTAATCAACAA	Y	N
AHGA69732	scaffold22204-68	GATCGGATTAGATGTGCGGT	TCAACGTGCCTATCCATTTG	Y	N
AHGA69733	scaffold22204-69	AATCTTCGACAACCACGACC	TACCACTCCATTCCCCTCTG	Y	N
AHGA69735	scaffold22204-74	TCATTTTCCTTCTTCGGATG	GTTTATGATGATCGGGCCAC	-	-
AHGA79869	scaffold24110-5	AAATTTACTCGGTTTCGATTTTT	TGGAAGTGAAAGTTTTGAAATTG	N	-
AHGA79870	scaffold24110-8	GAGATTGGCTATATTTGGGTTATG	ACGAGATACATGCAATGCCA	Y	N
AHGA79871	scaffold24110-10	GGGAAAATAGAAGGCAAGGC	TGCTTTAGGGGTTGGATTGT	Y	N
AHGA79872	scaffold24110-11	GAGGAACGCAAATCGGTAAA	CTGCAATGGCTCCTAATGGT	Y	N
AHGA79873	scaffold24110-12	GGAGGCAGATACTCGCATGT	GTACTTGTCCCACGGAGAGC	Y	N
AHGA79877	scaffold24110-17	AAAATACGTCAACAACGGCG	CTTCCGGCATTCTGTTTCTC	Y	N
AHGA79878	scaffold24110-19	AATGTGAATGTGCGTGGTGT	TTTGGGAACCTTCCAACTCT	Y	N
AHGA79883	scaffold24110-25	TCTGGAATAAACGAAGCAATCA	GCACTCGCAAGTTTAACGGT	Y	N
AHGA79884	scaffold24110-26	AAAAGAAAGAGGGTGAGGGG	TATTGGCAGTAGCAAAGGCA	Y	N
AHGA79887	scaffold24110-31	CCTGCACACCTGCTTATGAA	TTTGTGCCTCGATAAAACCC	Y	N
AHGA79889	scaffold24110-33	ACAGATCCTGGATGGACGAC	TTCCTTCCCCTCATCTTGTG	Y	N
AHGA79892	scaffold24110-39	ACCCAAAAGACACCACCAAA	GAGAGACATCTCGCTGAGCA	Y	N
AHGA79893	scaffold24110-40	AGGCTCATTAATTGCGGTTG	AATGTTGGGGACAAAAACGA	Y	N
AHGA79894	scaffold24110-41	AGTGGAAAGGTGGAAGACCA	CGCCTTCGAATAAACGATCT	N	-
AHGA79898	scaffold24110-49	GTTGTTGAAGTTGCCGGTTT	CTCTGCATTTTTGGTGGGTT	Y	Y
AHGA79899	scaffold24110-50	TGTCTTTACAATTTCGTGGGT	CCTTCACATTTGCTTTTGACA	Y	N
AHGA79900	scaffold24110-51	GGGTAAGGCAGTTCTGTGTGA	TGGATCTGCATTATCCCTCA	-	-
AHGA79901	scaffold24110-52	CATTATGCACAGGTCTGGGA	TGGGACACTAACCCAAAAGC	Y	N
AHGA79902	scaffold24110-53	TGCGCAACTTAATACATTTTGG	ATTTTGTGCATGCTTGGTTG	Y	N
AHGA79904	scaffold24110-58	ACTCTATGCCACCCTTGTGC	ATGAAATTTTTGGCGTCGAG	-	-
AHGA79907	scaffold24110-69	CATTTGATTTCAGTGCATCAATAA	TCACAGATAGTTTTCGTTTCCG	Y	N
AHGA186241	scaffold41197-1	CACGGCATTTCCTCTTTCAT	TTAGGCACCAAACAAAAGCC	Y	N
AHGA186247	scaffold41197-10	TCAAGCAAGATAAACAAATCGC	GCTTCATGATTTGAAGCTTGG	Y	N
AHGA186254	scaffold41197-24	AGCCCAAAGGACTGGATCTT	AACGCCAGGAAGACAACAAC	Y	N
AHGA186257	scaffold41197-28	CAGCCCGAAATTCACGTC	AGCCTAAACAAAAATGGGGA	Y	N
AHGA186259	scaffold41197-33	TTTACACATGTATTTTTGTCATGTTTT	GAACATAGAAACAGGGAGCGA	Y	N
AHGA186260	scaffold41197-34	TACCATGGGTTCAGTGGTGA	TGGGATTTCATTCTCTTGTGC	Y	N
AHGA186261	scaffold41197-35	GATTTGGGGTAAATCCGTCC	TGAATGTCTGGACAAACGACA	Y	Y
AHGA186262	scaffold41197-36	GCCGTTCATTATGCCTTGTT	CAGTTTTTAACGCGGGTCAT	Y	N
AHGA186263	scaffold41197-38	CAGAATAACGGAGGAATTCGAT	CTTGCCAAGCTTTTGAGGC	Y	N
AHGA269449	scaffold54433-2	CTGCTCGATTTGATTTGGGT	CCATTTTCATCTCCAGCACA	Y	N
AHGA269450	scaffold54433-5	CCGTAGAGAATCCACTCCCA	TGGAATGAAGAGGTGGAAGG	Y	N
AHGA269451	scaffold54433-10	TTCGGTGGGAACAAAAGAAG	ATAAAGGGGATTGGATGGGA	Y	N
AHGA269453	scaffold54433-12	TTACCCGTTTTTCAAGGCTC	TCAATCCATGCGAAACAAAA	Y	N
AHGA269454	scaffold54433-14	CAACGGGTTGATGAGGAGTT	AAGGTTATGTCCCTTTAGGCAA	Y	N
AHGA269455	scaffold54433-15	TTTACAATTTGTGGGGTAAATCA	TTCTAAACACCCCAACACTTTT	Y	N
AHGA269456	scaffold54433-16	GCTGCATGGCACATCAATAA	ACTAAATTTGGAGGGCGTGA	Y	N
AHGA269457	scaffold54433-17	TTGTACACATTTTGGTGGTCAAG	AAGCCGGTCACATAGTCCAC	Y	N
AHGA269458	scaffold54433-19	CTTGCCGGTTAGTCTGTGGT	GAGTGGTAATTGGGGGTGAA	Y	N
AHGA269459	scaffold54433-20	TCCCCACCAAGTACAGTCATC	ATGTTGAGTGTGGGTGGGAT	-	-
AHGA269461	scaffold54433-24	TCATTCAAGTGCAAAGACCATC	AGAAGGGGTAGGTCCTGGAA	Y	N
AHGA269462	scaffold54433-26	ACCAATCGATCCATTATTGC	CCCAAGCTAATGTCAGAACCA	Y	N
AHGA269463	scaffold54433-27	TGCACAGCATACAATGACGA	AAAGTTGCTGCCCAAGCTAA	Y	N
AHGA269464	scaffold54433-28	TTTGATTGTGTTTTCTTTTCAGC	CCCCCTTCCTAAGTTGCAC	Y	N
AHGA327208	scaffold64964-2	CTGTGGCTTTGTGATTGTGG	TGAGAAGCGTGAACAGAACG	Y	N
AHGA327209	scaffold64964-3	CGTTCTGTTCACGCTTCTCA	TGACGAGGGTGTCAAGATGA	Y	N
AHGA327210	scaffold64964-4	CAAGTTTGAGAGGATCAAATCCTAA	CATTCTTTTCCTTCCCTCCC	Y	N
AHGA327211	scaffold64964-5	GTCTCCCATGGAAGCAATGT	GAATCGCTTGTAACCCCTGA	Y	N
AHGA327212	scaffold64964-6	ACGTAACAGACGAACAGCCC	CCGAGCTTTTTCCTTTGATG	Y	N
AHGA327217	scaffold64964-15	CCATCGAATCCTTTGCCATA	TTCAGCCACTTGATTGGATTC	Y	N
AHGA327218	scaffold64964-20	CGTTGCTGAGCCAACTATCA	CGAGCGTTTGAATCAGAGAA	Y	N
AHGA331940	scaffold65870-5	TGTTACACCCAAAGTTACTGCAA	TCATCATCATCGTCTTTCTCTTC	Y	N
AHGA331941	scaffold65870-7	CACACCTCAACCACCACTTG	TTCACGAACTTTGTTGTCGTT	Y	N
AHGA331942	scaffold65870-9	AAAATTCGATCCAACCATGC	GCTATGTAAAAAGTGGAACAGGG	Y	N
AHGA331943	scaffold65870-12	GAAGAAGTGGTGGTGACGGT	AACTTTAGTCATGCGCCCTC	Y	N
AHGA331945	scaffold65870-14	AATGCGGCGTACTTGCTTTA	TTGTCAATTAAGGAAATTTTATTAGGA	Y	N
AHGA331946	scaffold65870-16	AAAAGCTTTGATTAATATTATGAGCC	AAAGGGGGTTACATGTGGGT	Y	N
AHGA331947	scaffold65870-17	ATTCACTCACCCACCGTCAT	CGGTATGGCGGTACTAATGG	-	-
AHGA360302	scaffold75407-1	CAGGCCGTAACAGTGTTCAA	TCAAAACGGCACTTAATATCG	Y	N
AHGA360303	scaffold75407-2	TGCAGTTGAGTTTCTACCTTCG	GCGGTCTGCCGATTTTAGTA	Y	N
AHGA360304	scaffold75407-5	TACGGTGTGCGTGAGACAAC	GTCCATAGCAAACCAGGCAT	Y	N
AHGA360305	scaffold75407-7	CTCATCATATGCTGTCGGGA	TTCAAGATCCCTTTCACATGC	Y	N
AHGA360306	scaffold75407-8	ATCAACTTACACGGGACCCA	TCATGTTTGTTGGACTTTGTGA	Y	N
AHGA360307	scaffold75407-9	GCTGGGCATATTTCGACTTT	ACTTTTCGGACATGAACTCTCT	Y	N
AHGA360308	scaffold75407-10	AAGAAAAGCACGCAAGTGGT	TTGGTGGCGGATCTTATCTC	Y	N
AHGA360309	scaffold75407-12	CTTCTCTTGGCGGTGTTGTT	AAAGAAGATGAGCAGCGACG	Y	N
AHGA360310	scaffold75407-13	TCCCATTATTCCCATGCCTA	ACAATTGCAGGTGTCCATGA	Y	N
AHGA360312	scaffold75407-16	TGATGCTCTTGATACCATGTGA	TGCCATTTCAATTTTTGTCA	Y	N
AHGA360313	scaffold75407-17	CTAAAATCGTTGTGGCCGTT	CCCTGTATATCACCACATCCA	Y	Y
AHGA360314	scaffold75407-19	AAACCGTTTCCTCTCACGAA	AATCATTGGATTGGATCGGA	-	-
AHGA360318	scaffold75407-29	AGTGCGTGTAATGACGCTCTT	AGAGGCTTTTGTTGGCTCCT	N	-
AHGA360320	scaffold75407-32	TCAATCACTGTACTTGGCTTTGA	AAATTTCTGCACGTGGCTTT	Y	N
AHGA360321	scaffold75407-36	TGGTGCTCTTCAGAAAAACAAA	ATCCTTCCAGTTGCGACATC	Y	N
AHGA360322	scaffold75407-38	GAGTTTCCAGCCTGCTCTTG	TGTTACCGAAAGTTTGAGCG	Y	N
AHGA360323	scaffold75407-44	CAGTCTGGTCCCGAACATTT	CGTGGGTAGGGTAAGGTTGA	-	-
AHGA360330	scaffold75407-57	TGATCACAGAGCAGTGGGAG	TTTCAAAATGGTGGGAGAGC	Y	N
AHGA360333	scaffold75407-63	GACACCAATTGAACACGCAC	AAAGAATCCCTTCACCGCTT	Y	Y
AHGA360334	scaffold75407-64	AAGTGCCATCATGACTAATGAAAA	TTCCATCTCATCAATTCTTTCAA	-	-
AHGA360335	scaffold75407-65	TCGCTCTTTTCCATCTCGTT	TGTGAAGGTGGGCATATTGA	-	-
AHGA360336	scaffold75407-67	CACGTGGATCGGTGTTATGA	GTTATCTGGCCCGACACAGT	Y	N
AHGA360338	scaffold75407-69	CCTGAAAAGAAAGCAGGGTG	GCATCGGAAGAACAAGAAGC	Y	Y
AHGA360342	scaffold75407-77	GGTTTTGGGACCATGCTTTA	TGCTGACTTAATAATGACTTTTCAGA	Y	Y
AHGA360343	scaffold75407-78	AAGGAATAATAGGGAGAGTAGCAGG	CTTGCCGCTGAATTTTGATT	Y	Y
AHGA360344	scaffold75407-79	TCTTGGAGGAAGAGGAGATGA	TTTCATGTGTCCGAGCTTCA	Y	Y
AHGA360346	scaffold75407-81	AAAATTAGCCGCAGTTGGC	TCGTGTGAACCGATTTGATT	Y	N
AHGA363407	scaffold80040-3	TCGAACGTGAATGGTAGCAG	TGGCGTTGTTTGATTCATGT	Y	N
AHGA363408	scaffold80040-4	TCAAAAGTCATAGTCCAGAAACAAA	TTCGGGTGAACATTTCAAGT	-	-
AHGA363409	scaffold80040-5	AGTCAACGGGGACAAATCAT	TTGTAAAAAGAATTGGCTAAAATGG	Y	N
AHGA36565	scaffold15823-10	GCCTTCTCCATCTGCAATTC	ACCTCAGCTGCTTCATGCTT	Y	N
AHGA36566	scaffold15823-14	CTTAAGTTCCTATGGCGCGG	TTCTTTTGGTTCGGTGGTTC	Y	Y
AHGA36568	scaffold15823-18	CTAAGTTGTGGCGATGCAAA	AACTTCGATCCACGACGAAT	Y	Y
AHGA36569	scaffold15823-21	TAAGCTCCGGTCTTTGTCGT	CGTCGACATAACATTTAGGAAACA	Y	N
AHGA36570	scaffold15823-24	GAAGCCACAACAATGGAGGT	GCTGCTCTTCAATGGTGACA	Y	N
AHGA36571	scaffold15823-25	GTCACCATTGAAGAGCAGCA	ACAGTGAAAAATATGCCGCC	Y	Y
AHGA36572	scaffold15823-26	TAAAGATCCATGTCCCCCAA	TTGTATGGCTGCAAATGCTC	Y	N
AHGA38597	scaffold1619-3	AGTGTGCACCTTGATAGCGT	GGCCAGCTGTCACACTGTAAT	Y	N
AHGA38598	scaffold1619-4	CCAATTTTGGTTTCCATTGC	TAGTTATGGGCGCAACAACA	Y	Y
AHGA38599	scaffold1619-5	CATAAAGCAAATGGCGACAA	CGCAGGCTATAACTAGCTCCC	Y	N
AHGA38600	scaffold1619-9	CATCCTTCTCCCTTTCCACA	TATCGGAACCCTGATTCTGC	Y	N
AHGA38604	scaffold1619-13	CATGCTCAACTTGTGAACCC	TTTCTAAATTTAATCAAGGGCG	Y	N
AHGA38607	scaffold1619-21	AAAGCCACTATGGTGTCTGGA	TATATATGCCGTGTCCCCGT	Y	N
AHGA38609	scaffold1619-29	CGCTAGCGTCACTATCGTTG	TCAAAGCATGGCACACAAAT	Y	N
AHGA38610	scaffold1619-30	CAAAAATTTGTGTGCCATGC	TGTATTCTCAACAACTAAGGACGC	Y	N
AHGA38611	scaffold1619-31	GCATTATCATTCTAAAAATAAGGTGTG	GGTGATTGAATGCATGTTATTG	Y	N
AHGA38612	scaffold1619-32	AACATGCATTCAATCACCTTTTT	CCTCAAGCTAGACTTACCACACAA	Y	Y
AHGA170476	scaffold38804-6	ACGAAGAACTCAGCTCCGTC	GCAAATGGAATTCATGCAAA	Y	Y
AHGA170477	scaffold38804-7	CAACTCTGCTTGCTGGAACA	AGATTTAACACTAGACACCATCCAG	Y	N
AHGA170479	scaffold38804-12	TGAGCTTTGAAAGGGATAATGAA	GGTTCAGGCCAATCAACTGT	Y	N
AHGA170480	scaffold38804-14	TCTGTCGAGTCGCGATTATTT	TCTGCTTGTTTTCAAATATGGG	Y	N
AHGA170483	scaffold38804-18	AAAAATGGTCACTAAAATAAATCAGAA	ACTTATAGGCGCGGTACGGT	Y	N
AHGA170485	scaffold38804-20	AGCCCAAGCCTACAGACAGA	AAAATACCGCACCAATGCTC	Y	N
AHGA170487	scaffold38804-27	TTGTTTGTGGCTTCTTGCAG	AAAGTCAACCCCGACAAATG	Y	N
AHGA170488	scaffold38804-28	TCTTCTTGTTGTTGGCAAGG	AGGGAGGGTTGGAGGATAGA	Y	N
AHGA176189	scaffold3965-3	GTTCAAAATTCGGGAACCAA	TTGAGAAAGGGAGGGGAAAT	Y	Y
AHGA176190	scaffold3965-4	CCATTTTCGTTCATTTCGCT	TGAGGGGTAGATGGAATGGA	Y	N
AHGA176191	scaffold3965-11	TCAATGAGTGTTAGGGCTATCAAA	CCACCTGCTGTTGAAGTTGA	Y	N
AHGA176192	scaffold3965-12	GAATCTCTGGGCTTTGAGCA	CCCATTTTAGGGATCGGAAT	Y	N
AHGA176193	scaffold3965-13	TCGTTTGATTCATGTAGCCG	GAGGCATGCCATTTTTCTTG	Y	N
AHGA176194	scaffold3965-14	TGGCATGCCTCTCTTTCTCT	CCTCTTCTTAGAGTTATCGGTTGC	N	-
AHGA176195	scaffold3965-15	GCAATAATGGTTCTTCTTTAATCTTTG	GCATATGGCTATTCAAAAGATCC	Y	N
AHGA176196	scaffold3965-16	ATGAATAGGGAGGCAACACG	TGGGTCTGCTCAATCATGTC	Y	N
AHGA176198	scaffold3965-18	GAATTTGGGTGTGTGTGCTG	AAGTTTTATGAAACGGGTTTAGC	Y	Y
AHGA176200	scaffold3965-20	GCAAGAAAGAAAAGGAAGAGTTTG	TTGAATGACATTGATGATGGA	Y	N
AHGA176201	scaffold3965-21	CCCAAACTGGACCTTACTGC	CGAAAAATGAAGCCCAACAA	Y	N
AHGA176202	scaffold3965-22	AGAGTGTTGTCGTTACTCGCA	CACTTGGGTCTGCTCAATCA	Y	N
AHGA176203	scaffold3965-23	TCTGTTTTAGGGTTTCGCCA	AGATGCCATCCATAGCCAAG	Y	N
AHGA176204	scaffold3965-24	CATCCACGAAGACACTTCCA	CCAAGCATTGGAGTGATGAA	Y	N
AHGA176205	scaffold3965-25	TGTTGCTGCATTTGGTTCAT	CAACAATTCATTCTTTCAAAAAGC	-	-
AHGA176206	scaffold3965-26	TCGTTGGTTAATGACACTTAGATTTT	AACCACTGCAGTCTTCACAAT	Y	N
AHGA176207	scaffold3965-27	TTCCCTAAAATGGGGTAGCA	GGGGGTTCGAATTCTGTCTT	Y	Y
AHGA176208	scaffold3965-28	TTCGAAAATGCCACAGATCA	TCTCCCACCATTAGAGCAGC	Y	N
AHGA176209	scaffold3965-29	GTGCTTGCTCATGCACTCAT	TGTCATTAGTAACGGAAATGACAAA	Y	N
AHGA176210	scaffold3965-30	GAAAGTGACGGAAGGACCAA	TTGATGTGTCTTCGAGTTGAAA	Y	Y
AHGA176211	scaffold3965-31	TGAAGAAAGGTTGAGAATTTGTTTT	TTAATGGCCCCAGAAAAATG	Y	N
AHGA176212	scaffold3965-32	TCTCATGCATTTTTCTGGGG	TGATTTATCGATTTTTCGGTCA	Y	N
AHGA176213	scaffold3965-33	CGAAGGAAATTGCAAAGTGA	CTTCTTCAATGGACGATGGG	Y	N
AHGA176214	scaffold3965-34	CCAAATCATTCTCAAAGGGTG	TTCCATTTGTGGGTTGGAAT	Y	N
AHGA176215	scaffold3965-36	ATTTGCCATGGTCATGCTTT	CACCCTTTTATATCTCCCCCA	Y	N
AHGA176216	scaffold3965-38	TGCTGGAGCAATTAAAGCAA	ACGTTCAAAGCACCATCTCC	Y	Y
AHGA176217	scaffold3965-40	AGGTGAAAGATGGTCGGTTG	TCTGTGTCGTCATAATTACCCAT	-	-
AHGA176218	scaffold3965-41	TGACCAACATGTGAAGCTGA	AAGAGATTACGGGTTTGAGCC	-	-
AHGA176219	scaffold3965-42	GAGGCTCAAACCCGTAATCTC	AAGTCAAGAGTCAACACAACAACA	Y	N
AHGA176220	scaffold3965-43	TCGGTTCCATTTCCTCACTC	ACCACCTTCAGCGAAAACAC	Y	N
AHGA176221	scaffold3965-44	TGCATTATTACAGGATTGGTCTT	TCCCTGATTATCATGAGCAAA	Y	N
AHGA176222	scaffold3965-45	AAAAAGCATTGTGGCTTTGC	CGTCTTTGGACAAGCATGAA	Y	N
AHGA220400	scaffold46407-2	CGAGAAACGAGAACTCCAAAA	TTTTAAACATTCACTACTCATCATTCA	-	-
AHGA220401	scaffold46407-3	TGAATGTTTAAAATCATCTGATCCA	TGAAAAACTTGCAAAACCTTGA	Y	N
AHGA220402	scaffold46407-4	CAAAATTTTTCCGCTGCATT	GCATACGTAAAACGTTGCCA	Y	N
AHGA220404	scaffold46407-8	GCCTCCAATATTCGGGTTTT	GCGAAGTGTTGGAGAAGAGG	Y	Y
AHGA220405	scaffold46407-12	TGAAAATGATGTCAAAAAGCG	ATGTAACCGACCCCACTTCA	Y	N
AHGA220407	scaffold46407-15	CCATACACAACCCTAACCGAA	TCGAATTTACGATCTTTTAGATGAG	Y	N
AHGA220408	scaffold46407-16	TCATCTAAAAGATCGTAAATTCGAG	GTCAATTAGCGGCTTTGCTC	-	-
AHGA220915	scaffold46491-2	CAGCCATTGCCAAGAAGAAT	TTTCATTCGACACGTCTCCC	Y	N
AHGA220917	scaffold46491-4	TAGGGATGAAAATGGGGTGA	ATGACATGGGGACGGATTTA	Y	Y
AHGA220918	scaffold46491-5	GTTCCCTACGCTTACCCCTC	ATCCGTCTCTAGCCAATGGA	Y	N
AHGA220919	scaffold46491-7	CTTTATGGAAGCATCCCCCT	GGATGAGAAGAAGACATGGTCA	Y	N
AHGA220921	scaffold46491-9	CATCATTTGGCCAACACAAA	TCAGATAGCCATCGACACCA	Y	N
AHGA220925	scaffold46491-16	GATGCAAACCGACAAGGATT	TTGGATAGACCCACCGAGAG	Y	N
AHGA220926	scaffold46491-19	TGAAACCTTTAGGATAGTTTTCTGC	AGTTTGACAAAAGATCGGGA	Y	N
AHGA220927	scaffold46491-21	TTGTTGGAACACCTGCAAAA	TGGTATTAGCTTGTATAATTGAAAATG	Y	N
AHGA220929	scaffold46491-24	GCCCATAGCTCCACTGAAAA	TGCTGAAAATTAAGTACAACATGGA	Y	N
AHGA220930	scaffold46491-26	GCCTACCACCTCAACTTCCA	CCAACGGTTACCAAGCAAAT	Y	N
AHGA220931	scaffold46491-27	GCGGAAAGCCATTAAAGAAA	GAAAGCTTTGGTGGTTACGG	Y	N
AHGA220933	scaffold46491-29	TTATCAAGTCCAACTTTTACCGA	TTTCTTAATGGCTTTCCACCA	Y	Y
AHGA220934	scaffold46491-30	ACAGGAGGTAGGGTTTTGGC	TTTAATTTGTCGAATTGTAAGATACTG	Y	N
AHGA220935	scaffold46491-31	GAATCTAACCGTTTAAGTTGGCA	ACCTAAACAAATTTTATGTTTGGATAC	Y	N
AHGA220936	scaffold46491-32	AACATAAAATTTGTTTAGGTGCTATTT	TAAAATTCGCGTCTCGGC	Y	N
AHGA220937	scaffold46491-33	GGGTGAGTACCTAGAACTCCAAAA	GCTTCACCTTGTTATGTTGAGC	Y	N
AHGA220938	scaffold46491-34	ATAATGTACGCACCATCGCA	CGATCCGATCCAATTTCAAG	Y	N
AHGA220939	scaffold46491-35	CGCCAAGCTCTAGGCTTTCT	AAAAAGCAACAAAAATCAAACTCA	Y	N
AHGA162398	scaffold376000-1	TGAACCATCCATCAATTAGAGGT	GTTTTTGGTGGGACGGACTT	Y	N
AHGA220940	scaffold46491-38	CTCTCTCTCCCTTCCTCCGT	TGCTTATGGTTCTGGAAGGG	Y	N
AHGA220941	scaffold46491-39	TGTTTGGTTTTTGGCTGATG	GCTGAAGATTTTGGGACGAG	Y	N
AHGA220942	scaffold46491-40	TCAGTTCCTTTTTCTCACCCA	TTTTTGCCCTTTGTTTTTGC	Y	N
AHGA220943	scaffold46491-41	TGATGCATGCTCTGTTTAGTTG	ACTGGAGGTGTCAAGATGGG	Y	N
AHGA220944	scaffold46491-44	CATCAGCACCCACATATTGC	ACCGTTTCATGCTCCACTTT	Y	N
AHGA220945	scaffold46491-47	GCTTTCCAAAACCACCAAAA	GAGAGGCGGAAGGAGACAC	Y	N
AHGA220947	scaffold46491-51	TCAACATGTTTGGCATCAGAA	GTGGTTGACTTTGATAGCTAATTTT	Y	N
AHGA220948	scaffold46491-52	TCCTCACACCGTCTTTGTCA	ATGTTCATGTGCAGCCGATA	Y	N
AHGA331138	scaffold65723-2	CTCAACTTACCATTTGATGTCCA	AAAAGTCAGTGCAATAAAATACAGAA	Y	N
AHGA331140	scaffold65723-4	CAAGGCAACTAGCCCTTTTG	GCAGCTGCTTGATTATGGTG	Y	N
AHGA331142	scaffold65723-6	GAAGCGGACAAATATGAACGA	CACGGGATCAAATTGGTTTT	Y	Y
AHGA40107	scaffold16480-20	CAAGCTTGAGCATCACCAAT	GCTGTGTCTGCATTTTCCAG	Y	N
AHGA331145	scaffold65723-10	GGGTCCAAAGGTGAATGATG	TCCGCTGTTTCTCCTTTCTC	Y	N
AHGA331147	scaffold65723-14	CCTTTTCCTTGACCCATTCA	GAGTGCATGAAGACTTGGGC	Y	N
AHGA331151	scaffold65723-24	GAGAGACACACAACACATATGAGAAA	AAGAGACGATGGAGTTCAGAGC	Y	N
AHGA331154	scaffold65723-32	AAAGCACAATCAGTCCGTCC	TTTTGACACCAATTTTGCGA	Y	N
AHGA331155	scaffold65723-37	TTTGATTTTTCAGCCAGAGATG	TAAAATTTGTTGGCTCCCCA	Y	N
AHGA331158	scaffold65723-44	TTTGATAGCAATTCAACCATTTATT	AGGCAAACTGATTGAGGTGA	Y	N
AHGA331159	scaffold65723-45	TTTGTGCGTTAGTTGATTCCA	CGAACGAATGCCAAAGAAAT	Y	N
AHGA331160	scaffold65723-46	TTTGCTTTGATATGTGCGGT	TGAATTTGTCTTTTTGTTTGATTTG	Y	N
AHGA331163	scaffold65723-50	TCCAATCGCAACAAGTGGTA	TTTTATTTTTGCCAACCCCA	Y	N
AHGA331167	scaffold65723-62	AGCATGGAAATAAAAAGGCG	CGCAGAGAAGTGTGAAGAGG	Y	N
AHGA331168	scaffold65723-67	ATATCCATCGGGTGCTCAAG	AACGCAACCTGATCTCTGCT	Y	N
AHGA331171	scaffold65723-70	TGAGTTATTGCGCACACACA	CAAATCGAAAATTTTTGGGATAA	Y	N
AHGA331173	scaffold65723-72	TCGGATGTCTGCCTTTTACC	ATGAACCTCCTTTGGACGTG	Y	N
AHGA331174	scaffold65723-73	CACGTCCAAAGGAGGTTCAT	CTTCGGCCAAAGACACAAAT	Y	N
AHGA331176	scaffold65723-75	CAGACACACAATTGTATCCAAAAA	TGCTTTGATATTTTAGAAAGACAGAAT	Y	N
AHGA331177	scaffold65723-76	GCATCAAATTCGAGAGAAATGG	CTACTACACACATGGCGGGA	Y	Y
AHGA331179	scaffold65723-79	TCACTGCTTATGGTGGGTCA	TGCGCAATAAATCCAACTCA	-	-
AHGA331182	scaffold65723-83	CACGATTGGTGTTTTTGCTC	TGGCCTATTACCATTGCATGT	Y	N
AHGA331183	scaffold65723-85	AAAAGTTCCAATTTTGGGGG	GAAGGCGCATCTCTCTCTGT	Y	N
AHGA331184	scaffold65723-91	CCCTTGTTGACTGTTTCCGT	TTAACCTACCCCACCTCCAA	Y	N
AHGA331185	scaffold65723-92	AGGGAAACGTCCAAACAAAA	TTCCCAAATAAAAATGTCGGAT	Y	N
AHGA331186	scaffold65723-93	TTGACTTTTAACGAATAAATCACGA	AAGGAAAGAGGTGTGCTTGC	Y	N
AHGA351081	scaffold70118-1	TGTTGTTGTTGTGTTGCTTTCA	CGCTTCTTTCTTCCCTCCTT	Y	N
AHGA351082	scaffold70118-2	CCACGAAGTCTTTGCTTTCA	GAATTGAAAGGCGATTCAGC	Y	N
AHGA351083	scaffold70118-3	TTGCCCTAAGTTCTTTCTTGG	CACCGTCAATAACAACGACG	Y	N
AHGA351086	scaffold70118-8	GAAGCTTCATGTGCTCCTCC	GATCACAGGGGAAGAGTGGA	Y	N
AHGA351089	scaffold70118-11	GCCCCCAACAACATATTCAC	GGAAATCGGTAAAAACTCTCCA	Y	N
AHGA351090	scaffold70118-12	TATCTCTTGGCCCACTTTCC	TCAAGATCCCGTGTGTCAAC	Y	N
AHGA351091	scaffold70118-13	CTTCACCCAGTCACCACCTT	CGGAGAAGGAAGAGAGAGCA	Y	N
AHGA354322	scaffold70897-1	AGAGTGAAAGGCAACATCCG	GCCAATGAGTTGCTCCATTT	Y	N
AHGA354324	scaffold70897-4	CGTTTGGTTAAGGGAAATTTGA	ATCAGTTAAATCGAGCCGGA	Y	N
AHGA354325	scaffold70897-5	AAAAATCATTCCTTCTATTTTGTTTGA	ACATGGCAGAATTTTTGTTGT	Y	N
AHGA354327	scaffold70897-10	AAATCCCCCTTGAGAGTCGT	GGAGTTGCGGATCTCAAAAA	Y	Y
AHGA354328	scaffold70897-11	TTTAATTTTGAAAGTTTGGTATTTCTC	GAAGAAAAGGATTCTCTAGGTCAGA	-	-
AHGA354329	scaffold70897-12	ACAGCTACAACAGGGGCAAC	TCTAACCCAACACCCACACA	Y	N
AHGA354330	scaffold70897-14	TCCCTCTTCCTCTCCCTCTC	GAAATTGTAATGCAACGCCC	Y	Y
AHGA354334	scaffold70897-20	GCCGAAGGAAAATTTGTTGA	CTCAATTTGGTCCCCAAAAA	Y	N
AHGA354335	scaffold70897-23	TGCGGAGTTAAAGAAGCACA	TGAGCCTTTACGACTACTAACCG	Y	Y
AHGA354337	scaffold70897-25	TGACCGATTTGATTTTTATCACC	TCAAACAAAAGAATATGTAAACCAGC	Y	N
AHGA354338	scaffold70897-26	GAGGGTGAGGGAAGGGTAAG	CGGGTCTAATGGAAATGGAA	Y	N
AHGA354339	scaffold70897-27	AAAGGGAGAAAGTGTGCGTG	CCATTTGGTCTACGCCTCAT	Y	Y
AHGA9092	scaffold10817-1	AGTTGTCTTTCAACGTGGCAT	ACCAGCTGGCAAGTGTTCTT	-	-
AHGA9093	scaffold10817-2	CTTCTAAAAAGTGGAAATACAGAGAAC	GCTAGCGTTTGCAAGAGAGA	Y	N
AHGA9094	scaffold10817-3	AACAATTTCTCTACCGTGCCA	TGACAAAAATTTCGGTGTGTT	Y	N
AHGA9095	scaffold10817-6	AAGAGGCGAGTTATTTGGAGG	TTGATCAGATAAAACCGAATCTAA	Y	N
AHGA9096	scaffold10817-7	CTTTCGCACTCACCTTCTCC	CAGAAGCGAAACAGGAAAGC	Y	N
AHGA9097	scaffold10817-10	CGCCATATATAGTTTGTTAATGCAG	ATAGAGTTTGCCGAAGGTGC	Y	Y
AHGA9098	scaffold10817-14	ATCGGATGCGGATTCAAATA	GTGGTCATCATGTCTGCCTT	Y	N
AHGA9099	scaffold10817-18	CCCGCTGTTCAAAAGATCATA	AGCAAGCTCCACATTGTTCA	Y	N
AHGA9101	scaffold10817-21	TGTTTGACCGTTACGTGAGC	TGCTGTGTGTTGCTGTATGG	Y	N
AHGA9102	scaffold10817-23	ATTGCCAGCTGGAAGTGATT	CAGCAAGCTTGGTTTAACGC	Y	N
AHGA9103	scaffold10817-25	TGCGCATTCACTTACATTCA	TTTAGGATTGTGTCCGGGTC	Y	Y
AHGA9104	scaffold10817-26	CGATCCTAGACCCGATGAAA	TCGCGAAACTATAAGACCAACA	Y	Y
AHGA9105	scaffold10817-27	TGGAGGCCCAATTAAATAAAA	TCCGACGTAACTCACTAACAAAAA	Y	N
AHGA9106	scaffold10817-32	TGATAAAGCACAATGGCGTC	GCCATTTCTCAAACCCCATA	Y	N
AHGA9108	scaffold10817-36	TCCAAAATAACGTTGGAGACG	AAAAATTTTCTGGGTTCGTCA	Y	N
AHGA9112	scaffold10817-43	TCACTGAATGGGCATTGAAA	GGCTGAGCCAAGTAGAAATGA	Y	N
AHGA44674	scaffold1737-4	CCGAATTACTCGCTTAACAACC	GAAAATGGGGATCCATTCAA	N	-
AHGA44675	scaffold1737-5	CGAAAGGAAAAGTATGTGGAACA	TAAATTTTGGATCGGGCTTG	Y	N
AHGA44676	scaffold1737-7	TTGACGACAAACATTGTGAAA	TGATGCCGATTTCATTTCTTC	Y	N
AHGA44677	scaffold1737-12	CTTGATGCAACGCTGTGTTT	GTGGGTTCCGTCGATAGAGA	Y	N
AHGA44678	scaffold1737-14	TGTTGTTGATTGTTCCTTCCA	CTTCCCAAGTCAAGCACACA	Y	N
AHGA44679	scaffold1737-15	TCAAGAAGATGCCACTAAGCAA	AATTAGGATGTTGGGATTAGGTT	-	-
AHGA44681	scaffold1737-17	TTTTCTTCTCCTGGCCTCAA	AATTAGGGGACTTGATGGGG	Y	N
AHGA44682	scaffold1737-19	ATCCATGTGCAGCGAAAAA	AAAAAGTGGATGCATTAAGAGAA	Y	N
AHGA44683	scaffold1737-20	GACTAAAAACCCCTCCCTGC	CTTCCAACGGTGATGGAGTT	Y	N
AHGA44685	scaffold1737-22	CGACGAATGTCACCTTTGAA	AGCTGGGTAGGACCATCACA	Y	N
AHGA44686	scaffold1737-24	AAGTGGAAATACTTTCTCTTTCTTTTT	TTAGCTTAGTTATTACTTTTTCCTTGC	Y	Y
AHGA44689	scaffold1737-28	ATTCGCACATTTGCAGATCA	TGGTTATTAAAAATGCTTGTTGGA	Y	N
AHGA44691	scaffold1737-30	AGCGCTAAAACGGACTCAAA	ACGATGAAGTGGCGAAAAAT	Y	Y
AHGA44692	scaffold1737-31	CTTGAGTATCTTTGCGCGG	GCCCGATTCTAATCACTGTCA	Y	N
AHGA44693	scaffold1737-33	GGAAAGCTTATGTCCGTGATG	TTGTGCATAATTGCCACCTC	Y	N
AHGA44694	scaffold1737-34	GGGTTTTTGAGTTTACCGCA	TTGATTTTATAGGTGGAACCAAA	Y	N
AHGA44695	scaffold1737-35	GGTTCCACCTATAAAATCAATGG	ACTGCTTGCTCTCTTCCTCG	Y	Y
AHGA44696	scaffold1737-37	ATTTAAAATGTTGAAGGAAAGCA	TCGATGTTGAGCTAAAGAAAAATG	Y	N
AHGA44697	scaffold1737-40	TTGGTGGGTTCAATTTGTGTT	TCCTCCTTTCATACGCTTCC	Y	Y
AHGA44698	scaffold1737-41	GTGGATCCGATTTCTTCCCT	TCCTCCTTTCATACGCTTCC	Y	Y
AHGA58922	scaffold20132-1	CCTTTATGGCAAGAAAGCCA	TTCAAATATCCCCTCCCAAA	-	-
AHGA58923	scaffold20132-2	TATTCCCCCTTCATGTTTCG	CTATTAATCCCTCTCCCCCG	Y	N
AHGA58924	scaffold20132-3	ATAACTGGTGCTCACGGGAC	CTGTACGCATACGCATAAATCA	Y	N
AHGA58926	scaffold20132-7	CTGCATGTCATCGTCATTAAA	TCCTCTTACCTCCCAAAACC	Y	N
AHGA58929	scaffold20132-10	GGCCGAAAATAGATTAGGGG	TGGTAAAAAGAGTAAAAACTAACCAA	Y	N
AHGA58930	scaffold20132-11	TTAAGGGCACTCAGCCACTC	CTAAGTTGCTTTGCCGCTTC	Y	N
AHGA58931	scaffold20132-13	ATAAGCAGCTTGCACACACG	CGTGGACAATCAAACTATACCG	Y	N
AHGA58933	scaffold20132-16	ATCCCCGCTCTTACTCGTTT	TGAGATTCACAAAAGTGCGG	-	-
AHGA58934	scaffold20132-17	TTGAGCAAAGATCATGCCAC	GCATTCTCCAAACGTGCTTA	Y	N
AHGA58935	scaffold20132-18	CAGGGGTTAATCAAGTTGGG	TGTTTGTTTTGTGGGCTGTG	Y	N
AHGA58940	scaffold20132-26	TGAAAGTCAAACACCCTTGTTG	ACAAATAATTGTTTCGCCGC	-	-
AHGA58941	scaffold20132-27	AACCAATTCAAGAGTTTTGGGA	GGCAAATTTTTCGATAAGAGAGC	Y	N
AHGA58943	scaffold20132-32	CTTTCTTTTTCCCGCTCCTC	AGAACATGATTCTTATCAATCCCT	Y	N
AHGA58945	scaffold20132-34	TTGAAAACTCTTGTTAGTCAAGATGAA	TGCATTTTTCTTCCAGACCC	Y	N
AHGA58947	scaffold20132-38	ATGTGAAGAGGGAGCAACCA	GGATACATTTTGCAGCGGTT	Y	N
AHGA58948	scaffold20132-39	TCTCGTGAATTCGAATCTCCTT	CATTGGCAAGAAGCCGAATA	Y	N
AHGA58949	scaffold20132-41	AAAGAAAAATGAGCCATAGCC	GGACCAACAGTTTTTACCAAAT	Y	Y
AHGA58953	scaffold20132-49	CGTAATGAAGACCTGGATGGA	TGCTAATTTTGCAATGCAGC	Y	N
AHGA68582	scaffold22033-4	GCCGAGTATACACTCCTGAAGC	GAGAATCATCTCTCAGCGTCAA	-	-
AHGA68584	scaffold22033-6	CGTTGGAGATGAATGAAGCA	ATGGAAGACTTTCCGAAGCA	Y	N
AHGA68587	scaffold22033-9	TCTCTCCACCAAACGCTACC	ATTTTCAGCCACGGTATTTG	Y	N
AHGA68591	scaffold22033-14	TTTTGATCAGAACCTCGTGCT	CACAACAACAATACATAAAAACACTCC	Y	N
AHGA68592	scaffold22033-15	GAAAAATTGAGCCATTCATTCTT	CTAAAGCAGTTTTCACGCCC	-	-
AHGA68594	scaffold22033-20	GAGCGCAAGAAAGTTTACACC	TTTGCATCTTCTATATGCTAATCAGG	Y	N
AHGA68595	scaffold22033-21	CCTGTTAAGCCGCTAGTCTCA	CCTGAAATTGAATGTCGTGC	Y	Y
AHGA68597	scaffold22033-23	GACGAAATTTTGCAAACAGAA	TGGAGACGAAGAAGACATTGC	Y	N
AHGA68598	scaffold22033-24	TGGGTGTTAAAGGTAGGCCA	TTCACACCATCACTTTCCCA	Y	N
AHGA68610	scaffold22033-50	TCCTGCATTCCAACTCTCAA	CAAATTGCATTCCACTTTCGT	Y	Y
AHGA68612	scaffold22033-52	GGGCTGGTCCCCAGATATTA	TTTGATCATCCAGCTATGCAA	Y	N
AHGA68614	scaffold22033-55	CTCGCGTAACATAGGCACAA	TTATACACCCACGGCAACAA	Y	Y
AHGA68615	scaffold22033-60	AGCTCGGCGAATTAGTCCTT	GATTTGGGAGAACCGTGAGA	Y	N
AHGA68616	scaffold22033-62	TTTGAATTTGTTTGAGTGAGCTTC	TGAAATTTTGTTTGGGTGGT	Y	N
AHGA68617	scaffold22033-63	AACACCAATTAAATTTTGCAACC	CCGATTCGGTTCTGACAACT	Y	N
AHGA68619	scaffold22033-65	ATTCTGCTTCTGCTTCCTGC	CGATTTTGATTCTTAAGGTAGGGA	Y	N
AHGA68620	scaffold22033-67	ACCATGGGAAAGGGAAGAAG	TGGTTTCCTTTCTTTGTCGC	Y	N
AHGA68622	scaffold22033-69	TGCTTCTGCTTTTGTTTTTGC	TGTTCTCTAAGGTATAGGCCGAA	Y	N
AHGA68623	scaffold22033-70	TCGGCCTATACCTTAGAGAACAA	GGTATGTCAACAAAACTAACTAATCCA	Y	N
AHGA68625	scaffold22033-74	CCACCATTGTCGTCTTCCTT	TTTTGGACATGTGGTCCTTTT	Y	N
AHGA68626	scaffold22033-75	TTTTCATGAAGGACAATGGC	GCTAAGCCTCTGCGATCTTG	Y	Y
AHGA68628	scaffold22033-81	CACAGTGAGCTTGGCGTTTA	TATGCTGTCTGCAAAGGTGC	Y	Y
AHGA68630	scaffold22033-84	TCACTCGACCCTTATATTTTGTGA	GCATTCAATTACCACATCATCA	Y	N
AHGA68631	scaffold22033-85	TTGGGGGAAATTGTGATTGT	CCACCCATAATTGGAGTGGT	Y	N
AHGA68633	scaffold22033-90	TATAAGTGTGGGGAGGTCGC	GCTAGGGGTGCAAAGTACAAA	Y	N
AHGA68635	scaffold22033-94	TTGGGTCAATTATCGGTTTGA	GGCCAATTTTAGGGCTCATT	Y	N
AHGA68637	scaffold22033-98	CAAAGCATGGTTCGACTGATT	GGGTTTAAGCATTAAGATGAATTG	Y	N
AHGA68638	scaffold22033-102	GCAGCAACAAGCAAAATCAA	GCGGTTTTGTTTGGATATGAA	Y	N
AHGA68640	scaffold22033-110	CCTCGTCCTAGAAGCACCAA	CCCATCTCTTCTTCGGACTG	Y	N
AHGA68644	scaffold22033-115	TCAGATCCAATCACTTCAAACC	TGGCAAATTCAACGACTATTTC	Y	N
AHGA68646	scaffold22033-121	GCTGCACACAAAATTTTTCAA	CACGTTCACGTTTCTGATGG	N	-
AHGA68647	scaffold22033-122	CCGCATGGGATTCTTATTCA	TGTAGCTCTGAGGGGCAGAT	Y	Y
AHGA68649	scaffold22033-127	ATGCCTAAAATGGCACCGTA	TGATAAAATATTCCTTAAGCATTCAA	-	-
AHGA68650	scaffold22033-128	TTTTTGTGTAACCCAATCTTTTTA	GTTGGTTCGCAAACAGTGAA	-	-
AHGA68652	scaffold22033-130	GAATTTGGTGGTTGTGGCTT	TAACAATCCACCCCCTTTCA	Y	N
AHGA68653	scaffold22033-131	TCCAAACAACCAATTGAAAGC	CAGAGAGAGGTGCCTCTAGTTTT	Y	N
AHGA68654	scaffold22033-132	CGCGTCGCATTTTATTTTTC	CAAGTCATGAATCACCGGAA	Y	N
AHGA68655	scaffold22033-133	ACGTCCCCTTGATTCCTTTT	GACTCAACGTTAAAGGGCCA	Y	N
AHGA68659	scaffold22033-143	TTTAAGGTGCTTTGTTGATTGAA	ATCCGAGCGATACGGTTAGA	Y	N
AHGA68660	scaffold22033-145	CCAACTCGCGAAGTTAAACC	TTTCACGCACCAACTTTTTG	Y	N
AHGA68661	scaffold22033-147	AAGACAACATGTCCTTGGCA	TCGTGAACGTGTTAAAGACCA	Y	N
AHGA68662	scaffold22033-148	ACGTGATTGGTGCCACTGTA	CCACCACACAATGACAAAGG	Y	N
AHGA68663	scaffold22033-149	ATTGCCTAATCCTTCCCCAA	TTTCTGTGCTCCTCTTCTTTCA	Y	N
AHGA68664	scaffold22033-150	TGGGCTCTTGTAAAACCCAG	TTTTTGGGGGAAGTGATGAA	Y	N
AHGA68665	scaffold22033-151	CTAGCCGGCCTTATCTTCG	GGCTCTGAGCACCAATGACT	Y	Y
AHGA68667	scaffold22033-155	AACCATTGATGCTCAAAGCC	TGGAGTTAGGCAATTGGGTT	Y	N
AHGA214645	scaffold45533-10	GCACCTCCGGAGTATTTTGA	CTGGCCTCCTCCTTCTTCTT	Y	N
AHGA214646	scaffold45533-11	CATTTCGTATCCCAAACTCCA	AGGGCTTTGGAATGTTGATG	Y	N
AHGA217872	scaffold46014-3	CACGAAGCTCCTCAGCCTTA	TAACACCGACTTTGATGCCA	Y	N
AHGA265105	scaffold53708-6	GCATTCGCAACTATGAGCAA	CCAGTGGGAAGTTTCCAAGA	Y	N
AHGA265111	scaffold53708-15	TCCCAAAAGCGTAACCTGAC	TTTTTGGACTCGCACTTAATTT	Y	N
AHGA265113	scaffold53708-20	TCTCAGTTTCCACGTTGAGC	TCTCAGCCATTCTGATTATGTAAG	Y	Y
AHGA265114	scaffold53708-21	CTTACATAATCAGAATGGCTGAGA	CTTCTTCTCCATCCCACCAG	Y	N
AHGA265115	scaffold53708-24	CCCCCACTCAAAATGACACT	CACCTGCACCCTCACTCTCT	Y	N
AHGA265116	scaffold53708-25	AGAGAGTGAGGGTGCAGGTG	GAAAATCAAATTCGTCCCCA	Y	N
AHGA265119	scaffold53708-32	TGCACAACTAACTCAACAACACA	GAAAAATTGGGGATCTATAGCAA	Y	N
AHGA265121	scaffold53708-40	TGTTCCATCTACTCAGTGTCACC	TGCGCATATTTTTGTCGCTA	Y	Y
AHGA265123	scaffold53708-44	CGTCTCAGGATTCATTGTGC	CAATCACAAATGTTGCTGCC	Y	N
AHGA361695	scaffold77439-2	TGGCTCCTCATACTTTCCCA	CGCCACCCCATTATTATTTG	Y	N
AHGA361696	scaffold77439-3	GGCGTCTACGTGTGTGAGAA	TTCCATAAATTTGGTGAAAGATCA	Y	Y
AHGA361698	scaffold77439-9	GCCCAAACCAAAGTCTTGTC	TCCAAACTTCCCCTTCCTCT	Y	N
AHGA361699	scaffold77439-10	GTAAACAGACGCCGTTCCAT	CAACCCACAAAGCCAAACTT	Y	N
AHGA361700	scaffold77439-11	TAACGTACATGGCAAACCGA	CCAAAACAGGAACAAAGAACAA	Y	N
AHGA361701	scaffold77439-12	TCACCCAAACAAGCCCTAAG	TCCCCTAGCATTACCGTTTG	Y	N
AHGA361702	scaffold77439-13	CAAACGGTAATGCTAGGGGA	GATCTCTCGTATCTGAAATATTTGGT	Y	N
AHGA361703	scaffold77439-14	GGGAACCGTTGACTGACACT	TGCTATGGTGTATAGGTGGTGAA	Y	N
AHGA361704	scaffold77439-15	TTTTCCCAAGCCTTATGCAG	GTCACCAGGTTGACCATTGA	N	-
AHGA362520	scaffold7887-1	CACAGGCAGTGAATGGAGAT	TCTCTGCACTGCCCTTATAGC	Y	Y
AHGA362521	scaffold7887-2	TGTGTGCTAAAGCGGACAAT	CGGGAACCTTATATTTCTATGACG	Y	N
AHGA362524	scaffold7887-5	TCCGCTTCCTCTTTAGCATC	CATTTTTAACCCTGACCCCA	Y	N
AHGA362526	scaffold7887-7	ACTGGCCATGAAGGATGAAA	TCATGTCCGTTTGACTTGAG	Y	N
AHGA362528	scaffold7887-9	GCATCTAATACCGCCACTCC	AAGAACCACCAACTGAACCG	Y	N
AHGA362529	scaffold7887-11	TGTAAACGCTACTTTATCCCTCAA	CGGTGAAATCTACCATACACTCTTT	Y	N
AHGA362531	scaffold7887-14	ATGATGAGTGCAGCCATTGA	AAAGATCGATCATAATGGGGG	Y	N
AHGA362533	scaffold7887-16	CGCAGATTCGAGACTCCCTA	AGCATAGGCTTGTTCCCAGA	Y	N
AHGA362534	scaffold7887-17	TGCACACAATCGGAATTCAT	CACATGTGCTCCACTTTTTATTTT	Y	N
AHGA362537	scaffold7887-24	AACCTATTGATATGTTAGGAGCCA	GATGGTGACGGTGTTATAATTTCA	Y	N
AHGA362538	scaffold7887-25	TCGAGAAATTTAAACGATTGTACG	TTTCAAAAGGTTATTCACACGC	Y	N
AHGA362545	scaffold7887-37	GAGGCATCCACGTATTTTTCA	TTGCATTTCCATCTCATTCAA	Y	Y
AHGA362547	scaffold7887-39	CATCCTGAGTTTGAAGGGGA	CCCAAAATGTATCCCCAATG	Y	N
AHGA362548	scaffold7887-41	TGCGGGTTCGAATCTCTTAT	TGAAAGGTGAGATCTTCCACTG	Y	N
AHGA362549	scaffold7887-42	TGGATGGTATCCAGTGGAAGA	AGAATCCTAACATGCACGCC	Y	N
AHGA362551	scaffold7887-46	AAATAAAGGACGCCATTCCC	CCTCAAAACAAACGCTACCT	-	-
AHGA362553	scaffold7887-49	CACCCTTTGGTCACGATTTT	AAAGGGGTGGTAATGGTGGT	Y	N
AHGA362557	scaffold7887-54	TGAAAATCGAAATCGTCCCT	AATTTCAGTTCGGTTTTGCG	Y	N
AHGA362558	scaffold7887-57	ATCAGTTCGGTTGGTTTTCG	TCTGGATCTGAGCTCTGGGT	Y	N
AHGA362559	scaffold7887-59	GCCTAGGCCAAAAACATTCA	AAAGTGCCTCAGTCCGAAGA	Y	N
AHGA362560	scaffold7887-60	GCTTCGTATCTTGTTAATTGCG	TGTGAATTTCAGAAACCACTTGA	N	-
AHGA362561	scaffold7887-61	TGTGATTTTCTCCCCGTAGTG	ATCTGGTGCGTCTCGTTTCT	Y	Y
AHGA362564	scaffold7887-66	TATGGTTGAGCACTTGAGCG	TCTACTTTTTACAACGAAGACAGCA	Y	N
AHGA362565	scaffold7887-68	TTTTTCGTCCCCGACTTTTT	TCGGATTCGGATTCATTGAT	Y	N
AHGA362567	scaffold7887-70	AACACGGAGGGTCTGAATTG	TGAAGGGGTTGTGTGTGTGT	Y	N
AHGA362570	scaffold7887-76	TGGATTTAAAACTACATGATAAGGAA	TGCAAACTTCTACGGCAAAA	Y	Y
AHGA362571	scaffold7887-77	TGTGCTCATGTTCTTCCTGC	GGCCTTACCCTTACTCACCC	Y	N
AHGA362575	scaffold7887-83	CAACATCACTCCCCGATTTC	TTTGACCTTTGGATGATGGA	Y	N
AHGA362577	scaffold7887-88	GCGAATATCACTGCCGAATC	AGCCTGCCTGACAAAAGAAA	Y	N
AHGA362578	scaffold7887-89	CAGCCCACTAAAAGAGCTGG	AGTAGCGATGCAGGAGGAGA	Y	N
AHGA362581	scaffold7887-95	ACCATGGCTGCCTCAGATAC	AAAACTCACCCAAACAAGCC	Y	Y
AHGA362582	scaffold7887-96	CATGAGGAGCACGTGAGATG	TGCTGAAAGTCAAAGTCCTCAG	Y	N
AHGA362583	scaffold7887-97	AGCTTTAATTTTGGTTAATTCTCAA	ATTCAGGAACAGCCCCTTTT	Y	Y
AHGA362584	scaffold7887-98	TTAAGCGTTGGTTTTCCCAC	AATTAGGGTTGGGACTTGGG	Y	N
AHGA362588	scaffold7887-108	AAGCAAAATTGGAATGGAAAT	CTACCTTCGTTGTCCCTTGC	Y	N
AHGA362589	scaffold7887-109	TCAGAACTATTCTGCATTTCTTTTT	TGAACTGATGCCAAAGCTACA	Y	Y
AHGA362591	scaffold7887-111	TCAGAGCCTCGTACTGATAACG	GCAAAATTCCATCTTTCATGG	Y	N
AHGA362594	scaffold7887-114	TTTTGAATTTTCATCTTGCTTCTT	CCTATCATGCAGGCAGCTTT	Y	N
AHGA362596	scaffold7887-118	TCCCTTGGATGTTCATTGTG	GCACAACAATGGGAAAGGAT	Y	N
AHGA362597	scaffold7887-119	GCAACCATTAAAAAGATGTATTCTG	TTCTTCCCCTCTTTATTCATTCA	-	-
AHGA366636	scaffold85354-8	GGAGGAAGGATAGGCGGTTA	GGGCAGAGAAATAAAGCGTG	Y	N
AHGA10	C37029478-1	TAGCCATGCTGGAACTAGGG	AAATCAAGGGTGGTGAGCAG	-	-
AHGA24351	scaffold13580-5	GCGATTAAATTACGGGACGA	GCCCGGAACGAATTCTATTT	Y	Y
AHGA24352	scaffold13580-6	ACGTACCCGCATTGCTAAGA	GGATGATCCCAATGATAAGCA	Y	N
AHGA141431	scaffold3466-5	TTCTGTGGCTATTGAGGTTTGA	TCCTCGGGGATATAAAAAGTAAA	Y	N
AHGA141432	scaffold3466-6	GCCTTCAGATCCTCCAATGA	TGGTTGAAACAATCTATTCCAAAA	Y	N
AHGA141433	scaffold3466-7	GCTTGTCAAATTCGGTGAGTT	GCAACAATGGCACTGATAGG	Y	N
AHGA141434	scaffold3466-9	TGTGAGCCCCTTAACTTCCA	CGTGACCGATGCATAAGAAA	N	-
AHGA141435	scaffold3466-11	AGATGCGCACTAGAATGGCT	CGGCTATAATTAGCGACATCC	Y	N
AHGA141436	scaffold3466-12	GAGGCCGCACATCTGTATTT	ATGTTCGGCATCCGTTGT	Y	N
AHGA141438	scaffold3466-18	GGAGCAGGGAGTGAGAACAG	TCCATTTTCAACCTCCAAGC	Y	N
AHGA193637	scaffold42295-1	TTGCATAATAAACCTTTTCACACT	CCATTTCGGAATGAGTCACC	Y	N
AHGA193638	scaffold42295-2	CAGACTCAGCACCAGAGCAG	GTTCTCATCCGGAAAAAGCA	Y	N
AHGA193639	scaffold42295-3	ACAGCAAATCACTCCAACCC	ACATGACAGAGCACAATGGC	Y	N
AHGA193640	scaffold42295-4	CCTCCCAAATCATCTCTTGC	TCAGGCCCAAAATACTGCTT	N	-
AHGA193641	scaffold42295-6	ATGAATGGCGCGAACTAAAT	TGGGCAAGGAAATATCCAAA	N	-
AHGA193642	scaffold42295-9	TGAACAATTGCGATTTGGAC	CAATGACGATTGACGACGAC	Y	Y
AHGA193643	scaffold42295-11	ATCACTGCTGGAAGGCCTAA	TGTGGATTTTCAGGTTTCGTC	Y	N
AHGA193644	scaffold42295-12	TTGGTGGGAATGATGGAAAT	TTGAGTTGGTCGAGTAGCCA	Y	N
AHGA193645	scaffold42295-16	ACGCTTAGACCATTGGCTTC	CACTGCTGACCGCTGAATTA	Y	N
AHGA193646	scaffold42295-17	TAATTCAGCGGTCAGCAGTG	GGAGACGATCGTACTGGGAA	Y	Y
AHGA193647	scaffold42295-19	CCGTCTTATTCATAAGGAAAAATCA	CAAATAGCAGTTGGGGTGGT	Y	N
AHGA193648	scaffold42295-21	TGTCAAATGTTTGCTTGGGT	GGACACGTTTTTCTGCCATT	Y	N
AHGA193649	scaffold42295-22	TTTCCCTCATGAGAGGGTTT	TTCCTCCCACTCTTGATGATG	-	-
AHGA193650	scaffold42295-25	ACCGAGTTCACGCAGTCTTT	TTTTTCCGCCGATAATCTTG	Y	Y
AHGA335466	scaffold6661-1	TCAGAGCTGATTGAAGGCAA	TGCAGCCATGTCTGTCTCTC	Y	N
AHGA335469	scaffold6661-9	ATTCGGTTGACCCGATCATA	TGGATTGATATGGATACTAAACAAGT	Y	N
AHGA335471	scaffold6661-11	TCATTCTCTCTCTTATACTATTCTCCC	AAAGCATCAGAATTTATTGTTTTTG	Y	N
AHGA335472	scaffold6661-13	TGTTGCTGATACTGCCGAAG	CCCATGATAAATTTGTATATCAAGCA	Y	Y
AHGA335474	scaffold6661-16	CAAATGCAGTGTAGCCAACAA	GTTGGATTGTGGTGGGATTC	Y	N
AHGA335477	scaffold6661-20	AAACATCTTTGAACCGTCCG	TGTGTATTTATTTGTGAAATGTACGA	Y	N
AHGA335478	scaffold6661-21	AAAGGTTGTGAATTCAAGTCTCC	TGGGAAGGAGAAGAATGGTG	Y	N
AHGA335479	scaffold6661-22	TCTTATCAATCGAGGTTTTGTTGA	AAACAAAAAGGTGGTGTGCC	Y	N
AHGA335480	scaffold6661-26	TTTCCACGATCCATCTCTCC	GCGATTTGGTGTGTTGTAGC	Y	N
AHGA335481	scaffold6661-32	TGCAGTCACGAATCCAACA	TTGTGACATCGAAGTATGGGA	Y	N
AHGA335482	scaffold6661-34	AATTCCTCTCTCTCTTTTAAGTTTCA	TCATTCCCATTTGGGTTCAT	Y	Y
AHGA335485	scaffold6661-50	GAAAGAGCTTCACGTGCGTC	TGCTCAGGTCCCTCAATTTC	Y	N
AHGA335491	scaffold6661-64	AAGAGCAGGAGGAAAAAGGC	ATGACAGCAACGCTCAACAC	Y	N
AHGA365449	scaffold83360-5	TAAATCCGCCGCTAATGTCT	TGCGTTCTTCCTTCTTCTCC	N	-
AHGA365450	scaffold83360-6	CGTTCTTTTTCTTTACAGTGGCA	ACCGTGCTTCAGCTGCTAAT	Y	N
AHGA365452	scaffold83360-9	ATTTATTTTGTCCCTGCCCC	TCTCTCCCCACTCCCTTCTT	Y	N
AHGA365454	scaffold83360-12	GAAACCTTGGGGACCATTTT	TCGCGAAAATTGAAGGAAGT	Y	N
AHGA365457	scaffold83360-17	TGTCCGTCAATAAATGCTGG	TTGACCTTATCTCGTTTACAGTCA	N	-
AHGA15	C37712741-1	CAAATTGAAGGCCCAAAAGA	TGGTCATGGACTCATGGAGA	Y	N
AHGA16	C37712741-3	TCATTGGTTTCAACATCCGA	AGCAAGAATTTGGGCGAGTA	Y	N
AHGA18	C37712741-5	ATTGTGCCGTGGAAAATAGG	GCCAGGGAAAATGAAATCAA	Y	N
AHGA20	C37712741-8	TTTGTCCTTTTCTGCCGAGT	CCAAAACCAGAGCACAAGAA	Y	N
AHGA21	C37712741-9	CCCATACTTGCAAGCTCATTT	GGAGGTTGCATGCATCATAGT	Y	N
AHGA22	C37712741-10	CCGGCTGTGTACTGGAAAAT	TGCCAAAAGTATTGGGACATT	Y	N
AHGA8081	scaffold106208-2	TCTTCACCCAGCATACCCTC	CTTCTCCTCTTGGACGATGG	Y	N
AHGA65318	scaffold2137-2	GTAATCGAACTTTGCGCCTC	AATAAATACAAACAAAAGCCAAAAA	Y	N
AHGA65319	scaffold2137-3	GTGATAAGACCTTGGCGCAT	TCAAATGGTGGTGTAAACGAA	Y	N
AHGA65320	scaffold2137-4	AAGTTGTTAGATAGACATTGGGTGA	ACGAAAGGGATCCTATGGCT	Y	N
AHGA65323	scaffold2137-7	GAGCAGAGGATAAGTCCCCC	GCCCCCTTCCTGCTACTTAC	Y	N
AHGA65324	scaffold2137-8	AAGAAGAAGAGGGAGGCGAC	GAGTTTGACGCCGATAGAGC	Y	N
AHGA65325	scaffold2137-9	TGTTGTTGCTGCGTGTTTTT	CCCAAAAACTTCAAACCGTG	Y	N
AHGA65326	scaffold2137-10	TTCATTCGAGCACTCCTCCT	TAAGAGCGCCAGCAAAGAAT	Y	N
AHGA65327	scaffold2137-12	TGCCGGAATTGTTGTAATGA	TCAATGCTAAAATCCTTTTGGG	Y	N
AHGA65328	scaffold2137-14	TTACCTAAGGCCGACACCAC	ACAACAACAACGGGAGGTTT	Y	Y
AHGA65329	scaffold2137-15	AATTACGATCACCTCCGTCG	TCCAAAAGCTTGAATTATATGGC	Y	Y
AHGA65330	scaffold2137-16	CCACCGCTGATGTGTAATTG	CGTGTAGTTGAAAACAACAGTATCA	Y	Y
AHGA65331	scaffold2137-20	GAAATTAAATCAAAGTTATGGGACTT	CTCCTTCTTCTCCTCCCTCC	Y	N
AHGA65332	scaffold2137-21	GCGAAGAGAGAGATCGATGG	CCCCTCTGTCACGTACTTCC	Y	Y
AHGA65333	scaffold2137-26	TGTGTTGAAATGATTGTGGTGA	CAAGTTGTGACTTGCCGAAA	Y	Y
AHGA65334	scaffold2137-27	CAGCACAAATCCTAATTTACCTTT	AGCTCCTCCCTCTTACCTGG	Y	N
AHGA65335	scaffold2137-28	ATCTCTGTCCCAAACCATCG	TCGTAGGTAATGGAGGTGGC	Y	N
AHGA65336	scaffold2137-31	TATCGCTTACGCGAATGATG	TATTCATCCGCAGCTTCACA	-	-
AHGA65337	scaffold2137-34	CACCTCCTAAGTTTGAGGGAGA	CAAAATTGCAAAAGCAGCAA	Y	N
AHGA65338	scaffold2137-35	CCTCTCCTTCACTGGATTGC	TTTTGTTAAATTCCCCCTTTTT	-	-
AHGA65340	scaffold2137-37	TTGCGTGAATTTTGGGTATAAA	TGTCCATGGTTGTGATGTGTT	N	-
AHGA65342	scaffold2137-40	CCACTTAAAATTGAAACATAGCAA	GAACAAAGCACAAACGCTGA	Y	N
AHGA65344	scaffold2137-42	TGCAATCAATAGAGGGATGAA	AAGATTACAAAATGGTGTCCCC	Y	N
AHGA65345	scaffold2137-43	TCAAAATTTTACCATAACAAAGCTC	TCCATTCAAAACATGCAAGAA	Y	N
AHGA65346	scaffold2137-44	TTCTTGCATGTTTTGAATGGA	CGTTACTTTCTGTGGCAGCA	Y	N
AHGA65347	scaffold2137-48	ATGAAGATGGGAATGGTTTTT	CAATGAATTAAATGATGATTTCCAA	-	-
AHGA65348	scaffold2137-49	TATGGGTCAGGTTGATTCGG	AGCGACGCAGCAACTAACTT	Y	Y
AHGA65349	scaffold2137-50	GTTGCGTAAAACGGTGAGGT	GTTCGGCTAACAACCCGTAA	Y	Y
AHGA65350	scaffold2137-52	GACACGCGGAGAATAGCAA	CGTGAGTGGGGTACGAGAAT	Y	N
AHGA102014	scaffold28551-3	TCACGAGTCACGAAGAAGGA	GTTCATCATTGTTGCGATGG	Y	N
AHGA102018	scaffold28551-7	AGAATGTTTAGGCGCGTCG	CCGAAAAAGGAGTGTTGGAA	Y	N
AHGA102020	scaffold28551-11	GTTGGGCATTTCTTTGGAGA	TAAAAACAGCCAAACAGGGC	Y	N
AHGA102022	scaffold28551-17	GCCCCAAAACCAGATTTTCT	TGCCCTGTTTTTCTCTTTCG	Y	Y
AHGA102023	scaffold28551-22	TGAGTGTTTTTCTTGTAGTGCG	GGCCTTATTATTAGCTTGCAGAA	Y	N
AHGA102024	scaffold28551-23	CATACATATTTCTTATCGAACACAACA	TTGGGATACCCTACCAAGGA	Y	N
AHGA102025	scaffold28551-24	AAAGCCATGCATTTTCTGCT	CTCCCCTTTAGTGGATGCAA	Y	N
AHGA102028	scaffold28551-28	TCCTTAGCTTGCAACAGCAT	TCTATCGTGTTCTATATCCATGTCAA	N	-
AHGA102034	scaffold28551-41	TTGTTGTTCTCATTACCATATTTGAA	CAGCACGCTTGTGTGAATTT	Y	Y
AHGA102043	scaffold28551-52	GCTGCACCAAACCAATTTTT	CATTGCTCCACCATTGATGA	Y	N
AHGA102044	scaffold28551-53	TGTGATCGCCAAGAACAGAG	TGAGTTCGATTTTTCCTCATTTT	Y	N
AHGA102046	scaffold28551-59	TCCTCCTCATCTTCTGGTGC	CCAAATAATTTTATAGCATCGTGTGT	Y	N
AHGA102047	scaffold28551-60	GGTGGATACTCCTACGATGACA	TGAGAGGATAGTTGGAGAGCC	Y	N
AHGA102050	scaffold28551-63	ATCCTACCCGCACTCTACCC	TGATGTGTTCCCAAGCAGAA	Y	Y
AHGA102053	scaffold28551-68	TGAAGTCGATTGCACCTGAG	GCTAATAAGCCAGCCCACAC	Y	Y
AHGA104208	scaffold29006-3	TTGGTCGAGTTCATCCCAAT	TGATAGGCCCAATCCTTTTG	Y	N
AHGA104209	scaffold29006-4	GGAGAAAGATCAAACGAGAACA	TTCGAATATCTGACATTTGCTTTT	Y	Y
AHGA104210	scaffold29006-5	GGGGATTCAAAACGAACGTA	TGAATCACATCTGGAAAAGGG	Y	N
AHGA104211	scaffold29006-6	CTCCGTTATTACGTTTATAGGAGTG	CCTTCCACCTTCTCTTCTTCAA	Y	N
AHGA104212	scaffold29006-7	TGTTTGCAAATTAAAATTATGTGAGA	TCCTACACTCAAGAGTCAAGAAGTTT	Y	N
AHGA104213	scaffold29006-8	AAGCGCACCAAATTATCGTC	TCCTGATATTTGCCATTCCC	Y	N
AHGA160410	scaffold3732-5	TTCAGCATTTTAGCCATTAAAAA	TCATCCAAAAGTAATAAGAGAAACGA	Y	N
AHGA160411	scaffold3732-6	TCCAAATCCATTCATTTTTGG	TAAAACACCCAAAACGCACA	Y	N
AHGA160412	scaffold3732-8	TCAAATCCATCATCCTCCCT	TCTTTGAACCCCCTCTCTCA	Y	N
AHGA160413	scaffold3732-9	TGAGAGAGGGGGTTCAAAGA	AGCTCCATGCCAACTGAATC	Y	N
AHGA160414	scaffold3732-10	AACGTAGAAACAAACTCTAATGACAGA	GGCAAAGGTTCTTCTTGCCT	Y	N
AHGA160416	scaffold3732-15	TTCCTATGATTTAGATTTTTCGGA	CGGTGTGAATTTGATGGTGA	N	-
AHGA160417	scaffold3732-17	GGGATCATTTATTAGTTTCGTGG	CCTTGTCCTTCCAAACATCA	Y	N
AHGA160418	scaffold3732-20	TCCTTCACAAATTTCGGAGC	TTTGGCTGATTCCTGAAACC	Y	Y
AHGA160420	scaffold3732-24	CACTGTACGAGATAAGTAATCCTACG	AACAATCCTCCGTCCAAAAA	Y	Y
AHGA160421	scaffold3732-25	TGAGCAGATGAAGACAACGG	TTCCTTGTTCTCCCAACGAC	Y	N
AHGA160424	scaffold3732-30	AAAAGGGTGTTATGGTCATTTTT	CAATTCTACCCTCAGGGGACT	Y	N
AHGA160427	scaffold3732-40	CTTCCGAAACGCATCAATTT	ATCAACTCTTTCCGAACCGA	-	-
AHGA160428	scaffold3732-43	GGTTTTATTCTTTACACACAATGCAG	TCCAAATAACGGAAAAAGTATAAGA	-	-
AHGA160429	scaffold3732-44	GGATTGAAAGGGAAAAGGGA	GCAACAAGAAATTGAGAAGGAGA	-	-
AHGA160433	scaffold3732-55	ATACAAGGGGCGTGTGAATG	AAAATCGTCATTAATCAACTGCAT	-	-
AHGA362061	scaffold78176-2	TAGATCACCACTTTTGGGGC	GCTGAGATTATTGCACACGG	Y	Y
AHGA362062	scaffold78176-3	TTCAAAATAGCAGTTTAGACAATTTCA	TTCATCAAGGAGAGAAACAAGG	-	-
AHGA362063	scaffold78176-4	TCTGTTAATAAAATTGTCCGAGCA	GCCCGGGACATATAAGGAAG	-	-
AHGA362064	scaffold78176-5	GTATTGTTGGTTGCGGCTCT	CCATTTCAACACGAAATGACA	-	-
AHGA362065	scaffold78176-6	CCACACTTTTCACAAAAACCAA	TCGTACCCATAGGCGAACTC	-	-
AHGA363103	scaffold79589-6	GCCTTTCATCCTTGCTCATC	TTGAACCTGATGAAGAGTCGAA	Y	N
AHGA363104	scaffold79589-7	CCGGGCAAGGTCAAAAATTA	GGCCAAAACCTTTAAGATTGG	Y	N
AHGA363105	scaffold79589-8	TCAAAGGCCATTTCATCACA	CCACAAACAGTGCAGCAATC	Y	Y
AHGA363106	scaffold79589-9	CCATAAGATGCCTTGATTCCA	TGGATTACCTTGAATTGAATTGG	Y	N
AHGA363109	scaffold79589-12	CAGTACCGCGACGGATTAGT	GGATTGTCCATCTTCGGAAA	Y	N
AHGA363110	scaffold79589-13	TGCTCATAGGATTATTAAAATAGGCA	TGACAATCGCAAGTCAAAAGA	Y	Y
AHGA373365	scaffold9711-2	AAATCCGACGACAAAATTGG	AGGTGTGAATCTTTGACGGG	Y	Y
AHGA373366	scaffold9711-3	TAGGGAAGGGTTGGTGAGGT	CCGGTCGCATCTATCTCATT	Y	N
AHGA373368	scaffold9711-5	CGTCGGAATTTTTCTAACGG	TGAAACTTTGCGCTTGATTG	Y	Y
AHGA373369	scaffold9711-6	GCAAGCTGCGATTATCCTGT	CATGGCGTTTGATATGGATT	Y	N
AHGA373370	scaffold9711-8	TGGATAATTGATAAACTTCCTTTTATT	CACACACTTCATTGGAAGCAA	Y	N
AHGA373373	scaffold9711-15	TATTTGGCCAATGCAAGCTA	CAAAATGCCATGTTACAGAGGA	Y	N
AHGA373375	scaffold9711-17	TCTTGCGGTCTTGTCCTCTT	CCAACAAGCGATAGCAACAA	Y	N
AHGA373377	scaffold9711-23	TGTTGATTTGGTCGGCTAGTT	TTAGGAACGTTCAGCAACGA	Y	N
AHGA373378	scaffold9711-24	CAAAAAGCTACGTGCCAAAA	ACCAAACGAAACCTCGCTTA	Y	N
AHGA373380	scaffold9711-28	TCTTCTTCTATCCCAAATACTTGCTT	AATGGTGCCAAACACGTAAA	Y	N
AHGA373381	scaffold9711-29	TTCGAAGAATAATGCCCAGG	GAGGGCAAGGTTGTGAAAAA	Y	N
AHGA373382	scaffold9711-32	AATGACCCTTTCCACCACAA	TCGTGATTTTACATTAACTGCGA	Y	Y
AHGA373384	scaffold9711-38	TTGAACCGGCAATAACTTCC	CCATATGGACCAAAATCATGC	Y	Y
AHGA373385	scaffold9711-40	TTGAGATGTGCCACGAGTTC	TATTCTTCATGGTCCCCACC	Y	N
AHGA373392	scaffold9711-51	AAAAGGGTTAAGTATGATTTTGGTC	GACAAAAGCGGAGACAAAGG	Y	N
AHGA373393	scaffold9711-52	CCTTTGTCTCCGCTTTTGTC	TTTGACTAAATAACACCGTGTAAAA	Y	N
AHGA373394	scaffold9711-53	AAAATTGGGTTGAGTGCGAG	TTTCAGCTACTTTGTGGGCA	Y	Y
AHGA373395	scaffold9711-54	TCATGACTAAATCTTGAACTGTCTAAA	TAATCCAATGACGGCACAAA	Y	N
AHGA373396	scaffold9711-57	GCAAGCCTACCTGCATCTTT	GCAATTGCGTTTGATAGGGT	Y	N
AHGA7413	scaffold10508-4	ATCGCGCATGTCTCATTCTA	TTGCCTTAGGATAGGCTTGAA	Y	Y
AHGA7417	scaffold10508-10	TCCACAAGATGCAACAAAGC	ACAGGGTGCTCTTCTCCTGA	N	-
AHGA7418	scaffold10508-12	GCAAGTTTTAGCTTGAGGGAA	AAAATCCATGATGAGCACCC	Y	N
AHGA7419	scaffold10508-13	GGGTGCTCATCATGGATTTT	TTCCAGTCCTTCCCATCTTG	Y	N
AHGA7420	scaffold10508-15	GGGACCTCTATCCACACACC	GCAACCTGCATTGATGGTAA	Y	N
AHGA7421	scaffold10508-16	AATGCAGGTTGCTTCCACAT	TTTGTGCCAACATGGGAGTA	Y	N
AHGA7422	scaffold10508-19	TTGGGAGGTCTCCATTTCTG	GAGTGTAACCAATTTATTTTTATGCG	Y	N
AHGA7423	scaffold10508-20	TCAGCATCAGAATCTTTTGGG	GAACTTGTGGTATTTAGGTTCCG	Y	N
AHGA7424	scaffold10508-21	TTTTGCCAAGTTTTAAGGACAAA	TCAATTGGCGTCTCAGTCAC	Y	N
AHGA7425	scaffold10508-22	CGAGGACGTTTGTAGTTAACCC	GGGGTTTGGTAGGTGGTTTT	Y	N
AHGA7426	scaffold10508-23	TCCCTCCATCACATCCTTTC	GTGGAGCTCTTTCTGCCATC	Y	Y
AHGA7427	scaffold10508-24	GATGGCAGAAAGAGCTCCAC	ACCTTCCATCGCTACCACTG	Y	N
AHGA7428	scaffold10508-25	TGAAAACTTATTTCAACCATTAGGAA	AACCGTCGTCAAACAAAACA	Y	N
AHGA7429	scaffold10508-26	TGTTTTGTTTGACGACGGTT	TTTGCACCATCTCTCATCCA	Y	Y
AHGA7430	scaffold10508-27	TTCAAATTAATACCCTGCAAACTG	TAGAACGGGTGGAGAGGTTG	Y	N
AHGA7431	scaffold10508-29	TCCCTTGTTTATGAGAGGATTCA	GTCCCTCAATTTCAGCCAGA	Y	N
AHGA7432	scaffold10508-32	TAACTCCCCGTTCATGCTTC	TCTTCTCTTTCTCACGCGCT	Y	N
AHGA7433	scaffold10508-35	GCCAAATTGCTTTGGAAAAA	TTCCTGCATTGCTAACATGG	Y	N
AHGA7434	scaffold10508-36	ATGACTCCCTATGGCTGACG	AAAGTCCGACCACAAAAACG	Y	N
AHGA7436	scaffold10508-39	ATTGTCCTTGAGGCATGAGG	TGGAACATGCAAGGTTGGTA	Y	N
AHGA7437	scaffold10508-40	TGGACCGTGTTGCATTAAAA	TAACCTCCTCCGACCTTCCT	Y	N
AHGA7439	scaffold10508-45	CATGTCAGTTTGCAATATAACCAAT	TCCTATTTGGGTTCCTGACG	N	-
AHGA7440	scaffold10508-46	CTGCTCAAATCAGCCATCAA	TCAAGTAGCACGGGCTTAGG	N	-
AHGA7441	scaffold10508-49	GTTTTCGGTCCCTGCAAATA	TATCGGCGGATATCGAACT	Y	N
AHGA164127	scaffold37861-15	GTTATAGGCCCACGAAGCAG	ATTCCTCAGGCATGTTTTGC	Y	N
AHGA164128	scaffold37861-18	TTTTTGTTATGCGGTTGGAT	TCCACATGGGTCTAATTGAAAA	Y	N
AHGA164129	scaffold37861-19	AAACAAAGTTTTGGGAGCCA	TTGGTCCATAGAATTTCGCA	Y	Y
AHGA164131	scaffold37861-26	TTCAACCCAACCCCAAATTA	CAACGGATTTGATGCAAGTG	Y	N
AHGA164133	scaffold37861-28	GCAAACACTTTTAGGCACCA	CATGCGAGATTGTATGCCAA	Y	N
AHGA164134	scaffold37861-29	ACAAGCGACTTTTGCCAACT	TGAACCTATTAAAAGGAACCCTAAA	Y	N
AHGA164135	scaffold37861-30	CCACACGACCCTTGAAAATTA	TCGTCAGCCCTAATCAAACA	Y	N
AHGA164136	scaffold37861-32	AATTAGGGGACTTGGTGCAA	TTGGTACAAAAGAGACTTGAGCA	Y	N
AHGA164137	scaffold37861-33	AAGCCCAATAATTAACGCACTC	CGCTCATATGAAAAGAATACGG	Y	N
AHGA164138	scaffold37861-34	CCGTATTCTTTTCATATGAGCG	GTCCCACCGTCAATTCTGTT	Y	N
AHGA164139	scaffold37861-38	TCCGCTGATGTCAGTTATGC	GTGGTTGTTGTCGCCTTCTT	Y	N
AHGA164141	scaffold37861-43	TTTTTGGGACGAAAACTGAGA	TTGACTACGAGACTGAGATTGAGA	Y	N
AHGA164145	scaffold37861-48	TTGCGATTTATTTTTGTTTATGACA	TGTCTCCAATTTTTGAATCTGC	Y	N
AHGA301824	scaffold60136-2	CCCTACTCAAATGGGGGATT	TGTTAGTTGTGGCTGCTTGC	Y	N
AHGA301825	scaffold60136-3	TTCATTCCTTTGAAGAAGAGTGT	CACAAATTCAACCCAACAAAA	Y	Y
AHGA301827	scaffold60136-5	AAACTTGGACGAGGGTGCTA	GACAAGGAAGACGCTTACCG	Y	N
AHGA301828	scaffold60136-6	TTACATTCCATTCCCCGAAA	TCCTTCTTTGCTTCATGGCT	Y	N
AHGA301830	scaffold60136-8	ATGCATGATATCGTCCGTCA	CGCACTCTCATTTCCAGACA	Y	N
AHGA301832	scaffold60136-12	TCAAATGCCAAGATGTTTTCC	TGACACTCGAGCATTTTTGC	N	-
AHGA301836	scaffold60136-17	TGAACGATTTGATACAATGCAA	GATACGAAAACATGTGTGCCA	Y	Y
AHGA301838	scaffold60136-20	TGCAGCCTCTACGTTAGGGA	AAAAACTTTTGACCCTCCCG	Y	N
AHGA301839	scaffold60136-21	ATCACACCAAATTAGCCCCA	AAAATGTTCGGTGCGAGTTC	Y	N
AHGA301840	scaffold60136-22	AATGGTGGCACTGAGAGGAC	TTTTGTTGGGTTGGATTTCA	Y	Y
AHGA301845	scaffold60136-29	GAATCGGAGAGAACGAAACG	CCTCGTAAGCAAGATGGCTC	Y	N
AHGA301846	scaffold60136-32	TCGTCTTTATTAAGTAAGGAGTATTGC	TCTTTACTGCTAATCTATGACAAATGC	Y	N
AHGA301847	scaffold60136-33	TCAAAATTCATATTAAATCCCTTGC	GCAATATTTTCGCTGCCAGT	Y	N
AHGA301848	scaffold60136-34	TGTGCCCCTTGCTAGAGTTT	CGACATTTTCTCCCACTCCT	Y	N
AHGA301849	scaffold60136-35	CGACTGAATGAAGACAGACACA	ATGGGGAGACTATGTCATTAGC	Y	N
AHGA301850	scaffold60136-36	AGGTGAGTGTGGAGAGCAAC	CCACAACTCATCTGTTCACCA	Y	N
AHGA301854	scaffold60136-41	ATTCCAATGTGGGAGTGAGC	AAAGTGAGAGCATTGTATTCATTTTA	Y	N
AHGA301856	scaffold60136-44	ACGAGGCATTAACGATTTGG	TCTTGTTAAGAACAAACGCAGG	Y	N
AHGA301857	scaffold60136-45	TGTGCATTCATGAGATAACTACCA	TCCACTTTCTTTTCTCGTTGTC	Y	N
AHGA301858	scaffold60136-47	GGTTTGAACCGCCATTTGTA	CCTTTTTCCCAAATGGCTTC	Y	Y
AHGA301860	scaffold60136-51	ATTCATGCGATCTTTGGAGG	TCCGCCAATAAAACTAACGG	Y	Y
AHGA301861	scaffold60136-52	CCAATCAAATGCATTAGTTAGTCA	CGGATTGAGTTACGGGTAAGG	Y	N
AHGA301862	scaffold60136-53	AATCCGCTCCCTTAGGTTGT	TCATGACCATTAGCGGGTTT	Y	N
AHGA301864	scaffold60136-57	AGATGATTGTGAATGTTTCTGAAG	CAACACATGCAATGCAACAA	N	-
AHGA301865	scaffold60136-58	TAAAAAGGTGGCAAAACGGT	AAACTCTAGCGCAGCTCCTT	Y	N
AHGA301866	scaffold60136-59	CATCACTTCACTTTCAGCGTG	CATGCCCTTGATTTTTCACA	Y	N
AHGA301867	scaffold60136-60	CCCATTTGCTTTCTTCTTCG	TCCATCAAGCTCTTAGTCACCT	Y	N
AHGA301868	scaffold60136-61	AGGTGACTAAGAGCTTGATGGA	TGGGAATGACCTAATTATATTGAACC	Y	N
AHGA301869	scaffold60136-63	GTTTAAACAACCACCTATGGCT	AATTTGCGGAACAAATATTCAA	-	-
AHGA301870	scaffold60136-64	CACCTGGAGTATGGCAATCA	GATGGCAATAGAGTGGACCC	Y	Y
AHGA316376	scaffold62883-1	TTTGTGTTGATGTGTCGAAGA	CCCGTATGATTCCTGCATTC	Y	Y
AHGA316377	scaffold62883-2	AAAAAGGAAAAGAAAAAGAATACACAA	TTTTCAAATTGCGTACCTCC	N	-
AHGA316381	scaffold62883-7	AATACCACCTCACCGTGCTC	GCCGGTAGAAAAGAGGGAGA	Y	N
AHGA316383	scaffold62883-9	CTCCTCCCCAACTTGGATTC	CCGTTACCGGAGAATTGAAA	Y	N
AHGA316384	scaffold62883-10	TCAAACACTTGGTGTGCATAAA	GCCTCAAGTTTCTTAGTTTGCC	Y	N
AHGA316386	scaffold62883-12	GGACATCCACCCTCACCTTA	TGGATGCCACTGCTACTGTT	Y	N
AHGA316388	scaffold62883-14	CGCACACACGCACCTAACTA	TCTGGTAGAGGGTGCTGTCA	Y	Y
AHGA316390	scaffold62883-17	AATGTTGGGGACGAAATTGA	CGGTCTTCCCTCGAATAACA	Y	N
AHGA316391	scaffold62883-18	TGTTCAGGGATGGGAAAAAG	ACATTGTCCGGTTTCTCCAC	Y	N
AHGA316396	scaffold62883-24	TGATGGAAAAGTATAACACCCTCA	TCGGCCAAGTAAATGATTCTC	Y	N
AHGA316401	scaffold62883-32	CGAATGCAAGCGTAAACAAA	GAGGTTGTGGATTCGACTCTG	Y	N
AHGA316402	scaffold62883-35	TTGCAGCTACGCGTTAATTT	TTGATGCACTTTGAATTACGG	Y	N
AHGA316403	scaffold62883-36	TCAAAGTGCATCAATCTCTTCC	TCGAAAATTTTAATTTATGAGCAAA	Y	Y
AHGA316404	scaffold62883-37	AAATTGACGAATATCCCACGA	CGTTCACGTCTATATGGACCAA	Y	N
AHGA361222	scaffold76778-1	CTCTGCTTCAATTTCTCGCC	TTGAAAGAAGGCGAAGCCTA	Y	N
AHGA361224	scaffold76778-4	ATTCTGGGAAGCCTGGAGAT	AATTTTGTGTTCGCTTGCAT	Y	N
AHGA361225	scaffold76778-6	CTCGTGCCAAAGGGACTAAC	CCCACTTTTCAGTGTCCACC	Y	Y
AHGA361226	scaffold76778-7	CGGCCAAACTTAAGAGACCA	CGCTTCCATTTTAATTCATGG	Y	N
AHGA361227	scaffold76778-8	GAACCCAGCCATATCCTTGA	CGCGGTAAAGAAAGTTCCAA	Y	N
AHGA361228	scaffold76778-10	AAGCAACCTATATTTTGATTGAGGA	TTCTTTTCACAAATTAATAGCGTTTT	Y	N
AHGA361229	scaffold76778-13	TGGCAATTAGATTAAAAACTGTTATG	AATTCTTGTCGCTATACTAGTCCC	Y	N
AHGA361230	scaffold76778-14	TCTTCAACTTAGCTTCATGACAACA	GGTTACAACTTCACAGTTTTTAATCA	Y	N
AHGA361231	scaffold76778-15	AAATCAAACCAGCAAGCACA	TGGAAGTTGATGATGACCCA	Y	N
AHGA361232	scaffold76778-17	TTTTTGCATATAAAATCGTTCCT	TTTTCCCCTTTGTTTCATCC	Y	Y
AHGA361233	scaffold76778-19	TGTTACACTTCTGCTATTGCTGC	CAAAATCGTCCCCAATGTTT	Y	N
AHGA361234	scaffold76778-20	AGCATGCCAATTTGTTGCTA	TCAAACCATTTTTGTCAGTTTCA	Y	N
AHGA361235	scaffold76778-21	AAAGAGGACAGGTTGCAGTCA	TTCGGCTTTGCACTTTTGTT	Y	N
AHGA372875	scaffold96097-1	TACCCGCGACAAAATAAACC	TTTGCTTCTCCCTTTGCTTC	Y	N
AHGA372876	scaffold96097-2	TGCCTGTGGCATACAATCAT	GTTTCTGCCATTTGGTAGGC	Y	N
AHGA7046	scaffold10437-2	TCACAATTTCGTGCACCATT	TGTTGCAGACGTCTTTTTGC	Y	N
AHGA7048	scaffold10437-4	TGCCATTTGAGCATTTAACG	GGGGATGAGGGGAAATAATG	Y	Y
AHGA7051	scaffold10437-12	TTGACGGAGAGGGAGAGAGA	TCACCTCGGATTAATTTGCC	Y	Y
AHGA15212	scaffold1189-2	CCAATCAAAGCATCAGCAAA	GCTCTACTTGGGCTCCTGTG	Y	N
AHGA15213	scaffold1189-3	GAACCATTGTTTTTCTGTGGC	TGGTGAACCTTTTGACCAATC	Y	N
AHGA15214	scaffold1189-7	TTCCTCACCACTCATGATATGC	TCTCTTGCATCAATTCCTTTCTC	Y	N
AHGA15224	scaffold1189-20	ACGCGATTTGCGAAAGTAAC	TTCAGATGCAGGACATGAGG	N	-
AHGA15225	scaffold1189-21	ATAACCTTGCTTGGTGTGGC	CTGTGCAGTGGAGGTGCTTA	Y	N
AHGA22866	scaffold13311-1	TGCTCTCTTGATGTGCAACC	CACACACATCCCTCCATCAC	Y	N
AHGA22868	scaffold13311-4	TTGCAGGGGCTCTCTACTGT	ATTGTTCGATTAAAATTGGTTTTT	Y	N
AHGA22869	scaffold13311-6	CATCGTTAGCCACTTGAGCA	TGAGCATTGGAGTGTCTTCG	Y	N
AHGA364890	scaffold8246-46	GGTTTATCAACCTCCCCACA	TTAGGCATGAGTTGGGCTTT	Y	N
AHGA22876	scaffold13311-18	GAATGAAAATGAGCAAATGCAA	TTGTCCCTTCTGCAATCCAC	Y	N
AHGA22879	scaffold13311-22	TGGCAAGAAGCTCCTCCTTA	TTTCTTGTCTCTCCTACCCTTCC	Y	N
AHGA22884	scaffold13311-36	TACCTGCGATGACATTCCAA	CCTGGGTTGGACCACTCTTA	Y	N
AHGA22885	scaffold13311-37	ACCGGAGCATGGATAGCTT	TGATTTTCGTTAAATTTTGGCT	Y	Y
AHGA22886	scaffold13311-40	AAAACCTCTTTGACTTTCTCCTTTT	AGAGGACACCATGTTAGAAACTCT	Y	N
AHGA22889	scaffold13311-43	ACGCTCACGTGTCACTGTTC	CAAGGAGGAGACGTGAAAGAA	Y	N
AHGA22890	scaffold13311-45	TGATGATTGCAACAACAAGGA	AGGAGGGAAGGGGGATTAGT	Y	N
AHGA22891	scaffold13311-46	CCGAGTTGTCTCCCAAGAAC	TGGTTGCAACAAACAAAGGA	Y	N
AHGA22893	scaffold13311-48	GCATCAGAGGCTCACCTTGT	TTTTAAAACGCCCTCCCTTT	Y	Y
AHGA22894	scaffold13311-49	AAAACACCTGGTAGAGAGCACA	TTCAAAATTGAAGAACAAAGACAAA	Y	N
AHGA22895	scaffold13311-50	TTAGGCGCGACATTATTGAT	GGGCTTCACTCAGTGTAAATAAGC	N	-
AHGA57727	scaffold19919-1	TGGCAGATTTGGTTATTGCC	CATTGTTAATGCACCTTTGGAA	Y	Y
AHGA57728	scaffold19919-2	GCTCATCTGTGTTTCTCTTCTCC	CCGAAATCGCCATCCTATAA	Y	N
AHGA57729	scaffold19919-3	TTATAGGATGGCGATTTCGG	TCTTCATCACCACTGCCACT	Y	N
AHGA57731	scaffold19919-6	TGAGAAAGAACACAAAAACCAAG	AGGATCATTTTGTCCTTTGAACA	Y	N
AHGA57733	scaffold19919-9	GGGTTAACGGAACTCGACTG	GGATATGGGCCAGACTTTGA	Y	N
AHGA57735	scaffold19919-11	CCAACAGACTAAACCGGGTG	CTAGTGCACCTAGGGCAAGC	Y	N
AHGA57736	scaffold19919-12	ACCACCTCTTCAGCAGCAGT	TGATCATGAGCTGATGCGTT	Y	N
AHGA57737	scaffold19919-13	CCCAATGTGAAGCCCAATAG	TGCAATCATCATGAGGACCTT	Y	N
AHGA67651	scaffold21831-16	GTGCTAGGTGGGAGTCAACC	GGGAGTAGTAGAGGGAAAGAGGA	Y	N
AHGA67652	scaffold21831-21	ACCCAGATCTGCTGCCTCT	ATCGAAAGACAAGCAGGGAA	Y	N
AHGA67658	scaffold21831-28	AATGTGGGAGTTTCTGCACC	CCCAAATTGGCAGAGACATT	Y	N
AHGA67662	scaffold21831-36	AACAAATTGGACCAGACCCA	CGAATCGGAACACCGTACTT	Y	N
AHGA67665	scaffold21831-47	TGAACAAGCAGTCAAATGGAA	GCGAACCAACAAACCAAAAT	Y	N
AHGA72162	scaffold22655-5	CCTCCTCATCTTCTGCTTGC	TTTTCTTAAGGTTTACACGTTCCTT	-	-
AHGA72163	scaffold22655-6	TTGAGCTCCGGGCAATATAC	TTTATCCACTTTCCCGTTGC	Y	N
AHGA72166	scaffold22655-11	AGAATTTGGATGTTGGTTGTGA	CACTTGGTTAGGGACCCACT	Y	N
AHGA72168	scaffold22655-15	TTGATGCTCTTTTAGCATTTCTC	CACACAACAATCAATACAATTCTCTC	Y	N
AHGA72169	scaffold22655-17	TAAACCTTGGGACCCTTCTG	GCGCTCAAACATGCACTTAC	Y	N
AHGA72170	scaffold22655-18	TCGTCATCGTGTTCCTGAAG	CTCCCCTTTCCCTACCAAAA	N	-
AHGA72171	scaffold22655-19	TGTGGCACCTCATCTTACCA	TTTTCAATTTAAACGAACAAGAGAAA	Y	N
AHGA72174	scaffold22655-23	CTTTTGGTTGGCGCAATAAT	CATCTGACACATTGTGGATTCAT	Y	N
AHGA72176	scaffold22655-31	TTGTTGTGTTTGTGGTGCAG	ACATGCCGGCTGAAATAAAA	Y	N
AHGA72177	scaffold22655-32	GATCCCACTGACCTGCTGTT	CACTGCCCCCTCTCATTAAA	Y	N
AHGA72556	scaffold22725-3	AACCAGTGATCCAGTGACCC	AGCAACGTTTAGACGGCAAT	Y	N
AHGA72560	scaffold22725-7	GCCACATATGCCACGTGTT	TTTTTAAGGTGAAAAATGAGACTAAAA	Y	N
AHGA72561	scaffold22725-8	ACGCTCGCGCATTTACTTAT	ATCGCGTCTACGGTCGTTAT	Y	N
AHGA72562	scaffold22725-13	CCCCAACGTTTCATTTGGTA	ACCCATACCCGACCCTAGAC	Y	N
AHGA72563	scaffold22725-14	TGGACATGTGGAAGGTGGTA	AGGCCATGCCATATTAGTCG	Y	N
AHGA72564	scaffold22725-16	GGCTTGATGGAGAACTAGGG	AACAAAAGTCGCAAACTGGG	Y	Y
AHGA72565	scaffold22725-17	TTGTTTGGTGTGAACAGGGA	GAAATTATCGGGGATGGGAC	Y	N
AHGA72566	scaffold22725-18	GCGAAGTGGGACTTTTGAGA	TTCAGCCTGCGAAATTAAGG	Y	N
AHGA72567	scaffold22725-21	TTGAATTGTTGTGTATTATTTTGTGC	AAGTTTAGGGGCTAGCACTTTT	Y	N
AHGA72568	scaffold22725-22	TGCTAGCCCCTAAACTTTCTCA	AATAAGCGATTTGTGGCTAAAT	Y	N
AHGA72569	scaffold22725-23	CCATATCATAGCCGCCAAGT	TACATCCACGATGCAGAAGG	Y	Y
AHGA72570	scaffold22725-25	TGGAAAGGACACCACTATAGCTC	GGCTCACCAATGATCGAACT	Y	N
AHGA72572	scaffold22725-27	GATTGGACAATACGTGGTTGA	CCAATTCATCCTTTGGAGTCA	Y	N
AHGA80422	scaffold2422-3	GCCTCTTTCAAAAGATCCCC	GGGATTGGGGAAGAAAAAGA	-	-
AHGA80423	scaffold2422-5	CTTCGAATTACCTGACCCGA	TCGGTACAAAAACGCTTCG	-	-
AHGA80424	scaffold2422-6	GCGGCTATTGTTGTGACTGA	TCTGCTTGATTGCTTGGACA	Y	N
AHGA80425	scaffold2422-7	CCAACAGATCCGAATTACCC	TTTTTGGAGTTTATTTGTTTCTCG	Y	N
AHGA80426	scaffold2422-8	CCAAAAGATCAAATACGAGAAACA	TCAAAATTGGCATCTAATGCTCT	-	-
AHGA80427	scaffold2422-9	CCTTATGCAGCGATAGGGAC	TTAAAAAGGGTGTGGTTCGG	Y	N
AHGA80428	scaffold2422-12	TCAGAAGCAGCAGAACAATGA	GGTTCCAATTCTGTTTCCGA	Y	N
AHGA80429	scaffold2422-13	TCTTCCTCTCTCTGGCCGTA	GAGGGAAGGAAAGAACAGGG	Y	N
AHGA80430	scaffold2422-14	TCTCCCCAAAATAAAACCCC	ATAGGAAGGGAGCCCAAAAA	Y	N
AHGA80433	scaffold2422-18	GGTTGGTTCACGCGTCTATT	GCTTGGGAGAAAACCATTGA	Y	N
AHGA80434	scaffold2422-19	TTTTGGGGGTGAAGTGCTAC	AGCGTTGCGCTTTTATTTTC	-	-
AHGA80435	scaffold2422-21	AACCATGGTAGGGTTCCACA	AAATGGCTACCGTGAGATTGA	Y	N
AHGA80436	scaffold2422-22	CAACATCATGGGGAAAAACC	TTGCTAACACTGTCTGCGAAA	Y	N
AHGA80437	scaffold2422-24	CTTCGAGTTATGGCGGTGAT	GCCACCTCCTCCTTCTTCAT	Y	N
AHGA80438	scaffold2422-25	TTGGAGTTTGGGGTGCTACT	ATTACCGGGACGAACAGACA	Y	N
AHGA80439	scaffold2422-26	TGGGTGACAATAGGTAGACGA	TTATTTGAATCAACCAAGTAATTAACA	Y	N
AHGA80442	scaffold2422-31	ACCAGCATCATCTTCGCTTT	GAAGCGGCTTAGGATTTTGA	Y	N
AHGA80443	scaffold2422-33	ACATAAAGCTGGGTCATGGG	GGTCCTAATTGCAAAAACTTGG	Y	N
AHGA80447	scaffold2422-40	GTCGGGTGGGATCATCTTAT	GACCAACTCAGTAATAATACATGACAA	Y	N
AHGA80452	scaffold2422-50	TTGATCGGAGTCTCGTGTTG	CGTAGTCAAAGGTAATATACACAGAGC	Y	Y
AHGA80457	scaffold2422-58	CAGCAGTTCACTCAGAAACGA	TATCCGCCTCACCTACTTGG	Y	N
AHGA80459	scaffold2422-60	CTGGATTCAGTCCGACGTTT	TGGCACATCATATTCGTGCT	Y	N
AHGA98561	scaffold2787-9	TCGTCGGCAAAGATGTTATTT	TGTTTTTCGAATCACAACCACT	-	-
AHGA98563	scaffold2787-13	TTGGGGTTTTGAGAATGAGG	CCCTTGAAAGCAAAGGTCAA	Y	N
AHGA98566	scaffold2787-23	GACCAACCTCCCAAGTTGAA	TACACGCTTCTCCCCTCCTA	N	-
AHGA98567	scaffold2787-24	TTCAGAAGGCAGTGTCGATG	GATATAAGACCCCCGGGATG	Y	Y
AHGA98571	scaffold2787-30	AAGATTCAGAGTGGCGGCTA	CAAATCCCCCTTAGCCAAAT	Y	N
AHGA98572	scaffold2787-31	CGGAGAATGATACGGGCTTA	TCTTATCTTGTTTCAAATTCAAAATTC	Y	N
AHGA98574	scaffold2787-39	TTCACGTATTGTCCAAGGCA	TGGTCTGAGGGTAGGGTGAG	N	-
AHGA98575	scaffold2787-40	AGCCTCTCAATTCCCTTGGT	CAAAACACATCCCCAAGGTC	Y	Y
AHGA98576	scaffold2787-45	GATTGCCTCTTTCATTCCCA	CCCAAAGTCCCAAGAGAACA	N	-
AHGA98577	scaffold2787-46	GCTCTGTGTGGTAGAGTGTTGAA	TCAAGGCCCAATACACAATTC	Y	N
AHGA98578	scaffold2787-47	TGGGAATAGTTCGATTTTTGG	TTTTGTAAAGATGATTCCGCTG	Y	N
AHGA98579	scaffold2787-48	CATGGCATGTTTTGGTGTAAA	AAAAACAAAACTAACATTCTTTGACTT	Y	N
AHGA155735	scaffold36633-5	CCGTCCAGTTCACAAACCTT	GCATTGGCCCTAAATTCAAA	Y	N
AHGA155736	scaffold36633-6	TCAATTTGATAAAAATAAACGTACTGG	TTCAAAATTTGGCTTGAGTGG	Y	Y
AHGA155737	scaffold36633-7	AGCCTCTTCCATCCACATTG	TGGTGACGACGATAACGAAA	Y	N
AHGA364796	scaffold82337-10	AACCCACCAATTTAGCATCAA	TGTCCAAGAGTCTCTAAAAATAGTGC	Y	N
AHGA364797	scaffold82337-11	TGCCGAAGGGTTAAATTCAT	CAACCCCCTTTCTTTAAGCC	Y	Y
AHGA364798	scaffold82337-14	ATGTCTCGTGGTTAGGGACG	CACTTGTTCCCTCATGGTCA	Y	N
AHGA364799	scaffold82337-15	ACCCGCAGTGGATAGAGTTG	GAAGATCCATTCTCATTGGCTT	Y	Y
AHGA364803	scaffold82337-23	CCGGATTTGAGATCGACTATG	CACCCTTAATTTCCCACAGG	Y	N
AHGA364804	scaffold82337-26	CAATATCTCAGCGGCAAACA	AGAGAATCAAATACGGGCCA	Y	N
AHGA11825	scaffold113211-9	CTGAGTTGCATCGGGATCTT	TCGTTTGCATCTTTGTTTGC	Y	N
AHGA11826	scaffold113211-12	AAAACAACCCAAGCACCTCT	TGAACTTTGAAGATTTCCATGC	Y	N
AHGA11831	scaffold113211-19	GACGATGAGATTAGAGACTGAACAA	GGATTGAGACATTGTTTTATATTTAGG	Y	N
AHGA36807	scaffold15868-9	GCTCTGATTGAGCTGTGAGG	GCTGAAGTTGGCAGCTGAGT	Y	N
AHGA36808	scaffold15868-13	AAAGGTTACGCTTTTTAACTCCC	TGGCAGCTGTCTGGTATCTG	Y	N
AHGA36809	scaffold15868-16	CAGTAAAAGCATCGCCACTG	TTTGGTGAGTGTGTGAGGGA	Y	N
AHGA36812	scaffold15868-21	CAGGAGAAGAAAGAGCCGTG	TCTGATGGTGATTTCGGTGA	Y	N
AHGA36813	scaffold15868-22	CCGCTCATCAGGGAGTTTTA	AACCTCAATCTTGTCCACCG	Y	N
AHGA36815	scaffold15868-24	TTTTTCTCTTGCCTCTATGCTT	AACGTGGATATTACGATGACCC	Y	N
AHGA36816	scaffold15868-26	AAAATTAAGAACGATTTAATCCACC	TGGTCCAATATTTCAACTGGG	Y	N
AHGA36817	scaffold15868-28	TGAAAAGGAAAAATAAATAAAATGGG	TCTATGATGACCTATTTATAAGCTCCA	-	-
AHGA38128	scaffold16136-2	GGTTTGGTTCTTGTGCAGTG	GGAACACAGGGGACTGAATTT	Y	Y
AHGA38129	scaffold16136-3	TTTGACAATGCGGTGAGAAG	CCCATCCTTGCTATTTTTCG	Y	N
AHGA38130	scaffold16136-4	CAAGTGCCGTTTTTGAACCT	ATTGACGTTGCATCCTTTCC	Y	N
AHGA38131	scaffold16136-7	GCGTGGACACCTCATTTGTT	AATGGCATGACCATAGAGCG	Y	N
AHGA38132	scaffold16136-8	TCTGATGCGGTTGTTGAAAA	AAGTCTCCAAACGCATCCAC	Y	N
AHGA38137	scaffold16136-17	ACGTCTTTTCCGATTCATGG	AACGGTCGCATCTGATTAGG	N	-
AHGA38138	scaffold16136-18	AGAGTCGAATCTCAAGCCCA	CAAAACCTGCAAGAGAAGGG	N	-
AHGA38139	scaffold16136-19	TCATCCCTTCTCTTGCAGGT	AAAACCTGCCTAAAGCCCAT	Y	N
AHGA38143	scaffold16136-34	TTCAGGCACTAATGTGTCAAGG	AGGCGCTCTTCTGATGTTGT	N	-
AHGA75536	scaffold23311-4	GGGAGCAATACCGTTCAAAA	TCCTTACTTCAAATCTTTCACAAAA	Y	N
AHGA75537	scaffold23311-5	AACCAACCTCAATCTACAGCA	GAAGAATAGGCTTATTTCTCGAAGG	Y	Y
AHGA75538	scaffold23311-6	ACAGAATGGTTTCGGTGAGG	CGTGAGATTTACCGTCGGAT	Y	Y
AHGA75539	scaffold23311-7	TGATTTCAGGGCTAGTTGTCG	TGGTCTAAGGAAGGATCGGA	-	-
AHGA75540	scaffold23311-8	TCCGATCCTTCCTTAGACCA	AAGACAGCATTCCCCACAAC	Y	N
AHGA75541	scaffold23311-9	TTCCCCTCAATCACAGCTTC	TGCGTGAAACATATAATAGCCG	Y	N
AHGA75542	scaffold23311-10	CAACAATTCATTGACCAGCG	TCGCTTGTTGATGAGGTCAC	Y	N
AHGA75543	scaffold23311-16	ACTGTGACAAGCATGAACGG	ACCCAAATTTTACCAAGCCC	Y	N
AHGA75553	scaffold23311-47	CGTGCTGGACGTATCAGAAA	GCACTGTACAAGCATTCATTCA	Y	N
AHGA78051	scaffold23761-2	ACCCACGTGTGTGTGTTGTT	CCAATCTTTGCCTCCTAAACC	Y	N
AHGA78054	scaffold23761-9	AAAGGCATAGATGGAAAGCAG	ATCCGCACCTCCTCTTTCTT	Y	N
AHGA86279	scaffold25406-6	CGAAATCGTAAATTGGATTAACTT	TGCTTTGGTCTAAAACTTTACGG	Y	N
AHGA86284	scaffold25406-16	AACTAACGGTCACATTGTTGGA	ATGATAATGCCTACGCGAGC	Y	N
AHGA86285	scaffold25406-17	GGAAAATGTGATACCATCTGAAA	AGCAAGCGTTAAGGACCTGT	Y	Y
AHGA164172	scaffold37864-7	ATGCGGTTTTCTTGCTCTTG	GGCTTATGGGGTAGCTAGGG	Y	N
AHGA164173	scaffold37864-8	CCCTAGCTACCCCATAAGCC	AACACATACAGTATCATCGTCAACA	Y	N
AHGA164174	scaffold37864-9	GACGACGGCAATTGGTATCT	GAAAGTATGGGGAGCAAATGA	Y	Y
AHGA164175	scaffold37864-10	GGTTGAGAATATTAGTGACGTTCG	TTAGCTCTCCAACCACCACC	Y	N
AHGA164178	scaffold37864-14	TTGATTTATTAGGAGAGGATATTACGG	CCATTGTGATTTGTGAGTCCC	Y	N
AHGA164179	scaffold37864-17	AAACATCAATGCAAGATATTGAAAA	AAAATTTGCTAGGTCGTGTAGAATG	Y	N
AHGA164181	scaffold37864-21	GAAAAACGCTAAACCACCTGA	TACTCAACTCGATCCGACCC	Y	N
AHGA164182	scaffold37864-26	GGTTATTGATGGCCATACCG	CCAACAATTTGCGGATTTCT	Y	N
AHGA164183	scaffold37864-27	AACATGGCTATGAACGCCTC	AGCAAAAACCGTATCCAACG	Y	N
AHGA164184	scaffold37864-29	TCATCACAGACCTGAGTTAGGAA	TGGCAGAATGAAACTTGAGC	Y	N
AHGA164186	scaffold37864-32	CCAAACACATTTATTATTGCTTGT	AAATAAGTGTCGGCGGTTTG	Y	N
AHGA164188	scaffold37864-36	TTTCCGATGGTAGAGGAACG	TTTAGTCCTTGGCACCAACC	Y	N
AHGA164190	scaffold37864-39	AAGGTGTTTGCTATGGTGCC	CTCGTGCTTCAGAGAGGCTT	Y	N
AHGA164191	scaffold37864-40	CCTGTTTGGTTGCCTGAGAT	AACCGGTACTGCTGGCTAAA	Y	N
AHGA164192	scaffold37864-41	TTTGCGGATATGGTGACAGA	GACTCTAGCCATAGCCCACG	Y	N
AHGA164194	scaffold37864-47	TTAAAGTCGCCAAACTGACC	AAAATACCCATGACCCACCA	Y	N
AHGA164196	scaffold37864-49	ATGCAATGCCATCAATACCA	TGATGGTGGTGAGGTGAAGA	Y	N
AHGA164197	scaffold37864-50	TCTTCACCTCACCACCATCA	TGTGCTTTTCGGGAATCTCT	Y	N
AHGA164198	scaffold37864-52	GCCCTCCATGTGACAAAAGT	TTGTGAATTTTCAATTTTGTTGTT	-	-
AHGA231833	scaffold48180-21	GACCTCTTTAACACAAATTAAACAAAA	TCGTGTATGGAGGATGCAAA	Y	N
AHGA231834	scaffold48180-23	GCAACAACAATTCAACAGCAA	CGTTATTACCACCACCCCAC	Y	N
AHGA231838	scaffold48180-28	TGCACACTCCGACTCTGTTC	TGTGACCAGAAGGGTTGTCA	-	-
AHGA231839	scaffold48180-29	ACGCACACCCTTCATTTTTC	AGGTGGCCAGTAGTGGTTTG	-	-
AHGA231840	scaffold48180-30	CGGTGGAGCTTCTCAGAGTT	AGATCTCACCCGAGATCGAC	Y	N
AHGA231841	scaffold48180-32	GTCGGTCGCTTCTTGTCTTC	TGTGTATGTTGTGTTGGATGC	Y	N
AHGA239438	scaffold49405-1	TGCTCCACTTGGTTAATAGCCT	TGTTTCTTAATCATCTTGGATGGA	Y	N
AHGA239440	scaffold49405-5	TTGAAATCTTTTTGGGTCGAG	GCTGTGCAAAAGGTATGAAAA	Y	N
AHGA239442	scaffold49405-7	TTGAAGAATCGTGCAAGGTG	TTTTCATACCTTTTGCACAGC	Y	N
AHGA239444	scaffold49405-9	TCAGATGATTTGGGTTGGTG	ATTGGAAAAGCTGGAAACGA	Y	N
AHGA239445	scaffold49405-10	GGATTCTTGGCTTGAGGTTG	GAAACACCAAAATATATACCAGCC	Y	N
AHGA364869	scaffold8246-9	AAAAACCTAATTATTCGACTTAAAGCA	GCACAATACAATGTGCAGGG	Y	Y
AHGA364870	scaffold8246-11	TGGCACTTAAAGACATGCACA	CCTCCTAGTTGCGATCAACC	Y	N
AHGA364873	scaffold8246-16	TGCAATGTGCTTTGAGTTGA	TTTATAAAGCATGCAGGCGA	Y	Y
AHGA364874	scaffold8246-17	TATCCCTTGAAAGGCCAGTG	CCGTTGTAGCATTTAAGGCA	Y	N
AHGA364875	scaffold8246-23	GCATGCCACTTCTCATTCAA	TCGGATAACGGATATTGTGC	Y	N
AHGA364877	scaffold8246-26	CAACAAATCCGACTAGAGTTAGCA	CGGGTCGTTATTCATTCTCAG	Y	N
AHGA364878	scaffold8246-27	AGATGCACCCGATATTGACA	CGACTGCACTTGAGTTTCCA	Y	N
AHGA364879	scaffold8246-28	TTCAATCCTTTGAATTATTGGG	TGTCCTATCAATGCACTCGC	Y	N
AHGA364880	scaffold8246-29	GCGAGTGCATTGATAGGACA	GCTCATCCTTCTTTGACAGAATC	Y	Y
AHGA364882	scaffold8246-35	GGAACCATGGAAGCAAGCTA	AATGCTAACGGTGCAGATCC	Y	N
AHGA364883	scaffold8246-36	AGGAAGGAAGCTTCTGGAGG	CTTGAAGCTTCTGTCGGGTC	Y	N
AHGA364884	scaffold8246-37	TTTTTAGTGTCAAAGTTTTAGTGGTAA	TTTTGTTGTTAATAAAAATAGCCGC	Y	N
AHGA364885	scaffold8246-38	GGACAAACTGTAACTTGCTTTGTG	GCGTTTCAATAACAACGAAAAA	Y	N
AHGA364886	scaffold8246-39	CATGGACAGTGACAGACCCA	CTTGTTGGGTGTTGTGGAAA	Y	N
AHGA364888	scaffold8246-43	AAGCAAATATGCAATAAGACGTGA	CAGCAATTGATGGGGATTCT	Y	Y
AHGA364893	scaffold8246-52	CCCCTCAACTCAAAAGGTCA	TTTGTTGTGAAACATTTGGTTATTC	-	-
AHGA364895	scaffold8246-55	ATGGATTGTTGGACGGGATA	GTGCGATTTGGTTCGATTTT	Y	N
AHGA364896	scaffold8246-56	TCTCAACACCAACCGATGAA	ACCTGATAAAAGTGGACGGC	Y	N
AHGA364899	scaffold8246-62	GCATGATAACGTCAAAGTCTCC	CACAATTGAGTTCCTATTTCATGC	-	-
AHGA364902	scaffold8246-65	GTTGAAGACTTAACAACAAGTCAAAT	AGACACAGGACACTGATGTGAAA	Y	N
AHGA364904	scaffold8246-68	GACCGAATGAAATCAGCGTA	CACCCATCTCCATGTACATCTT	Y	N
AHGA364905	scaffold8246-70	AAACAGTCTCCAAACTCGGC	TGAGTGAGTACCTGAGGGGG	Y	N
AHGA364906	scaffold8246-71	TCTTCGAGGCATAGGGTTTG	GCCTTTCGTACTAACAGAATCACA	Y	Y
AHGA5476	scaffold10137-3	GGTCAAATACCCCATGATGC	CATGCATGGAAACAAAACTCA	Y	N
AHGA5478	scaffold10137-10	GGCAGCGGCTAGATTTCTTA	CAACACTAAGCGAGGCACAA	N	-
AHGA5479	scaffold10137-11	AAATCGAACACCAAGGTTGC	CAATTTTCTGGCTGTGTCCA	Y	N
AHGA5480	scaffold10137-12	GCCGTTGATTCAGGTATGCT	GGTTCGTTGTTATCTTCGGC	Y	N
AHGA5481	scaffold10137-13	GAATGAAAGCAGCAAGGAGC	ACCAAAATTGCAACTGGCAT	Y	Y
AHGA5482	scaffold10137-15	ACCCCTTTCCGGTAGTGAAT	TTGCAGAGAGGATCCCAGTT	Y	N
AHGA12510	scaffold11414-3	GGTAGGTGGTGGTGGAATTG	TTCCGTTTGAAAATGGGAAG	Y	N
AHGA12516	scaffold11414-9	TGAGGAGTGTGTGGGTGTGT	ACCATTGGTACAAAGCCTCG	Y	Y
AHGA12519	scaffold11414-15	ATCGGACGCTACTCCAAAAA	TCATGCAACTAACGCTCTGG	Y	N
AHGA12523	scaffold11414-24	CAATTCCCTTCTTCTCTGCG	TTTAGCCCAAGATTGGATCG	Y	N
AHGA24893	scaffold13686-1	GGTGGATCAGGGGTTGTCTA	GAAAGACTGGCGCTACAAGG	Y	N
AHGA24894	scaffold13686-2	TGAAATTAAAGGGGTGTTAGGG	GCGGTTGAGATTGCAGTGTA	Y	Y
AHGA24896	scaffold13686-7	GACCCATGCACATCCCTAGT	CCTTCAATGACGCCACTTCT	Y	N
AHGA24897	scaffold13686-8	TCCCCTTATTGTTCCAGCAG	AATCCGACGCAATGATAAAAA	Y	N
AHGA25765	scaffold13842-1	TGGATAATTTTATTGTTGTGCATC	TTTTTCGGCTTTTGTAACTCTTTT	Y	N
AHGA25767	scaffold13842-5	ATGGACAATAACCAAACGGG	AAGAAAACGGGTTAATGGGG	Y	N
AHGA25769	scaffold13842-8	CCGCAAAACAAACGCTATTT	AAGAATCCGTCAACTCTCGG	Y	N
AHGA25770	scaffold13842-10	TGCAGTAACGGTGATGGTGT	AGAAAGGGTAAGGTAGCATTCA	Y	N
AHGA25771	scaffold13842-11	AAAAGAGGAACTATGGACGCA	TCTGATCCGCGAATTTTTCT	Y	N
AHGA25772	scaffold13842-12	CATTTTTGTTCATGTTTTATGTGGA	TGCCCCAGTTTTTGCTTCTA	Y	Y
AHGA25773	scaffold13842-13	GGCGTAGCCATAGGGTTGTA	TATTCACACGAGACAGGGCA	Y	N
AHGA25774	scaffold13842-15	TTTCGCATTTTCGATTGTGA	GACCCAAGCAATTTCAAACG	Y	N
AHGA25775	scaffold13842-16	TTGGCGAAGCAAAGAAGACT	CTTGAACCACGTTAACGCAA	Y	Y
AHGA25776	scaffold13842-17	GGGCGGAGTGAAAGGATTAT	CAGTTATGCAGACCCAAGCA	Y	N
AHGA25777	scaffold13842-18	TGGGAGGTCAACCATAAAGC	GCAGGATCAATGTAGTTGCG	Y	Y
AHGA25778	scaffold13842-19	TTTATGTGCTTGACCCCTCC	TGCTCCAGCATAAACCATCA	Y	N
AHGA25780	scaffold13842-22	AGAAGAAGGAGGCATCAGCA	CCTCTCTCTCGCATTCCAAC	Y	N
AHGA25782	scaffold13842-25	GTCCTCCCAACACCTTCAAA	TCAACGTTCCTGATTGGTCA	Y	N
AHGA25783	scaffold13842-26	AAGAGGAGGAGAAGAAGGCG	TCACATCCTAAAATCCTCTCCTG	Y	N
AHGA25784	scaffold13842-28	ATCCTTTTATAGCCGCTGGA	TCCATGATAAGTTTGTCATTAGTAAAA	Y	N
AHGA25785	scaffold13842-30	TATGGGACCAAAGCACACCT	TTGAGAATTGTTAGATGATTTGAGA	Y	N
AHGA25786	scaffold13842-34	AATTGCAATCCACTGCATTAGT	ACCCTCATTGCTCCAGTCAG	Y	Y
AHGA25788	scaffold13842-37	TGGGACCAAAACCTGAAGTC	TGATTTGGCGGATTTGTGTA	Y	N
AHGA25791	scaffold13842-43	GGAGCGTTTAAGGATGAACC	TTTCGTTTCTGTGATATTGTCCA	Y	N
AHGA25792	scaffold13842-47	TGCCGAAATTCGAACAATCT	TGATGAGATGAGCAGGCAAC	Y	N
AHGA25798	scaffold13842-57	CTTGAGTTGAGCCTGAAGGG	CACTTGACATTCCCTCCAAAA	Y	N
AHGA25799	scaffold13842-58	TTTTGGCCCAGTTTTTGAAG	GCACGAGAGTTTCGCTCTTT	Y	N
AHGA25802	scaffold13842-63	GTTATTTTCGGGTCGGGTTT	CCATGCATTCACACTGTTCC	Y	N
AHGA25803	scaffold13842-64	CACGTTTATGTTACAATATGCGAA	TTGGCCCTCTCAGACATCAT	Y	Y
AHGA25804	scaffold13842-65	TCGACAGCTACATGCAGTCC	AGCAAGAGAAACTCGTGCCA	Y	N
AHGA25807	scaffold13842-72	AATATCCGAGTCCGTGGATG	CTTGCGCGGGTATATTTCAT	Y	N
AHGA25808	scaffold13842-73	CCCCTTGATGGTCGTAACTG	CCTGGTCGATTTTGGGTCTA	Y	N
AHGA25809	scaffold13842-74	TCTTTATGGGTACCCGTTCCT	GAAATGAATTAAAGAAAAACCCAA	Y	N
AHGA60964	scaffold20511-14	AGCTCCGTTTACCACCACAG	CCAAGCACCATCCATCACTA	Y	N
AHGA60965	scaffold20511-17	TTCGTTGACGTGAGCGTTAC	TAGGATTGTTCCAAGGCCAA	-	-
AHGA60966	scaffold20511-18	GGTGCACTTGCCGAGTTAGT	CTCCTCGACTTCCACTCGAC	Y	N
AHGA109263	scaffold30050-1	GAGCTTTGCATCAGGCGTA	TTCAAATATTTATAGCTAACAGGACCA	-	-
AHGA109268	scaffold30050-6	TGACTGGTAGGAACTCAAAGACA	TTGGCCAAAGATCAAAACTCTT	Y	N
AHGA109269	scaffold30050-7	CCTCTGGATAAAGATTGTAAACAAGAA	GTAGGGTCTTAAAACCATGGAA	Y	Y
AHGA109271	scaffold30050-10	TTCTCCCGAACCTTTGACAC	CACCTACCAATGTGCTGCAT	Y	N
AHGA109272	scaffold30050-12	TTGGTGTCAAAATTCACGTTTT	TTCGAAGTCTGGAGTTGGGT	Y	N
AHGA109273	scaffold30050-13	CGAAGAGGATGACGAGATCA	AAGGGGTTAAGGGCATGACT	-	-
AHGA109274	scaffold30050-14	TGCTGGTACACGTTTTCTTCC	AAAGAGCACACGTGGGAGTT	Y	N
AHGA109279	scaffold30050-23	GTGTAGGGTTTAGGCTGGCA	AATTGTCAACCCAATTTCGC	Y	N
AHGA109280	scaffold30050-24	CGGAACGTTATTTGGCTCAT	TTCACCATTTCTTTTTCCGC	Y	Y
AHGA109281	scaffold30050-27	AAGCATGAATCCGTCGAAAC	CAGCAACAAAAACAACACAACA	Y	N
AHGA147590	scaffold3549-3	ATTTGCAACAAATGGTGGGT	CTCCTTCAGAGTGCACCACA	Y	N
AHGA147592	scaffold3549-6	CATCCTTGATCTTTGGTTGATG	AAACAAATGCAATTTTCTCTCTTC	-	-
AHGA147594	scaffold3549-8	AACAAAATCAAACGCCCAAA	TAATGGTGGCCACAAAGACA	-	-
AHGA147596	scaffold3549-12	GCAACCTCCATCCAGTCATT	TAGCATACTCATTGCTGGCG	-	-
AHGA147600	scaffold3549-22	TTGTGGAAATTTACGTGCCA	AAGGACTTAAGTTGGAGGTGG	-	-
AHGA147601	scaffold3549-23	AAGGAAAATCACAGTTATCAATCTCT	TCAAACTAACCCTTTAAATTGAATAAA	-	-
AHGA147602	scaffold3549-25	TTTTTCAAAAGACCTTTCCTTTTT	TGTTGCAGATTGGGTTACCA	-	-
AHGA147603	scaffold3549-27	AAAAAGTAGAAATACAGGGGACTAAAA	AAAAACAGAGACAGAAAGATTGAGG	Y	N
AHGA147604	scaffold3549-29	CACCTCAGCAGCATTCAAAA	AGAATCAGACCCTCCCGATT	Y	N
AHGA147605	scaffold3549-30	CGGCATTATTTCTTGGTTTTG	TCACACAAGCTAAAATTGCGA	Y	N
AHGA147611	scaffold3549-38	TTTGCCTACCATCATCACCA	CTTTGCTTTGATCCCCAAAA	Y	N
AHGA147613	scaffold3549-41	GAATTGCATTACGCATTCAAAA	CGTTTGGGCCGAATACTAAC	Y	N
AHGA147615	scaffold3549-46	AAGAATTTTCAAATCATTAAAGTTGTC	CACTATTCAAAAGGCAAACATCT	Y	Y
AHGA147616	scaffold3549-47	TCTGAGGCATATAACATACACCA	CGACCAAAAGATGTGACCAA	Y	N
AHGA147617	scaffold3549-48	AAGTCAATTTTTCATGGCCG	AAGAGGAGGACTGGAGGAGC	Y	N
AHGA147618	scaffold3549-49	ATCAAACAACGCTCCTCCAG	TACGTGTTGAACGAATGCGA	Y	N
AHGA147619	scaffold3549-50	GTCGTTGTTGATGTTGCTGC	TTCAACGTCAACTTCATGCC	Y	N
AHGA147620	scaffold3549-52	GTTGCCGGAGTGCAAATAAT	GACTCCTTCGCATGATTGGT	Y	N
AHGA147621	scaffold3549-53	TGGTAAACCAAACTTTGAATTGG	TTGGGCCAACTTAGTTACATGA	Y	Y
AHGA147622	scaffold3549-54	ATACACACGAAATCGCCCA	AAGGAGGAGAAGGGAGAACG	Y	N
AHGA147624	scaffold3549-57	GTGAGGCGTGGAGTGAAAAT	TGAGAGCCATTCAAATAAAGACA	-	-
AHGA147625	scaffold3549-58	CAAGTTGGCACAGATGGATG	CAACACGGTGGATATGCAAG	Y	N
AHGA147626	scaffold3549-62	TGAAATTTCTGATTAATGCACACT	CATATCCTCGTCCTCGTCGT	Y	Y
AHGA147627	scaffold3549-63	CCTAGTCTTGCCTTGGTGGA	CACGTGTGTGTGTGCATACTG	Y	N
AHGA147629	scaffold3549-65	AACATTTTTGTTGTGGTTGGC	TCGAATCAGCTCAACTTCCG	Y	N
AHGA147630	scaffold3549-66	GTTGCAAGCAAAGTTGGGAT	ACCAAGGCCTACCGAAGAAT	Y	N
AHGA147631	scaffold3549-67	TGCACACTTTTCCCTTTCTTT	TTTTGGTGGAGAAAAATCAAAA	Y	N
AHGA147632	scaffold3549-68	AAATGGCGTTCTGATCTTCG	TGGAAAACGAGAGAAGGTGG	Y	N
AHGA147633	scaffold3549-72	TGGTTTTGAAACATCATAATTCC	TGGCACTTTTACAGGCAAGTT	Y	N
AHGA147636	scaffold3549-76	CCCATCCCTTCTCCTCTTCT	TGATGCCTGCTTCTGATGAC	Y	N
AHGA147637	scaffold3549-77	CGGCTATCGACCGTCAGTAA	TCGCCACCTAAACATCCTTC	Y	N
AHGA364912	scaffold8247-1	CGAGATGATCGATGGTGATG	AGTCTTGCGGCATGTTCTCT	Y	N
AHGA364915	scaffold8247-5	GGACAGCAGGTATTGGAGGA	CTCATCAGACTCAATGCCGA	Y	Y
AHGA364919	scaffold8247-9	CTTACATTTGCTCTGTTCAGAATC	AGAGCAGAACTCGGGTATGAA	Y	N
AHGA364920	scaffold8247-12	TGGGACAGCAAGGTCTATCA	CCGTGATTGATTTCAATTTTCA	Y	Y
AHGA364921	scaffold8247-13	GAAAATCAGCTAAAAACAGCCA	TGGAACGTGGAACAAGATGA	Y	N
AHGA364922	scaffold8247-14	CCACGGCTATGAAAATTGGT	AGCCCATAAAACGCATCTTG	Y	N
AHGA364923	scaffold8247-16	GATGGTGCACATGTCGTAGG	GAATGCTGTGTAGGGTTCTAAAAA	Y	N
AHGA364924	scaffold8247-18	TCGAGCCTCTCTATCTTCGG	CTGAATTATTTATTGGTAATTTTGTCA	Y	N
AHGA364925	scaffold8247-19	CAAAATTAAAAACGTCCCAGG	TGCATTGGAAATAATGTCTTGG	Y	N
AHGA364926	scaffold8247-20	TCTTCCCCAAGGAAGGTTCT	GGCACTTAGATGCCATTGGT	Y	N
AHGA364927	scaffold8247-22	GACACCGGCTTCTTTCCATA	GCATGTTGAACTCACGAACC	Y	N
AHGA364929	scaffold8247-25	TTTGGATGCAGTTGGTGGTA	TTACCGTCGAATTTATCCGC	Y	N
AHGA364930	scaffold8247-27	TGAGTTCAGTTTTTCTGGTGTCA	AAATGCCTTCCTTAACATTGC	Y	N
AHGA364931	scaffold8247-28	CGCATGCAAAGCAATAAAAG	GACACACTCCAACTCCCAGC	Y	N
AHGA364932	scaffold8247-30	CACAGGTAGCACGTGATGAA	TGACGCCCACAATTATGTTG	Y	N
AHGA364933	scaffold8247-31	TGCTAGGATCAAGCGGATCT	CGTTATTACTTTTCGTCTTTCTTGTT	Y	N
AHGA364935	scaffold8247-35	TTGCCACACATTCAGGTGAT	TTAATTGCGGCATATTCGGT	Y	N
AHGA364936	scaffold8247-37	TCATCTCTCAGCCCACATCA	TTGTCAAAATAAATCGGACAAAA	Y	Y
AHGA364937	scaffold8247-38	GGGTTACAATTTATAATGCCCTC	TTCATTGTCTTCCTAGCGGG	Y	N
AHGA364938	scaffold8247-39	GGTTAAGAGCGGGTAGGGTT	AAATCGACGTAAGTGGGTGC	Y	N
AHGA364940	scaffold8247-48	AAGCAGATGAGTGAGATGACCA	TTTTTGAGGTATAACGGCGG	Y	N
AHGA364941	scaffold8247-49	CCGACCAATATCTCGGCTTA	TGGAAATCGTGAACGTCAAA	-	-
AHGA364942	scaffold8247-50	ATGGGATATAGGGGATTGAAA	CAACGCAAATCCAAACACAC	Y	N
AHGA14175	scaffold11709-1	GGCGAGAATAAGATTTTATGTGTTT	AAAAGATTCTGCATCCAAGTAAA	Y	N
AHGA14176	scaffold11709-4	TTAGTCTAACTCCGCCCCTAA	GGTTCGCTTTTACCAACCAA	Y	N
AHGA14178	scaffold11709-7	TGCAGGACGTCAATCTCAGT	TACTGCACCCTGGATCATCA	Y	N
AHGA14181	scaffold11709-13	TGCTGCAGAAGAAGCAAGAA	ATGACCGGTCTGGTTCTCAG	Y	N
AHGA14183	scaffold11709-15	TTTGTGGTTGGGTTTGTGTG	TGAAAATCTGAAAATCGGGC	Y	N
AHGA14184	scaffold11709-16	AGGCCTCCACATTTTTGATG	GTTAAATGTGTGGGTTGGGC	Y	N
AHGA14238	scaffold117170-1	GACCCGCGTATAAGTTCAGG	TGTTGTTTCTTTTGCTTCAAGG	Y	N
AHGA14239	scaffold117170-2	CGCCGTAAAGCGAAGAATAA	GAAAATGATGCCATAAAGCG	Y	Y
AHGA17427	scaffold12273-15	GTGGATGTGACCGTGTTGAG	CTTCTGCTTCCCCATAGCTG	Y	N
AHGA17429	scaffold12273-19	TTTTCCTTGCGTGTCTTCTTC	TGGGTGATCTTTTGGTTCGT	Y	N
AHGA17430	scaffold12273-20	GCCAACCACAACCAATTTTT	TTGGTGTACCAAGGTTGCAG	Y	N
AHGA17431	scaffold12273-21	CCCTTACCTTTTCAGAGGCAC	CGCTGCTATTTCCTTTTCCA	Y	N
AHGA17433	scaffold12273-23	AACCGCAAAGGCAATAACTG	GATGAGACTCCTCGGCCATA	Y	Y
AHGA17434	scaffold12273-24	TACAACTCCATCACCGACCC	TAAACGAAATGGGACGTCTG	Y	N
AHGA17437	scaffold12273-30	CAGTGCACTTGCTGGTTCAT	ATCCAAACGCCTTTTGAGTG	Y	N
AHGA17438	scaffold12273-32	CCTCTTTCTCAAAGCCAACG	TGAGATGATGATGGCTGATTG	N	-
AHGA17439	scaffold12273-33	CATCCAAAATCTATAGCAAGAAACAA	GGATGTGTTGAATGCTAAATGC	Y	N
AHGA17440	scaffold12273-36	CAATTCAAACAAAAGCATTCTCA	GCACCGAAACTTTTCAACTATG	Y	N
AHGA128469	scaffold32823-12	TTTCACCTCGGCACCATATT	TGGTGCATATAAAGGACGGG	Y	N
AHGA128470	scaffold32823-13	CAAATTTTCAAGCAGATTTGAAC	GCATAAAATTAATCATTCCGCT	Y	N
AHGA128472	scaffold32823-16	CCAAAAGTCAATTGCTGACAAA	ACTGATGAGACCGTGGGAAC	Y	N
AHGA128473	scaffold32823-17	GTTCCCACGGTCTCATCAGT	CGATTGCAGTTGTTGCTGTT	Y	Y
AHGA128475	scaffold32823-19	TGTCCAATCTGACATTGTTTTCA	CGCTAATTTTAACTTTTTGACATGA	-	-
AHGA371489	scaffold9377-8	TCGTTAATGAACAGGGAGGG	CCAATGCTCTCTAAGAATTCCC	-	-
AHGA371490	scaffold9377-10	GGTGCCATGCTATGGCTAAT	TTCATTATATTTTTGTGGCGTGA	-	-
AHGA371491	scaffold9377-12	TTCTGGCCTCAATAATAACGAGA	GAACAAAATTAAAACGGCCAA	Y	N
AHGA371497	scaffold9377-23	GCGGCACACTTGTTTAGTGA	ATAAACACATCACGGCATCG	Y	N
AHGA371499	scaffold9377-30	GGAAGGGAAGAAGAGAGGGA	GCTTCTACTCGGTGGTCTCG	Y	N
AHGA4932	scaffold100495-2	TGAGCAAGCATGAGAATAGCA	GGAGCTGGTTTTGTTTGTCC	Y	N
AHGA4936	scaffold100495-9	CACCCTCCTCCATGCTTTTA	TAACCAGCATGGCAAATTGA	Y	N
AHGA4937	scaffold100495-10	GGATTAAACCCCATGTTTTGG	TCTCGTATCAGGCACCATCA	Y	N
AHGA47953	scaffold17950-9	TCAATCCCCGAATATTCCAA	GAGGCTACTTGGGCACTGTC	Y	N
AHGA47954	scaffold17950-10	AAGCCTCCAAGCCTCATTTT	CATGTTTAAGGAGTTTGGGCA	Y	N
AHGA47955	scaffold17950-11	GGATCCGAAGATCCTCTCCT	ATAGTGGTGACAATGGGGGA	Y	N
AHGA47956	scaffold17950-13	TAGAGTCAACCGAACCGACC	TTGGTTTGTCATAGGAAGAGTCC	Y	N
AHGA47957	scaffold17950-14	TAAGCCATGCAAGGTGTCTC	TCTCTCTCTCTCTCGTATGTGTGC	Y	N
AHGA47958	scaffold17950-15	GACCATGGTTGAAGGAAGGA	TTTAAGAGTGACAAAAGTTAGGACAA	Y	Y
AHGA47959	scaffold17950-16	CCCCACAATCTCAGCTTCAT	TTCATCTCCCCTTCCTCCTT	Y	N
AHGA47960	scaffold17950-17	GAGGCCTTTGAACACACACA	AAAATTAAGAATGCCTTTGGTTTG	Y	N
AHGA47961	scaffold17950-18	TCACAAAATTTTAAGGGATTGGA	TGATTCATTGATTCCTTGGTAAA	Y	N
AHGA47962	scaffold17950-22	TCAATCCCCTGTGTCCCTAC	CACGTGAATTTGGTTGTTGA	Y	N
AHGA47964	scaffold17950-25	TTTTGGCAGAAGAAGGTTGC	AAAGAGAATGGTGACCGCCT	Y	N
AHGA47965	scaffold17950-26	TTCATATAGCCGACCCCATC	TGTTTGACAAAATTTCAGTACCA	Y	N
AHGA47966	scaffold17950-27	TTCAGGTGGTCCTCCAAAAA	TCGGACTTTTCCATCGAATC	Y	N
AHGA96430	scaffold27463-2	ATCCAAATCCGAAGCAAGTG	TTGGTTCCTCTGAGGGCTTA	Y	N
AHGA96436	scaffold27463-14	TCCCTGCAACGAGAAAGTCT	ATAACCTTTAGCCGGGTCGT	Y	N
AHGA96438	scaffold27463-16	GGGTAGGACACACCACACCT	GGAAGAAGGAGAAGGGGAAA	Y	N
AHGA96439	scaffold27463-17	TCGTCACCACTACCTGTCCA	GCAAAATGTTGATGTTGTTGG	-	-
AHGA96440	scaffold27463-18	CTTGCGTCTCGAGTGAACAA	TCCATTACCGTCATTACCAACA	Y	N
AHGA96441	scaffold27463-19	CGATGATGATGATGACGGAG	CACCTCTTGGGGATTTTTGA	Y	N
AHGA96442	scaffold27463-20	TCGAACATCCCTATACCTCCA	CCACTTAGGCAACGTTTGGT	Y	N
AHGA96443	scaffold27463-21	TGTCATGGAGAGCTGGTACG	TGGAACGACAGCAATTTGAA	Y	N
AHGA96448	scaffold27463-26	ACAGAGTTCGCCGTAGGGTA	GTGCCTGCATGTCTGTAACG	-	-
AHGA96449	scaffold27463-27	CGGAGTAAGGTTGCCTCTTG	CAACTACCAATTACCAGTCACCA	Y	N
AHGA96453	scaffold27463-32	CGCAAAGGTTCCCCATAATA	CCTCACGTTCAAACCCAAAT	Y	N
AHGA96454	scaffold27463-33	GCTAAACGCCTAAACCCATT	TGGGCAAATAATGGTTGCTT	Y	Y
AHGA96457	scaffold27463-37	TGTTTCTTTTTGTAGGCAATGG	TCCAGAGTTTGAATTTTGCCTT	Y	N
AHGA96458	scaffold27463-38	CGGACTTCTCCACTTCCAAA	GGCCTTTGTTTCTTTAGGGC	Y	Y
AHGA96460	scaffold27463-40	TTTTGAATCGGTCTAAAGTAATTTTT	TGTTGAATCAAATCTTGAACTGG	-	-
AHGA96462	scaffold27463-42	CCACAATTTTTCGAACACTGA	CGTCCATGAGAACCAACTCC	Y	N
AHGA96464	scaffold27463-45	CCGTCACCTCCTCTTCTCTG	GTCGACTCCTGCCCAATCTA	Y	Y
AHGA96465	scaffold27463-46	TGAATTTGTTGTTGTGCTTTGA	TTGACAAAAGTGACTAAGCGTCA	Y	N
AHGA96466	scaffold27463-47	GTGGCACATAGACATCACCG	CGCAAACAAACACAACCAAA	Y	Y
AHGA96470	scaffold27463-55	TCATCACAATGTAGCCGACC	ACTACTGCAAATGTGGGCCT	Y	N
AHGA96476	scaffold27463-62	GCTTCTAACACACTGCTACCCA	GAAAGACGACCCAAATCGAA	Y	N
AHGA96481	scaffold27463-68	AGTTTTGGATCCCATCAAGC	CAGGAGGTTGTGAATTGGAA	Y	N
AHGA96483	scaffold27463-70	AAAATCTGTTGGCCCCTTAG	TATTGGGCCAAAGAATCAGC	Y	N
AHGA96484	scaffold27463-71	AAACACATCCATAAAGGATAATTGTA	AATTTCATATGCTCATCTTTGTATTTT	Y	N
AHGA96485	scaffold27463-72	AGCCTTGACGGCACTAGAAA	GGCTTACACACAATGCATCAA	N	-
AHGA96486	scaffold27463-78	AGCAGTTCCATCAGGATCAGA	CGGCGCTTCTACTGCTACTC	N	-
AHGA96491	scaffold27463-85	CAAACGTTGGGGACAAAAAC	CCAAAATTTGTATTGTAATGGTCTTG	Y	Y
AHGA96493	scaffold27463-87	TCCCACCTCTATTTTCACCAA	GGGGTCAAGACAAAAAGCAA	Y	N
AHGA96494	scaffold27463-88	GCACCACCACCATTATTCTTG	CCAAACCCCAATTTTTCTCA	Y	N
AHGA96495	scaffold27463-89	GAGAGACTCGAACCTACGACTTG	TCCACACAAACTGCAAAAGC	Y	N
AHGA96496	scaffold27463-90	CCCTGCGAACGGTATAATCT	ATCGAAAATTTTTGGGACAA	Y	Y
AHGA96497	scaffold27463-91	CTTTTGCCAAACTTCAGGGA	TACTGGTGAGCCAACATCCA	Y	N
AHGA159064	scaffold37121-1	TCCTTCTATGCTCTTTAATCCACC	ATCACACTATCACCGACCCA	Y	N
AHGA159067	scaffold37121-4	TGAAAACAAGGGTTGATGAAAA	GACAGGCAGGTGGTTTCACT	Y	N
AHGA159068	scaffold37121-6	AAGTGACCCCCAATATACAAGTT	AATGCATGAGCTTCCATCAA	Y	Y
AHGA159069	scaffold37121-7	TTTCCACATGACCCTATCCAA	AGGGGATGGGATTCGAACTA	Y	Y
AHGA159070	scaffold37121-8	TAGTTCGAATCCCATCCCCT	CGATTGTGGTTTTTCTATTGTCA	Y	N
AHGA159078	scaffold37121-19	TGTGTTCATTGTCGCTGTGA	TCCATCGTGTCCACATCCTA	Y	N
AHGA159079	scaffold37121-20	AGTTGCATGTGTTTTGGTGG	GCAGTAGAAAACCCTCTCGG	Y	N
AHGA159081	scaffold37121-23	GCAGAGTAGTGTGCATCGGA	GAGATGCGAATTCGAGACTTT	Y	N
AHGA159082	scaffold37121-24	TCGTGTTGATTACCAGTAAATCTTTT	TGAGTTTTTATTTTCTCCCATGAA	Y	N
AHGA159085	scaffold37121-27	GGAAGAAGCCTCAACGAACA	AAAACCCTTCGGAAGCAAAT	Y	N
AHGA179374	scaffold40156-1	TGACGTCCTCAATTTGCATC	GCAAAGAAGAGAAACCGGAA	Y	N
AHGA179375	scaffold40156-2	CGCAAAGATGTATTTTACGGTG	TGGTTTTTAAATCAGTAAACGGG	Y	N
AHGA179377	scaffold40156-9	ACAGTGAAGGTGGGATCCTG	TTTGATTGAACTTCATCCCAATAA	Y	Y
AHGA179378	scaffold40156-10	GCTGTTAAGGCACTATAATTGGC	TGATCGTTGAAGTGGGAAAT	Y	Y
AHGA179379	scaffold40156-12	CCGCGATACATCTTCCATCT	TTGAAAAATTAGCCGTCAGGA	Y	N
AHGA179380	scaffold40156-13	CGGCGAAAAGCAAATAAGAG	AAATTCTGTGGAATGGCTGC	Y	N
AHGA300240	scaffold59838-5	CGCACTTAAGCTGCCTTAGC	TCACTCCCTTCCTCCTCCTT	Y	N
AHGA300241	scaffold59838-6	TCTTTCTACCTCTCTCCCCTTTC	TTGAGGAAGGAAGTTTATTAATTTTGA	N	-
AHGA300244	scaffold59838-10	ACATGGCCACTGACTAGAAGTT	TTCAGTTGTGATTCCACCCC	Y	Y
AHGA11165	scaffold11197-1	TCGTACTTCAAACATTGATCTTCTTC	TGCCTTGTATGGATGGGACT	Y	N
AHGA11166	scaffold11197-2	TGAAGGAAATGACGCTATGC	TGAGGAGATTATGCCATTTGAG	Y	N
AHGA11167	scaffold11197-3	CTCAAATGGCATAATCTCCTCA	GGGTTAGTTCAAAGGAGCACA	Y	N
AHGA11168	scaffold11197-4	AAGAGTACCGTTGAAAAGGAGATT	TCGTTCTCTGTCTTCCTGTCTTC	Y	Y
AHGA11169	scaffold11197-5	AAGTCGAGGCGGTTGTTAGA	AAGATGATGATGGCCCAAAC	Y	N
AHGA11170	scaffold11197-6	TGAAATCCATCTTGAGAACCA	TAGCGGGCAATTGAAGCTAT	Y	N
AHGA11174	scaffold11197-11	CTACCTTCCTATCCCGACCC	ACTACTGCAAGGTTCACGGC	Y	N
AHGA11177	scaffold11197-14	TGTTGCACTAAACGCTGGAG	ATAGGGGGTTGAAGGGAATG	Y	N
AHGA11179	scaffold11197-16	AATTGCGAATTTGGGAACAC	CACAGGCACACTCAAGCAAT	Y	N
AHGA11180	scaffold11197-28	TCACAAAGGTAGAATTCATGGC	AGGCTTGCAACGAGATTTGT	Y	N
AHGA11181	scaffold11197-29	GGCCCTAACCTGTTCAAGAAG	CTCATCACCAGTCCAGATCG	N	-
AHGA11182	scaffold11197-30	AATGGGATTAGCATGCCTGT	TCGGATCCAATTCCAATCTC	-	-
AHGA11183	scaffold11197-31	GTCAACGCTTACGCCACATA	GGCATACACCATGGCAAAA	Y	N
AHGA11185	scaffold11197-41	GCAAGTTTGGACCCAGAAAA	TCCAAAGCAAAAGCATAAAGC	Y	N
AHGA11189	scaffold11197-54	CAAATGGGGAATAGATCCGA	AATGAGTTCCATGATGGCCTA	Y	Y
AHGA11190	scaffold11197-55	AGAAAGGAGGAAGCTCTGGC	TTGAATTGCGAACCCTCTCT	Y	N
AHGA11193	scaffold11197-63	TCAGTTTCTGTGATTCACGTTG	GAGCCCTTACGCGATAAAAA	Y	N
AHGA11196	scaffold11197-68	TTTAGGGGAGATACTGCCGA	TGAAAATAGCACCCGTTTCC	Y	N
AHGA11199	scaffold11197-72	GAAAAGTGCGAAGATGGAGC	AAACGCTGACATATCTACCCG	Y	N
AHGA11201	scaffold11197-74	TGGTGTACGAAGGTGATGGA	CTTGAAGCCATTACCAGGGA	Y	Y
AHGA11202	scaffold11197-75	AAGAATTTTCAGGTAAAGGCTCC	AATTTATTTTGCCGTTAGCAGT	Y	N
AHGA11205	scaffold11197-79	TGGGAAACATTTTGGGTTGT	ACCAACAAAGCTTTATGCCG	Y	N
AHGA11208	scaffold11197-85	CCAATGCTAGGGATTTTATGAAG	AAAATGCATTAAGTCCAAGTAACA	Y	N
AHGA11209	scaffold11197-86	AGGAAGGTCACAAGCCAATG	CAGATCCAAACATGGAGAACAA	Y	Y
AHGA11210	scaffold11197-88	TAGGCTCCAGCATGTGACAG	TAAAATTCAAACGCGAACCC	Y	N
AHGA17728	scaffold12340-3	AGCTAAGATCGGGAGCCTTC	AGGGATGGTAAGATGTCCCC	Y	N
AHGA17734	scaffold12340-11	TGTGTCTAGTTCAATTGGGTCG	GAAATTTGGCGAGGAACAAA	Y	Y
AHGA17735	scaffold12340-12	TCCCGTCATTCTTTTATTTTTG	TTTGGCAAAATTTAACTTGATTTC	Y	N
AHGA17736	scaffold12340-15	TTTAAACTCCGCAAGTCGTG	CAGAGTCCGAAGCATTCACA	Y	Y
AHGA17739	scaffold12340-18	TGCCAAGTATCCTTTTAGGTATATGA	ACCAAATATGTTTCAGCATTGA	Y	N
AHGA17740	scaffold12340-19	TAGCATTCAGATGCGAGCAC	TCCAGTTTTATTCCCATTTTTCA	Y	Y
AHGA17741	scaffold12340-20	CAGTGAGAAGGAGTTAGAGCGA	GAGCCTTTGGTTTAAAGGGG	Y	N
AHGA17744	scaffold12340-23	TCACGCGCGTATATTTTAGTG	AAAATGTTGGTGTTGTTGGTGA	Y	N
AHGA17745	scaffold12340-24	GGAGAAAGCGCATGAAGAAC	TCAAACTTTGGTACAAGTCCTCC	Y	Y
AHGA17746	scaffold12340-26	GCTGTGGTTCTGGTCCTTTC	GGGTTGGGAGATACTGTGGA	Y	N
AHGA17747	scaffold12340-27	CATCAGTACACGTGGGCAAC	GCAAATGCAATAAATGAGGGA	Y	N
AHGA17748	scaffold12340-32	CCCAAGTCATTCCTTGCTTT	TTAGGATGCGGTTAGGGTTG	Y	Y
AHGA17749	scaffold12340-33	GGTACCTGCGGGTAGGGTAT	AAAGAGAGGGAGCCCGTAAG	Y	Y
AHGA17751	scaffold12340-37	GGGCACAACCTCCTTTCTTT	CGAGAGAGTTGAGAGGAGCG	-	-
AHGA17754	scaffold12340-40	AGTTAGTCTGACCTGCGGGA	TGCAGTGAGAAACGGAAAAA	Y	Y
AHGA54865	scaffold19300-10	TGTTCTTTCAACAACAGTAGCAAA	AAAAATTCAGTGACGCGAGG	Y	N
AHGA54866	scaffold19300-11	CGCTTCCTCACACCGATACT	CTAGGCATGACGAAAGTGGC	Y	N
AHGA54867	scaffold19300-16	CCATACGTCAAAGAAAGAAACTC	GGCGATTTAGTTATTGGGATAAT	Y	N
AHGA54868	scaffold19300-17	TGTCTGATGCATGTCTTGTGA	TGAAGAGGTTCCACCTCCAT	Y	N
AHGA54869	scaffold19300-22	ATTTCCGAACCAGAAACCCT	TTTTCACATCATGTTCTCCTGC	Y	N
AHGA54870	scaffold19300-23	AAAAATGCTCAATTTCGCTG	TGAACCGTCCGTTTATTTGA	Y	N
AHGA54876	scaffold19300-34	CGAAAGCGAAGATTCAGAAA	GCCACGGAAAGGTAGAATTG	Y	N
AHGA54877	scaffold19300-35	GGATTAAAGAATGGTCACATGC	CCATTGTTGGTTGGATCCTT	Y	N
AHGA54878	scaffold19300-36	CAAATCCGTAAGGAGCGGTA	GCCCATGATTTCTTCTTGGA	Y	N
AHGA54879	scaffold19300-38	AAAGAGAGAAAGACCTTCCGGT	CCCTATGCATGTGTGTGGAG	Y	N
AHGA54881	scaffold19300-46	CGTCACCGTTTTCAACTTTC	TTGGTTGATTCTCATATGTTGTCA	Y	Y
AHGA54882	scaffold19300-47	TCTACCAATTGTTGAAAACGGA	GATGATTGCTTTAGGAATTTGAA	Y	Y
AHGA54883	scaffold19300-48	AAAATGATTGCATGGTGGCT	GGCAAGAAGAAGGGATGTGA	Y	N
AHGA54884	scaffold19300-49	GCACCTGAGTTTTCACCCTC	ACTGTGTAATCGAGATAATTATGAATG	Y	N
AHGA54885	scaffold19300-50	CCAGATTGAGACCCACGTAAA	TACTAGGCGCCTCTTGCATT	Y	N
AHGA54886	scaffold19300-53	CCATTCTCTCTCTCGCTGCT	TTTTTCAAAACCTGGATCGG	Y	N
AHGA54889	scaffold19300-57	TCAGAAAGAGGTTAGGCGGA	TTCTTGCACCGACTTGTTTG	Y	N
AHGA54890	scaffold19300-58	CCGATTTAGTGATCGTATTTTCAA	GCGGGACACATGACACTAGA	Y	Y
AHGA54891	scaffold19300-59	AAAAGGCGGAAAGGGTAAAA	CGTGTCAATAACATGCGACA	Y	N
AHGA54893	scaffold19300-68	CCCATGCCACTTCTGTTCTT	CTTCACCTCTAACCCACCCA	Y	N
AHGA54894	scaffold19300-69	TTTGTTGGACCAAAGACTGG	TGTGTTTGGTATAAAGTGGAAAACA	Y	N
AHGA75013	scaffold23219-9	GGTGGAACCATGGTGGATAA	AGTGTGTCATGTGTCGTGCC	Y	N
AHGA75014	scaffold23219-10	GGCACGACACATGACACACT	TGGCTGATTTTGGTGTACAAAT	Y	Y
AHGA75016	scaffold23219-12	CTTCTTCGAGCCAGTTACGG	GGCAAGGTCAAAATGAAGGA	Y	N
AHGA75017	scaffold23219-13	TCCATGGATCAGAACGTGAG	CCACCAACAACATTGGATGA	Y	Y
AHGA122472	scaffold31990-7	TTAATGCATCTTGATGTTATGTGAC	AAAAATTGTTTCGGAATAATCAATA	Y	N
AHGA122473	scaffold31990-8	TGTTTGTTGTGTTCCTCTACTGAG	AAAAGGGACTAAAATATGGATCGTC	Y	N
AHGA122475	scaffold31990-12	AAATGTTACGCAAATGCCAA	TTAGTGGGGCCTATAGGATTTT	Y	Y
AHGA122477	scaffold31990-19	ATGAATCTCTTCGCCACTGC	GGTCGTTGCCCAAAAGAGTA	Y	Y
AHGA122479	scaffold31990-23	CCCAATTTACCCACAAAAAGG	ACGATGGCAGTTCAAGTCAT	Y	N
AHGA122482	scaffold31990-26	TGTTGGGCATAAAATTTGTTCA	TTTCAAATTCTAACCCGAATTCAT	Y	N
AHGA122485	scaffold31990-31	CCAAAGAAAATCAGCCAAACA	CATTAAAGTTGCTTTTCGCCA	Y	N
AHGA122487	scaffold31990-33	CATCATCCCCTGTTCCATTC	CTCCCACACTCACTCGTCAA	Y	N
AHGA122488	scaffold31990-35	TGCACCTCAGCAAATAGTGG	GATGAAAAGTGCAGGGGGTA	Y	N
AHGA122489	scaffold31990-36	TTGTGTAAAAGAGGGGAAAAACA	GGACTCAATCGAAAAGGAAAAA	Y	N
AHGA122490	scaffold31990-37	CAAAGATCGACAGAGTAATTAAGCC	TTCCTCCCCAAAATCTTTCC	Y	N
AHGA122491	scaffold31990-39	TGCCAAAGGAAAGACATCAA	GGGATCTAATTGAAAATTCGG	Y	N
AHGA122492	scaffold31990-40	GACAGATTGAAGGGCAGGTC	CTTTAGACCCATGACCGACG	-	-
AHGA122493	scaffold31990-43	TTGTGACGCCCAACAAATAA	ATTCGCAAATATGCAGATCG	N	-
AHGA122495	scaffold31990-45	CCCAACGATGTAACTGGACC	GTTGGGGACAAAAACGACAC	Y	N
AHGA161463	scaffold37467-1	TTTTGGAACCCGTTGCTACT	AACAAAATTTTAAATACCACTTGGA	Y	N
AHGA161466	scaffold37467-7	GACCAATATCCAATGTGCCC	GCCGAAGCAACAAATTGACT	N	-
AHGA161467	scaffold37467-8	AATGGAAGGACAAACGCAAC	TCATCATTCGGATGAAAATCA	Y	N
AHGA161468	scaffold37467-9	CCCTCTTTTTCTCCCTCTGC	TCCGCCATACAAAGCTAACC	N	-
AHGA161474	scaffold37467-15	GCTCCATTTAAGGGTTTGCC	AGTTGAGGGTCGAAGTGTCC	Y	N
AHGA161475	scaffold37467-16	CATTCGGTCCCATGATTTCT	CTGAGGCTGGTTGTTGGTTT	Y	N
AHGA161476	scaffold37467-17	GATAGCTCGCTCGTCTGCTT	TGCTCCACTGAATGTGTTGA	Y	Y
AHGA161479	scaffold37467-21	CATGGACCACAGTCCACAGA	AACAATTAACGCACATGCCA	Y	N
AHGA161481	scaffold37467-24	CTCAACACTCCCACAAACGA	GCATTTAAGCGGAAGGACTG	Y	N
AHGA161482	scaffold37467-25	CAGTCCTTCCGCTTAAATGC	CGTCCAAGTAATTTTTGCTGG	-	-
AHGA161483	scaffold37467-26	CCAGCAAAAATTACTTGGACG	TTAGGAGTTCTTTGGGGCCT	-	-
AHGA161484	scaffold37467-27	TTTTGGAACCTGCATTGACA	GAGCTGAATTTGCTTTTCGG	Y	N
AHGA161485	scaffold37467-28	CGTAGCCAGTGTATGCCAAA	AACCAATCCGAAATCACCAA	Y	Y
AHGA161486	scaffold37467-29	CAAATATATATGGCACGCTTGAA	TGTAACTTGTAAAGAAGCGGTATCA	Y	N
AHGA161487	scaffold37467-31	TCTTCCATAATGGGCACTCC	CCAATGGCAGTGGTAGACAA	Y	N
AHGA161488	scaffold37467-33	TCTCCATTAGATAAAGAAGCATAGCA	GCCGACTCTCTTATCATTCCA	Y	Y
AHGA161489	scaffold37467-34	CGACCCTAATCCTACTCGCA	TGACTTGTGATAAGCGAACAA	Y	N
AHGA161494	scaffold37467-49	CGACCCTACCTAGTGGGACA	TTTTGGGAGACCAAACTCAGA	Y	N
AHGA161495	scaffold37467-53	GGCATTAAATCAAATATTAAACTCCAA	TGGGTCTTTATAAAATTAAGCCA	Y	Y
AHGA161501	scaffold37467-61	GTTGGAGTATTAGCACGCGG	TAATTACCCGAACCGAACCA	Y	N
AHGA161502	scaffold37467-62	TCGCGAGAAGATTAATGGTAAAA	ATCTTGCGGTTATCGAATGG	Y	N
AHGA161503	scaffold37467-65	TTTGCAGATTTGAGCAAGGA	TTCGTTTCTTTCCTAAACTCTTTGT	Y	Y
AHGA161505	scaffold37467-68	TGCTAGAAATGGCAAAAACAAA	ACGCACAACACATTCACAGC	Y	N
AHGA161506	scaffold37467-69	TTCTAAAGGGAAAGGTTGGAAA	GAGAGAACACGACAGCCACA	Y	N
AHGA161508	scaffold37467-71	TCGGTGGTCAAGAACTCTCC	ATTTTGCCGGCGATAATTC	Y	N
AHGA161510	scaffold37467-75	GCAAAGATGGCGATGAAGTT	GAAATCCAGAAATCAAGCTGC	Y	Y
AHGA161512	scaffold37467-80	AAATAAAAGAGTTGGCCCAAAA	GCTACATGCCCAATTGTGTG	Y	N
AHGA161515	scaffold37467-83	ACTGTCGGAGAGGTCCATTC	GCTCGAAATTGGGGTAGTCA	Y	N
AHGA161516	scaffold37467-84	TACACCGTATTGAGGGAGGG	TTCCCATTGGAGAGAATCCA	Y	N
AHGA227970	scaffold47559-7	AGATGGCGAAGAAGAACTCG	AAGAAATCACGATGGGTTCG	Y	N
AHGA227971	scaffold47559-9	TCTCCATCGAAGACGAACCT	TCCCACTCTCATCATCCCTC	Y	N
AHGA368007	scaffold87743-5	TTCGTTACTGAATTCATGTTTTTG	TCCCACAAAAATCAACATGCTA	Y	N
AHGA368008	scaffold87743-6	AAATAGGTGGCGCATTCAAG	GCAGCAACCCATTAACCAGT	Y	N
AHGA130094	scaffold33048-1	AATCGCACTAGAAACCAGCA	GCTCAACAGTGGAAAGCACA	Y	N
AHGA130095	scaffold33048-2	AGAAACAAATGTGCTCATCAGG	ACGCTCCACAAATTCAACCT	Y	Y
AHGA130097	scaffold33048-5	GTGACCGATTCGATGACTGA	TCCTAGTGCTGAGTGGGACA	Y	N
AHGA130100	scaffold33048-17	AGTGCTTCTTCTGATGCGTG	TAAAGAAATCCCATGCGTCC	Y	N
AHGA130101	scaffold33048-18	ATTCGTGTGGCGTGTCAATA	ACCCGATCATTTTGATTTCC	Y	N
AHGA130103	scaffold33048-22	TCAATTGTGGGAGCAGATTC	ATGCAACCATCTAGGCCTTT	Y	N
AHGA130105	scaffold33048-25	CGATAACTTGGAAACTGGAAGG	CAAGTGATAGGCCCATGTGA	Y	N
AHGA130106	scaffold33048-26	CCAAAAACAGCCATAAATTTCC	TCATGTGTTTGTGTACTTCCCA	Y	N
AHGA152193	scaffold36141-1	TTTCGGACTCCAATTCAACC	GCAATTTTTATCGGACTTGGA	Y	N
AHGA152194	scaffold36141-2	AGTGAGGTTGGAGATGGGTG	AAGAGCGAAATCAATGGGAA	Y	Y
AHGA152195	scaffold36141-3	TTCAAGATGACTGGAGTGCG	TCTTTTCCAAAATTGTCAATCTCA	Y	N
AHGA152196	scaffold36141-4	GGAGGCCAAAATTTAACTCCTT	GGATCGTTAAGGAGTGTGGC	Y	N
AHGA152199	scaffold36141-8	CCAATCAAATATCTCAATTTTAAGG	TCCACTTTCGCTTCACTTGAT	Y	N
AHGA152200	scaffold36141-11	ATTCATGTAGCCGAACCCAC	GCTTTCGCTTCTATCAACGG	Y	N
AHGA152202	scaffold36141-13	GGGGTGAGTGTGCAGATTTT	TGCCTCTCTCCTGGTTCTGT	-	-
AHGA152203	scaffold36141-17	CGACCATATCCGATCCAATC	ATTCGGCAATAAAAAGTGCG	Y	N
AHGA152205	scaffold36141-20	GTCCAAGAAAATGCTCGCTT	TCGTTGTGGTGGTGTCACTT	Y	N
AHGA152207	scaffold36141-23	TCCGAAACCCAAAAAGAAGA	AATAATTTTGCACAAGGCCG	Y	Y
AHGA152210	scaffold36141-26	TTTCAAAAAGGCCAGCAAGT	TGTTGTAAGTTTTGGATGATTCTTG	Y	N
AHGA152211	scaffold36141-27	TCTAACAAAACGAGACATTTGACA	CCTTCCCCCTTCATCTTCTC	Y	N
AHGA152213	scaffold36141-37	GCCACCTTTAAACTCAACCAA	GCATTTTCATGTTCTTGCGA	Y	N
AHGA152214	scaffold36141-41	TGAAGGTTCGAGAGCCAAGT	TGGCTTGTAAACTTCTTGGAAA	Y	N
AHGA152218	scaffold36141-47	ATCCATGGCACCTTTCAGAC	TCTATACAACGGTGGTCGCA	Y	N
AHGA152221	scaffold36141-57	TCTGTGTAATTTTATACCCCATTCA	TGGACTGAGTGATGTCTTCTTGA	Y	N
AHGA152222	scaffold36141-60	TCACCCAAACATGGCAGTAA	TCTGTTGGTAAGCCCAAACC	Y	N
AHGA221474	scaffold46555-2	CCGACTGGTAGAACGGATGT	TGGGTCTGCTCGTTTCTTCT	Y	N
AHGA221475	scaffold46555-3	GCAAGAAAGCACCCACAAAT	TGCATTCCTTCATTCGATCA	Y	N
AHGA221476	scaffold46555-4	AAGAAGAAAGCGGAAGGGAG	CGAGGAGCAGGATGAGGAT	Y	Y
AHGA221477	scaffold46555-5	GGTCCTCTCCAGGGTTCTGT	CTCCTCCATGGTTTTCATCG	Y	N
AHGA221478	scaffold46555-7	GGACAAATCAATTTTGGAGCA	GCCCTTCCGTATTAAAATTCC	Y	N
AHGA221479	scaffold46555-12	CTCGGATCCGGACCTAGATT	CATGCATCTGTTCACAGCACT	Y	N
AHGA221480	scaffold46555-13	TCAGAATTTCAGATTCGGGG	ATGCAAACAGTTCGGTCCTC	Y	Y
AHGA221481	scaffold46555-14	CTCAGTTTGGGTGAATCCGT	CGGACTATGATTTCGTGGCT	Y	N
AHGA221482	scaffold46555-15	CATATGCCCAGGAAGAGGAA	CAAATTGTGCAGCCAAGAGA	Y	Y
AHGA221483	scaffold46555-17	AAATATGCCACACAGGCACA	TTCAAAGGGAAACATCGCAT	Y	N
AHGA363486	scaffold80080-2	TCACCTAAAGCGGACAACTCT	AAACATTAGGTTAATGGGCTAGTAAT	Y	N
AHGA363487	scaffold80080-3	TTCTTGTGAGAAGATGGGGTG	GACGTGATGAGGCAGTTCAA	Y	N
AHGA363490	scaffold80080-10	TGGTTTCTGAAGTTATGTTCGTG	TGCTGTTTGTCTGTATGTCGC	Y	Y
AHGA363491	scaffold80080-11	ATTTATCCGCCCAGTCCAAT	TGCCGTTAACGATTCTGTGA	Y	Y
AHGA363492	scaffold80080-13	TAGAGGGGAAGGGGTGTCAT	TCATCATGTGGGTATTTCTTTTT	Y	Y
AHGA363494	scaffold80080-15	GGACATTGAAGATGCGAATGA	TGTGTGTGACTTTTGAGTAATCTCC	Y	N
AHGA363495	scaffold80080-16	GCATTACAGTAAAAGAATTTCAAAGG	TTTTAACATTTTAAGTTTGAGAGAGGA	Y	Y
AHGA363496	scaffold80080-17	GCATGTCCAGGACCAAGTTT	TGATGGCTATGCCAGAGATG	Y	N
AHGA363498	scaffold80080-19	GCCAAATAAACAGCCCATTG	GCTGCGTAGTGTTTGTTTTCTTT	Y	N
AHGA363499	scaffold80080-20	CCAGCCCAAAAATCCACTAA	TCACCGAATAAGATCAGTCCC	Y	N
AHGA363500	scaffold80080-22	AGACATGGATACTGAAATTGAGG	CTGCGTTTGATTACGAGAACA	Y	N
AHGA364379	scaffold81490-1	AAAATAGGTTTTTGCACCTTGG	AAATTCTCAAAATTGATGTCACGA	Y	Y
AHGA364381	scaffold81490-6	TTCAATTAAGAGGTTGCGGG	CGCCGTCCATTTTCTCTCT	Y	N
AHGA364382	scaffold81490-7	CACCGTTAAATTGCCCACTA	TGGGATAAGGTTCTGTTTGAGA	Y	N
AHGA364383	scaffold81490-8	CGGTAGTGATTGTCCTTTCCA	ACACCTCCGACTTGTGAAGA	Y	N
AHGA364384	scaffold81490-9	AACCTGAACCTGCATGCTTT	CCCGTTCACATCAACCTCTT	Y	N
AHGA364385	scaffold81490-10	TTCTCAAAAATAGCCCTGCAA	CGCTATGTGGAACTATCATTGCT	Y	Y
AHGA364386	scaffold81490-11	CCTCGATCAATGCTGTGAAA	GGTGGCAATTCATCTTGGAC	Y	N
AHGA364387	scaffold81490-13	TTTCCGTCTGGTTTCTTTGG	AAGCGCACATTCCAAATACC	Y	N
AHGA105535	scaffold29276-5	TTTATCAGTCACCCAAGGTGC	ACATTTTCCAATGCATTCCC	Y	N
AHGA105540	scaffold29276-13	AAGCAAAATCCAAATTCAAAGC	GCGGGATTTTACTGAATGGA	Y	N
AHGA105541	scaffold29276-22	AAGCATCTCCAAAGCCTCAA	GACATCCTGTTTGCAACCCT	Y	N
AHGA105542	scaffold29276-23	CTCTTTGCCCTTTGTCCTTG	CCTATGAACCAGGAAATCCTAA	Y	Y
AHGA105543	scaffold29276-24	AGGGAAAAGAAGAAGAGGCG	GCAGAAGTAGAAGTGGAATCGG	Y	N
AHGA105544	scaffold29276-26	CGACAATGCTTCCTACCGAT	CACATTCAGGCAGTCAAACC	Y	N
AHGA105545	scaffold29276-27	GGGTTGATTACTGAAAGTGTTTTG	TCAGGCAATCAAACCTAAATCA	Y	Y
AHGA105546	scaffold29276-28	CACAGACATCACCGTTCTGC	TCCCTTGATAAATTCAACGGTAA	Y	N
AHGA105547	scaffold29276-29	TTAACCAAGTCGAACCAAGTGA	TGGCCAAAAAGAAGGAGAAA	Y	N
AHGA105548	scaffold29276-30	TTCCTTTTCCTCCTACTCCTCC	TGACACAAAATGCTTCTTAATTTGA	Y	N
AHGA105549	scaffold29276-32	ACGGTGGTGAGAGGATGAAC	TTTCCACCGCAAAATAAAGC	Y	Y
AHGA226114	scaffold4729-4	GGCCATATCTTGAGTTACGGAG	TGCTTCCAAATGGCTTCG	Y	N
AHGA226115	scaffold4729-9	TTGGGTTCACCCTAAACAAA	AAGGACATGCATAAATCCCAA	Y	Y
AHGA226116	scaffold4729-10	TTTTGATCCAACAAAATTTAAAAAG	AATCAAACCGATTCGTGCTC	Y	N
AHGA226117	scaffold4729-12	CATAAAAGTTGCTGACCCCC	TGGTCATATTCAAACGCTGC	Y	Y
AHGA226118	scaffold4729-14	TTGGGTTGATTTTGTTCCTTC	AATTGGTTTGTGACATCCAACA	Y	Y
AHGA226120	scaffold4729-17	AAACCTCAAAGTGTGGGTGC	TAGGCATTTCCCATCACACA	Y	N
AHGA322876	scaffold64122-10	GTCAACATCCACCACAAACG	CGTAAACCCAGGAGGTGGTA	Y	N
AHGA322877	scaffold64122-12	CTTGCTGGAGGAAACACACA	TCTTGGTTGATTTCTTGGGG	Y	N
AHGA322880	scaffold64122-16	TCTCAGCTAAAGGGAAGTTCTGA	TGTGAATTGCCTCATTCCAA	Y	N
AHGA322881	scaffold64122-17	AGTGTTCCATCCACCTCTGG	GCAAGTTTTGGAAGAAGCGA	Y	N
AHGA322883	scaffold64122-20	TTTTTCTCCTTCTCCGTTTCT	TTTAATGATTGCAGCAAAGAAAAT	Y	N
AHGA322886	scaffold64122-26	GGCAGGCATGTCTTGTGTAA	GCGGCCAACCGTATAAAAT	Y	N
AHGA322887	scaffold64122-27	CGTCGGCGATAATAACAACC	TTTACATTGCAATAAGACGTTTAAAAT	Y	N
AHGA322888	scaffold64122-31	CTTGTTCACATGTTCCATGC	TCACATTATTGGCCATCACA	Y	N
AHGA322889	scaffold64122-32	ACCCTAACGTTGGATCCTTG	CAACTTCCACCCCTGTTAGC	Y	N
AHGA322891	scaffold64122-35	AAAAAGTTGATTGTCGCCGT	TTTTTCAAACTCCCTAAACTCAAA	Y	N
AHGA322892	scaffold64122-36	TCTGACACGTGAACACGACA	TAAGTGGGGGTATGTGCTCC	Y	N
AHGA322895	scaffold64122-42	GAAGACAACAACGCACCTGA	AATGGCTTTCCCTTTTCCAA	Y	N
AHGA367938	scaffold876-9	TGAATTGTGCGGTTTATGAAT	TAGCCGACCTAAACTTTGCG	Y	Y
AHGA59780	scaffold20294-10	CCCGAACCTATAACCCCC	TCGGAAGGGAGAAAAAGACA	Y	N
AHGA59781	scaffold20294-11	TCTGACCTTCTTCCTCACGC	ATCGTGTGTGAACACTTCGC	Y	N
AHGA59783	scaffold20294-17	CAAAATTTTCAGTTCGACAAATC	TCAACCTAAACGTTAGAAACCGA	Y	N
AHGA59785	scaffold20294-21	TCTGGGATCGAACCCTTCTA	CGGAAGGTCTGAGAATGAGG	Y	N
AHGA59786	scaffold20294-23	TTCCCTCTTCTTTCTTTTTGTTT	TCCAATTCTAAACTTTTTCGTCA	Y	N
AHGA59787	scaffold20294-24	CCATTTATGTGCCTCTGACAAC	CTTGTCAGCGAATGATTTGG	Y	N
AHGA59788	scaffold20294-25	AAACCCTACCCCAACCAAAC	GAATTTGCAATTGTGCGAGA	-	-
AHGA59789	scaffold20294-26	GAGCTTTAACAGGGGAAGGG	TCGTCCTTTGCTTTATGGCT	Y	N
AHGA59791	scaffold20294-31	AGCTTTCGGAGTTGTGATGC	TGCACGTTGGAGTGTAAGGA	Y	Y
AHGA59792	scaffold20294-33	TCAACAGACTTCCGCAAGAA	TTGAATCAATTGAGAAGCTGGA	Y	N
AHGA59794	scaffold20294-37	TTGGACAAAGAAAAAGAATTACTCA	TGTTACGTATTTACATTGATAGTGCAT	N	-
AHGA59797	scaffold20294-44	ACTCTTCGTCCGTGGTCATC	AACTTGAATGATACGCGCAA	Y	Y
AHGA59798	scaffold20294-45	GGAGAATAACGGAGCCATGA	GATGAACAACAGCTGCCAGA	Y	N
AHGA59799	scaffold20294-46	TGGCAGCTGTTGTTCATCTC	CACCTTACTCTACCCCTACCTGG	Y	N
AHGA59800	scaffold20294-50	GCTATCCGAGCACCTTCATC	GGTACAACAGCCGTCCAGTT	Y	N
AHGA59802	scaffold20294-53	TTGGATTTGAATGGAGGAATG	TTGAATGAGACAGTGAGCGG	Y	Y
AHGA59806	scaffold20294-58	CGATTGGAGCTCGGAGTAAG	GAAGGAATGTTCATGGTGGG	Y	Y
AHGA59807	scaffold20294-61	GTGACGTGTGTCTTTGGCAT	TGGGCGGTTATTAGAGATGG	Y	N
AHGA59809	scaffold20294-64	CTAAAGCGGTTTGATGACCG	TTTATTTGGGTGATTTGCCA	Y	Y
AHGA59810	scaffold20294-65	TTAAATCAAATTCAACCAAACAAA	TTAGGGTTGGAAATAGGGGC	Y	Y
AHGA148174	scaffold3557-3	TCGGATCTCTATTTGGGACG	GATAACCTGGCCATTACCGA	Y	N
AHGA148176	scaffold3557-6	CCGCTATTCAGCGTGTCTCT	AATGGGCAATGCTAAAATGC	Y	N
AHGA148177	scaffold3557-7	CAAAATCAAAATTGTCCCCG	GGGCTCTTTGCTTCTCTCCT	Y	N
AHGA148178	scaffold3557-8	TGTGGTGGTGTTGTTGTTGA	TTCGAAAAGTATGGATCTTACAAAA	Y	N
AHGA148179	scaffold3557-9	CCATCTTTCCCTTCCACAAA	GCCATCTCTCTTTGCGATCT	Y	N
AHGA148181	scaffold3557-13	TTTTGCGACTCACCAGTTTG	TCATTCCAAACCATGAACTTGA	Y	Y
AHGA148185	scaffold3557-19	CAAGTCATGAAGCACCCAAA	TCCAGATCAGTGCCACATATT	Y	N
AHGA148188	scaffold3557-27	AATGGGTTGGATTTTGATTCC	TGACACTGCCATTTCCTCAC	Y	N
AHGA148190	scaffold3557-33	GGGACGAAAATAGGGACTGA	GAGTCAGCGATGGAGAGAGG	Y	Y
AHGA148191	scaffold3557-34	GGATTGGGCTGATATTGCAT	TGCTCACTGCTCATTGCTCT	Y	N
AHGA148192	scaffold3557-35	CGGCTAAGAGGCATTCAGAG	TCCATTGCCCACTATTTCCT	Y	N
AHGA148193	scaffold3557-36	CAACAAAGCTAACCCCCAAA	TTCTTCCCTCCTCCTCCTGT	Y	N
AHGA148194	scaffold3557-38	AGCTTGTGGAGAAAAGGGGT	TTGGGGGACAAAAACGATAC	Y	N
AHGA148199	scaffold3557-52	TCTCTCAGTCGTCGTTGTGC	TGGGCTTTTACTATTTGGCG	Y	N
AHGA148201	scaffold3557-56	CCAATTGCAAGTCAATGATGA	GAGAGGCTCCCTCCTCTCTC	Y	N
AHGA148202	scaffold3557-57	CCTTGCATCTCCTCCATTGT	TCTTCTTCACACCCCAAAGG	Y	N
AHGA148203	scaffold3557-59	CTGGGAAGACTGCAGACACA	GGGGAACGAGTCACCCTTA	Y	N
AHGA148206	scaffold3557-62	GTTTCAGGGGGAATGAGACA	AATCGAACCAAATCAAACCG	Y	N
AHGA148207	scaffold3557-66	TGAGGTGGTTGGTTGCCTAT	GCTGCAGCAGAGAAGAACAA	Y	Y
AHGA148212	scaffold3557-75	TTTGGAGCCTAACCCCTCTT	TGTGTGAGGTTAGATAGTCACAAAA	Y	Y
AHGA148213	scaffold3557-77	CCCCAGCAAAATTCCTACAA	GACCCAATTCTTCCAGCTCA	Y	N
AHGA148214	scaffold3557-78	GGAAATTGATGGCTTGCATT	AAATACGGTTCGATAAGGCAC	Y	N
AHGA148215	scaffold3557-79	TGCTTCTGCCATAACAATGC	GCTATGCCGGAGATGACAAT	Y	N
AHGA148216	scaffold3557-80	TTCACCGTTGTCTCCTTTCC	TCTCATTTCCAAGTACAAATCCA	Y	N
AHGA148218	scaffold3557-86	AGGTTTGCTTTTCCCTAGCA	CCAAATTGTCTTCCCCAATG	Y	Y
AHGA244581	scaffold50237-1	GGTGCAACGACCCAATTAAA	GAAATGTTTTGATTTCCTATTTGG	Y	N
AHGA244586	scaffold50237-11	TAAACCGTGGAGCTAGCCAT	CTAAGAATCTCACCGCCGTC	Y	Y
AHGA244588	scaffold50237-13	CCTTGCAATAAGCTTCGATGT	CCATGTTGAAATCCGTGGTA	Y	N
AHGA244591	scaffold50237-16	AGAGCATTGGCCTATGAAAGA	CCAGACGAATTCTGGACCAT	Y	N
AHGA244592	scaffold50237-17	CAATTTTGGTGTTATTTTTGGAA	GGTGGCTAAGGATGGCATAA	Y	N
AHGA244599	scaffold50237-25	TGGAAAAGAAAAGAGCGAGG	TTCAAATTAACACACACACACACA	Y	N
AHGA244602	scaffold50237-31	ATCATCATGCATGCCTTCAA	GAGTTTCCACCGTCTCCAAA	Y	N
AHGA244606	scaffold50237-36	TGAGTGCTACCACTGACTTCAA	AGTCACGTGCATCTGTCCAA	Y	N
AHGA244608	scaffold50237-39	GCAAGTACATGCCAGGCTTA	CAGGCAGCCACCTAAATTGT	Y	N
AHGA358460	scaffold72385-8	CACCACTGATTCATTCGACG	TGGCTTGGTTGTTGTTGGTA	Y	Y
AHGA358461	scaffold72385-10	GCCAAGTCAATTTCTACCAGC	TGGTGCTTTATGCTTTGTGG	Y	N
AHGA358463	scaffold72385-13	GAAGCAGCCATGCAATAACA	ACGCTGACGTTTGAGCTTCT	Y	N
AHGA358464	scaffold72385-15	GAAACTCACCCAGACAAATTCTT	GTCAGCATATGAACTCCGCA	Y	N
AHGA358471	scaffold72385-26	CACAACACAAACACCACAATGA	GGAACACCAATGTTTCCGAT	Y	N
AHGA360263	scaffold7534-4	TCGTCAATGAACAAGCACAA	TATTGGGTCAGGCTAGGTCG	Y	N
AHGA360264	scaffold7534-5	GAATGTGTATGGATGTGTGGTG	CGTGAAGAAGTGTGGGGTAG	Y	N
AHGA360266	scaffold7534-7	GGCGAAGAAGCTTTCACAAC	TCAAATGATGGAAGCTAAGCAA	Y	Y
AHGA360267	scaffold7534-8	TTTGGCCATTGACTCGGTAT	TTGCACGCAGCATAAGAAAC	Y	N
AHGA360268	scaffold7534-9	GTTTCTTATGCTGCGTGCAA	CACCAACCTCTCTCTCCCAA	Y	N
AHGA360269	scaffold7534-10	CTTTGCTATCTGGTTTCCGC	TTTGTGAAAATATGTGATACTTCAATG	Y	N
AHGA360270	scaffold7534-11	TCCCCCATAGTTCAGTTTGC	TTGGGCCTATTATCAGCAGG	Y	N
AHGA360272	scaffold7534-13	ACGGCTTGTTGGGCTACTTA	TTTTTGTGTTTTGGTCTGGC	Y	N
AHGA360273	scaffold7534-14	TCTTTTCTTCTCTATCGTTATAGGGTT	GGGACAAAATGTAATTTGTTGG	Y	Y
AHGA10586	scaffold1109-2	TCAAACCGAGGCTTGAAGTT	ACCACGAAATAGTGGTGCAT	Y	N
AHGA10587	scaffold1109-7	CCAGGCAATAAAACTTGCGT	AATCGAACCACCATCGATTT	Y	N
AHGA10589	scaffold1109-16	TACCTTGAACCCGAACCAAA	TTCTCGTTGCACTCAACAGG	Y	N
AHGA10590	scaffold1109-17	AAAATTCAATGACATGAAACGA	TGAATCTCCACTTTCTATTTGGC	Y	N
AHGA10592	scaffold1109-23	AACAAATTTAAAAATGCTAACCACA	CTTTAATCCATGTTATGATCCCA	Y	N
AHGA14036	scaffold11690-4	CATAAGCCAGTTTGGGAACA	GCTGGAGAATGGAGGAAACA	Y	N
AHGA14037	scaffold11690-5	CAATGGCTACCAATCATCCC	CATGTCCTTTGTGATTTCCTTG	Y	N
AHGA14039	scaffold11690-14	GTGGTGAGTTTGTCGTCCCT	AGAGAAAGACGCAACGGAAA	Y	N
AHGA14040	scaffold11690-15	TGAGTCCTGTTGTCTGAGGTTG	TGCACATGCATAGAACACCA	-	-
AHGA14044	scaffold11690-23	CATCCGCTTTCTCTCACCAT	TTGTGACAACCTTCCCCTTC	Y	N
AHGA109671	scaffold30125-1	ACCCACCAACACACAGGAGT	CGGGAAGAATCTTGCAGTACC	Y	N
AHGA109673	scaffold30125-4	CAAATCTACATCCTTGAGAAAAAGC	CGTTATTTTGGGTTATCAGTCTCTC	Y	Y
AHGA109674	scaffold30125-5	ACACGGGAGAACCCTTAGTG	TCGTACACTAAAATCAACCACCA	Y	N
AHGA109675	scaffold30125-8	TCCTTGATTCCTTTTGGCAC	TGTCTTTGATTTGGCAGATTTC	Y	N
AHGA109676	scaffold30125-9	TTTTTGTTTGGCGGATTTCT	AACGAGTTCAAGGTGTTTCG	Y	N
AHGA109678	scaffold30125-11	AGATGCAAGCAAAATGTGGG	AATTATCCAGTTGCAAGGGC	Y	N
AHGA109679	scaffold30125-13	CGTGTTGGTGAGTGCAGAGT	ATCACATCTCCTTTGGCACC	Y	N
AHGA109680	scaffold30125-14	CCACCATCGATTTGCTAAAAA	CGTCGAGGGCATATTTGATG	Y	N
AHGA109681	scaffold30125-15	TCCTTGATAATTATTTCGAAAACAACG	ACAGGAACTAATCAGTCCCATCA	Y	N
AHGA109682	scaffold30125-16	TGGTTAAGAACCTCATAATTCTTTCA	GAAATGCTTTTAGGTGTTAATTGGA	Y	N
AHGA109684	scaffold30125-19	TGACATATTTTCACCTGTAATAATCAA	GGGGATCAATTGAAAAACAAA	Y	N
AHGA109685	scaffold30125-20	TTTTTGCATACTCTTGTTCCCA	ATTTTGGACCTGAACAACCG	Y	N
AHGA109688	scaffold30125-25	TGAACTTCCAACCATGTGCT	TGCACCAAAATTAAACTGTCTAAAA	Y	N
AHGA109689	scaffold30125-27	TGTATGAGATGAGATTCAAAACCTCT	AATATGTGGCGGATGAGGAG	Y	N
AHGA109690	scaffold30125-28	TTTTGCCCTTAGCTTGCTTT	TCGAAACAAATAGGAATAATTGG	Y	N
AHGA109692	scaffold30125-37	GTCACGCGGCATGTAAACTA	ATAGTCAATGGTGGGAACGG	N	-
AHGA109693	scaffold30125-38	GAAGAGAACCATCTAGACGAACG	AAAGGGTGAAAACCGGTGA	Y	Y
AHGA109694	scaffold30125-39	ACGCATGTAGCAACACCGTA	GCATGCAGAAGCAATCACAT	Y	N
AHGA115734	scaffold31016-1	AAGAATGACCCCCACCTTCT	GAAATCTGAGTCAGGTGGTTGA	Y	Y
AHGA115735	scaffold31016-2	TGCGCATTTACATACCCAGA	TTCTTCACTTGTGTGTGGCG	Y	N
AHGA115738	scaffold31016-6	GAGAAAATGTAAAATTGATCCCTGA	AAAAATTTGGGCATATCAATTTC	Y	N
AHGA115740	scaffold31016-8	GCAAGGCCGTATCTTATCCA	AACCGAATTTTACAAAGAATCTCA	Y	N
AHGA115742	scaffold31016-11	CCAACATATTGCTCTACTCACCA	TTGCAGTTTTGGATATCGTCC	Y	N
AHGA115743	scaffold31016-12	AATCGAAACCCTCCCCAATA	AACGGATGGTCTGAGCTGTT	Y	N
AHGA115749	scaffold31016-21	GCCTCCAATTTGCGAATCTA	CTTGCTGTGGTGGATTTCCT	Y	N
AHGA115752	scaffold31016-24	TCTTCCTGCACAATGGATGT	TCAGGTTGCTTGCTTTGTTG	Y	N
AHGA115753	scaffold31016-26	CAGCAACCAGCAACTCAGAA	GCGAACTCTGCACACATCAT	Y	Y
AHGA115754	scaffold31016-27	GATGGTAGGGGCTGGGTAAT	GCCAAACGTGGTTTCAGTCT	Y	N
AHGA115756	scaffold31016-33	TGGTTACCAAAAAGATCGCA	TTTAACCACTGATGACACACGTC	Y	N
AHGA115757	scaffold31016-34	TGAGAGATCAGCGCACTCTT	TGATTCAAATTCGGAGTCCC	Y	N
AHGA115759	scaffold31016-37	ATTCGAGGGTGTTTTTGGTG	GAGCAACAATTTCTTGTTTGTCA	Y	N
AHGA117784	scaffold3131-9	CTGGCATAAGTTGGGAAGGA	ATAGACGGCGAAATCTGTGC	Y	N
AHGA117785	scaffold3131-11	AAAACCCTTCAAAATTACACCC	TTTGTGGAGTTAGAATTTTTCTCAAA	Y	N
AHGA117787	scaffold3131-13	ACCTAGGATTGGGGGTTGTC	TCATTGGTAATTTTGTCTCCTATTTT	Y	N
AHGA117788	scaffold3131-16	GGAACTCTCCACAAACACCAA	CCCCCTCCTTTTGTTCTCTC	Y	Y
AHGA117790	scaffold3131-19	TTTGCTTGTGCAAAGTTTGTTT	CTCGTCGGGGTAGTAGAAGC	Y	N
AHGA22754	scaffold13299-1	AGGAGTATTTTTGAAATTTTTGTCA	TGGCGAAAACTCAAGTACAGTTA	Y	N
AHGA22755	scaffold13299-4	TTTCCACCTTACTTGCACCA	GCTTCTTTGCTTGGATCCTG	Y	Y
AHGA22756	scaffold13299-5	TTAATTTTGCTGATGTGGCA	GATTGGAATGGAGGCTCAAA	Y	N
AHGA22758	scaffold13299-7	GTGACAGAATAGGCGGAGGA	GCAGGAACCAATCCAGAAAG	Y	N
AHGA22759	scaffold13299-8	CCGCTCTTCCTTTCTTCCTT	TCTCTGCAAACAAAGCATCG	Y	N
AHGA22763	scaffold13299-21	TCTATCCACCCGACCTGTTC	AATCACGCTGACATTGCTTG	Y	N
AHGA22764	scaffold13299-22	GCTGGATGAGTGATGCTGAA	TGGCCAATTTTCATACCACC	Y	N
AHGA22765	scaffold13299-23	ATGTGTGTCACCAACGGCTA	TCTTCCTAATGCGGTGCTCT	Y	N
AHGA22766	scaffold13299-24	CGTTTTATTTGTGTGCCACG	TAATCGCATATCCCCTGCAT	Y	N
AHGA22767	scaffold13299-25	ACGAGCTTGAGCATAACCCT	CACCCATTTCCATCCCATAG	Y	N
AHGA22768	scaffold13299-26	TGTCGCAAAAATATAAATTGACTAAGA	TGACGTGGCATTATTATGATTTG	Y	N
AHGA22772	scaffold13299-30	TCCATATGTCACAGGCAGGA	AAGCTCCTAACTTAGCCCGC	-	-
AHGA22773	scaffold13299-31	TCTCGAGCGTTGCACTTTTA	TTAAGTGTTGCAGGCCAAAA	Y	N
AHGA22774	scaffold13299-32	TCGTCATGGGGTTAAGATTT	GGGAGTCACTCACGTAAAGACG	Y	N
AHGA22775	scaffold13299-33	TCAAATTGATTTGTCCGATCT	AATTTGCATTCCCCAAATGA	Y	N
AHGA22776	scaffold13299-34	TCTGCGATAATATTAGAGGAACAAAA	TCCTTTCTCTTTGCCTGCAT	Y	N
AHGA22777	scaffold13299-35	ATGCAGGCAAAGAGAAAGGA	AGGCCATATTTCCAGTGCAT	Y	N
AHGA22779	scaffold13299-39	TCACACAAACCAAAATCAGTCA	GGAGATTCTGCTGGTGAAGC	Y	N
AHGA22783	scaffold13299-48	TTTAAAGTTCATTGACACAACGTG	TGCACGTACATCAACTGTATCA	Y	N
AHGA22784	scaffold13299-49	CCAACAAATACCTCAATGCTTC	ATTCAGTATATTTGCCTTAAACAATTT	Y	N
AHGA22785	scaffold13299-50	CATCCTCCCTTCTCTGCTTG	CTGGTGGGATCCACTCCTAA	Y	N
AHGA22786	scaffold13299-51	TTAGGAGTGGATCCCACCAG	CTCCATGGCTTTGCTTTCTC	-	-
AHGA22787	scaffold13299-56	GGGTTGAATTTGTGGGTCAC	ATCCTTTGGCCCATCATACA	Y	Y
AHGA22789	scaffold13299-59	TTCCTTGTTGGGGAGAAATG	GTTGGCAGAAGTTGGCAGAT	Y	N
AHGA22792	scaffold13299-66	TGTGTCCTGTCTCTCAAAACAAA	TAACTGTTACCGCACGGATG	Y	N
AHGA84015	scaffold24943-2	CACTTAGGGAGAGGCATGGA	TTTCATTTCTGCCCTCTGCT	Y	N
AHGA84017	scaffold24943-4	GCGCCCAAAATCTAAAATCA	CGTTGACGTATTTCGCATGT	Y	N
AHGA84018	scaffold24943-5	ATACTGCCGGTACGCATTTT	TTGAGTCAGGCATGAGCAAG	Y	N
AHGA84019	scaffold24943-6	AAGTGCCTAGAGCCACCAAC	AACACCGATTCACCTCCAAG	Y	Y
AHGA84020	scaffold24943-7	GTGATGGGCTAACAGTGGGT	TTTGCATACAAAATCGTCCC	-	-
AHGA84021	scaffold24943-8	CGATTTGCTGAAAGAATACGC	TTTTAATTAACCTTTAACATCATTGGA	Y	N
AHGA84022	scaffold24943-9	TGGAACAAATTGATCAGCCTC	AACCATTTTTGGTACATGTTATGG	Y	N
AHGA84024	scaffold24943-13	GAAGAAGACGAAATGGGCTG	GACACCCAAATCGGACTAGC	Y	N
AHGA84025	scaffold24943-15	TGTGGCGATCGTATCACATT	TTTGACATGTTATTCTTCTTCAAGTTT	Y	Y
AHGA84026	scaffold24943-16	CCCAACTTAACATGTAACAGCG	CATGTGCATAAATTCTGAAAAAGC	-	-
AHGA352176	scaffold7039-2	TAATTTATCCATCTGGCGGG	GGGCAGCAATTTTTGTGTTT	Y	N
AHGA352177	scaffold7039-4	TTTTGTTTTTGAAGTTTGTCGAA	TCCCAAAAATCTTTCAATTTGC	Y	Y
AHGA352178	scaffold7039-5	AATGGGAGGCTCGAAAAGTT	TTTGCGTCACGGTTATACCA	Y	Y
AHGA352179	scaffold7039-6	ATTGAGACATTGGCCCAAAA	GCCTCTGATCTGATCTTTCCC	Y	Y
AHGA352180	scaffold7039-7	TGCTAGGAGACAGCAACTTTTG	AGCGGGCTTTGAAGGTTATT	Y	N
AHGA352182	scaffold7039-12	GTCAAGGCCCTAAACACCAA	CATGCACACCCCTAATGTTG	Y	N
AHGA352185	scaffold7039-17	AGGGGAGAGAGAGGCGTTAG	ATCGGTGAACCGGATAAACA	Y	N
AHGA352189	scaffold7039-22	AATGGCAATGCAAGCACATA	AACCACTCATCCCAAAAGCA	Y	N
AHGA352192	scaffold7039-25	AGCCTCTTTTGCTTCATTTTT	CATTCATTTACGCAACCTTCA	Y	N
AHGA352193	scaffold7039-26	GCATTTAGGACCGCTGAAAA	CCTCATCATCAACTTGCGTG	Y	Y
AHGA352195	scaffold7039-28	AGATACGCGTACATGATGGAG	TTCTGGATGGAGAGACGAAAA	Y	N
AHGA352196	scaffold7039-29	TGGTTTAATTATTCAGCACCAAAA	CCAACCTTGGAGTGAGCTTC	Y	N
AHGA352197	scaffold7039-30	TTTGGTACACGAACCCAAAT	CAATTTTTGTGTATCTTGTGGCTT	Y	N
AHGA352198	scaffold7039-32	CCATAGGACACGCATACACG	TGTTTTAAAAGGTTGTTTACTGTTGG	Y	N
AHGA352200	scaffold7039-37	AGAGAGGATCTCCTCCCCTAA	ATTTGCTGAAATTCTTCGCC	Y	N
AHGA352202	scaffold7039-39	CAAAAGAAGGAGAAACCAACCTT	CGACTGCACCTGAGTTTTCA	Y	Y
AHGA352203	scaffold7039-43	CGCATGATGATGCTAGCTGT	AGAATGGAGTAGTGGGGGAA	Y	N
AHGA352204	scaffold7039-44	TTCCCCCACTACTCCATTCT	CATTACAGTTAGACGCCGCC	Y	Y
AHGA352205	scaffold7039-45	TTCTAGTGGCGTTGACATGC	AAAAAGGGGTGCACAATGTT	Y	Y
AHGA352206	scaffold7039-47	ATGTGGCCATCGAAAGAAAG	GAGTTCGCAGTGGCATGTTA	Y	N
AHGA352207	scaffold7039-48	ATAGCATGCCGTTGCTTACC	TGATGTGGCTGTCGAAAGAG	Y	N
AHGA352208	scaffold7039-51	CTTTTGCACCGTCCATGTTA	AAAATTTTTCAATCAACATATCGC	Y	N
AHGA352209	scaffold7039-52	ATTAGCGATATGTTGATTGAAAAA	CTACGGCCCAATCTTCATGT	Y	N
AHGA352210	scaffold7039-53	AAAATTTAAGGTGATCCAAAGAGA	GCCTCCCTCCTTTTCCTTAAT	Y	N
AHGA352211	scaffold7039-54	AAAAGGAGGGAGGCTAATGC	TGCGGGTTCGAATCTTCTAT	Y	N
AHGA352212	scaffold7039-55	TGTACCAACAAGAAAATCATCCA	CCAATCTTCATGTCTGGGCT	Y	N
AHGA352213	scaffold7039-56	TCTGGGCCATGTATGTCAAA	TCAATGGTCATGGACGAAAA	Y	N
AHGA352214	scaffold7039-57	ACAAACAAACCCACCCGTAA	ATGCCGCATTGGAACATTAT	Y	N
AHGA352215	scaffold7039-58	GATTGAAATGCAGGAGATGTCA	CAAGCACTCTGGACCTAGCC	Y	N
AHGA352216	scaffold7039-59	GACTATGCAATGGCCTGGAT	GCAGCAGAGGGTTTTGTTTT	Y	N
AHGA352217	scaffold7039-60	TTTATTTTCCATACCCTCCTTCA	GTCCAAACCGTTCTTGCAGT	Y	Y
AHGA352218	scaffold7039-61	TCCATACCCTCCTTCATTTCTC	GTCCAAACCGTTCTTGCAGT	Y	N
AHGA352219	scaffold7039-62	GAATATTTATTTTCTGGCACTTGGA	CTCATAGTTGGCCCGGTAAC	Y	N
AHGA352220	scaffold7039-65	GGCAAGTTGACAGCGAAAAT	AAACGACAACAGCAGCAGTG	Y	N
AHGA352227	scaffold7039-76	TTCACCATCTAAAAAGAGTAAAAACAA	TTTCGGTTGAAATCGAATGA	Y	N
AHGA352229	scaffold7039-78	ATGGGTTTGGGTTTGTCGTA	TGAAGAATAATGCCCGGCTA	Y	N
AHGA352230	scaffold7039-80	CCTCTGTGGAGGGAAGTATTTG	TGACCCTGTGGATCGAATAA	Y	N
AHGA352235	scaffold7039-92	TAAAAGCCGCAAGAGAAGGA	GGCCATTATTGAAGTTGCGT	Y	N
AHGA352239	scaffold7039-98	TGTTTCGGTTTCAATCCCTC	ATCAGGTTAAGGAGGCCCAT	Y	N
AHGA352240	scaffold7039-99	ATGGGCCTCCTTAACCTGAT	AAGACCGACAGATCACCCAG	Y	N
AHGA352241	scaffold7039-100	GGACCGATTATGTACCGCAA	AAGCTAAATTCGGCTTTTTCG	Y	N
AHGA352244	scaffold7039-103	AAATAATGCCCTGACGATGC	TGGTCGAATATTCATGTGGTATTT	Y	N
AHGA352248	scaffold7039-111	CAAAAGAGTGAAACCCCCAA	GGTAGAGCATTGAGATGGGC	Y	N
AHGA352249	scaffold7039-112	GCCCATCTCAATGCTCTACC	GGGAAGAGGAGGGACAAAGT	Y	N
AHGA352252	scaffold7039-117	TTTTTCATTTGTCATTCATTTTTG	GGGTCTGGGTCACATCAAAT	Y	Y
AHGA352253	scaffold7039-118	TCTCAAAAGCAGGCAGCATA	GCGCGTCCTCTTAATGACTG	Y	N
AHGA352254	scaffold7039-120	AAACAAATAAATAAAATAGCCAACGA	AATTGGATTTGATTTGCATGTG	Y	N
AHGA352255	scaffold7039-121	CTGGCCTTCCACTGTCATTT	CTTCATCTTCTTTTATTAGGATCAAGA	Y	N
AHGA352257	scaffold7039-123	AAAATGAGCCGCCTTAGTCA	AGGGAGAGCAAGAGGAGGAG	Y	N
AHGA352258	scaffold7039-126	TGTGAAAGTTTAGCGGGTGA	ATTTGGGTGGTACGCTCTTG	N	-
AHGA352259	scaffold7039-127	TGAAGAGACTGGAAGCTAATTGAA	TGACCAAAGTCAGGCACAAA	Y	N
AHGA352260	scaffold7039-129	TTTTTGTGCCTGACTTTGGTC	TGTGAACCTTCCAACTTAACAAAA	Y	N
AHGA352261	scaffold7039-130	GCATCAAGAAGCCAAAGACA	ATGTTGGGAGCACCACATCT	Y	N
AHGA352262	scaffold7039-131	CTCAATGAGTTGCCTCATGC	GCATTGGGCCTGATTTGTAT	Y	Y
AHGA352263	scaffold7039-132	ACCACAAGAGAAAGGGAGGG	GGAAGGACAAACCAGGTTCA	Y	Y
AHGA352264	scaffold7039-136	CCTGCGCAGAATACAGACAA	AGCTTGCACTTCCCAAAGAA	Y	N
AHGA352265	scaffold7039-137	ACGCGAGTCTAACACGGTCT	TTTCCTTTTAAAACCCGTCG	Y	Y
AHGA352266	scaffold7039-140	TTTGAATTAACATGTGGGGGA	GGAAAGCTCTCCGTTGTGAC	Y	N
AHGA352267	scaffold7039-141	GCCGATGTACCACCTATTCG	TGCATCTCCGAATCACTCCT	Y	N
AHGA352268	scaffold7039-143	CCCAAAATGGACCAGACATC	TGGGCTAAAATGAGAATTGGA	Y	N
AHGA352269	scaffold7039-144	CCATCGTTTAAAGGTGTCCAA	CTCTTTTACGAAATGAAATTTAAAAAC	Y	N
AHGA352270	scaffold7039-145	CAAAATCAAATTTCGCTAACTCA	TCACTGCCAACTGTTGAAGTTT	Y	Y
AHGA352271	scaffold7039-146	CGAACACGCAGAAGCAATAA	TCAGAGTCTAATGTCGATAACGTG	Y	N
AHGA352272	scaffold7039-147	GAGGCACCCAATTGATCTTT	TGAAACTCAAGATAAAACTTAACAAAA	Y	N
AHGA352273	scaffold7039-149	AAAACAAACGCAGCCTCACT	GGCATTTCAGATTTCCCCTT	Y	N
AHGA352274	scaffold7039-150	CCAAACTTGCAGAGTTGCCT	GCAATTGCGCAGAAGTCAT	Y	N
AHGA352280	scaffold7039-162	GCCCCTGGTTACATTCCTCT	CTTGCCCTGCATGATGACTA	Y	Y
AHGA352281	scaffold7039-163	CGAATATTAGACACGTCAACACA	CGAATACGTTTGGACCATCA	Y	N
AHGA352282	scaffold7039-164	GGATCAACCATGCTGGAACTA	CAATTCAAGCACCGTCTCAA	Y	N
AHGA359257	scaffold73566-2	TTTTGTCCCTCCTAGAGGTTGA	ATTAGCCCCCTACCACCTTG	Y	N
AHGA359259	scaffold73566-4	TCAGTGTCAGCAAAGTTGGG	AGCCAAGACTGGTCGAAAAA	Y	N
AHGA359260	scaffold73566-5	ATACCCTAATCCCAGCTCCC	AGCGATGAATCACAGCTCCT	Y	N
AHGA359261	scaffold73566-6	AGGGAGAGTCCGAGGGATAA	AGCGATGAATCACAGCTCCT	Y	N
AHGA359262	scaffold73566-9	CTAATCACAGCCACCACCCT	CACGACAGCAATGGTGAATC	Y	Y
AHGA364670	scaffold8208-3	TTAGGAATGTTTGCACTGCG	AAATCTAAACCAATCCAAACCG	Y	N
AHGA364672	scaffold8208-7	TTTTTCAGTACCCACGCATTC	TGTGCCTTTAACAAGTGAATTTTG	Y	N
AHGA364673	scaffold8208-13	TGATAGAATCAGTCTTGCGTGG	CAAACTCGCACGTTATTGAAA	Y	N
AHGA364674	scaffold8208-16	ACCCTTTTGATTCCCTAGCA	ATGAGATGTGTGTTTGGGGC	Y	N
AHGA372601	scaffold9563-1	GCTTGCGATGCTTCTTTTCT	AACTTGCCGAGCAGAGTGAT	-	-
AHGA372602	scaffold9563-2	GAGCAAGAAATTCAACACCGA	ACACGTCGTGCCCTATTCTT	Y	N
AHGA372603	scaffold9563-3	AAATCCGATTCCGTCATTCC	TGACATGTGTTGATATCTCCGA	Y	N
AHGA372604	scaffold9563-7	TTAATAGGGAGCGGGGATCT	GCTTTCATTTTTCAATGTTCCG	Y	N
AHGA372605	scaffold9563-9	TGGACATGACACCACATAGGA	CACGTGTCAATGTGTCCAACT	Y	N
AHGA372606	scaffold9563-10	TCGGTTTGGGAGACACTCTT	TTGTAAGCAGACGCCACATC	Y	Y
AHGA372611	scaffold9563-27	GATGGCACCACCGTATGTTT	CAAGGATGTGGGTTTTGTCC	Y	Y
AHGA372614	scaffold9563-32	TCATTTTTGTGTGTGTTATCCTCTC	CAAAGATCAAAATGAGGGCA	Y	N
AHGA372615	scaffold9563-34	CGGAGAGAGTTATGGGCAAA	CAAGTGAACAAGGCCCAAAT	Y	Y
AHGA372622	scaffold9563-48	AGCCGGTTCTACCGGTTAAT	GGATAGATGCAAGGGTGTGG	Y	N
AHGA61558	scaffold20627-2	CACTGCCAGCGAAAATAACA	CATTTTCTGAACCACTGCGA	Y	N
AHGA61560	scaffold20627-5	AAATTGGGGGATTAAATGGC	AGCAGAGGAACTTCGATGACA	Y	N
AHGA61563	scaffold20627-8	CCTGGTCACCATCTCTTTCA	TGGTCTTTTAAGGTTTTTGTGTCA	Y	Y
AHGA61564	scaffold20627-9	AAAAACTTTCTGCGTCACGA	TGTCAAAATGGTGAAACCAAA	Y	N
AHGA61569	scaffold20627-17	GGAAGCAAACTCGTTTCCAA	TCGCAATCAAGGTAGAGGCT	Y	N
AHGA61572	scaffold20627-21	TAAACCTTCGCAAACCATCC	GCTCAGGAACGAAAATGTCC	Y	Y
AHGA61573	scaffold20627-24	ATCCGAAACTGATGCGTTCT	AAGATATCAACTCTGCTAGATAACCAA	Y	N
AHGA61574	scaffold20627-26	GAAACTTTCTGTGTCACGGTTAAA	CCGTAGCTAATCAATTCCATGA	Y	N
AHGA178359	scaffold39993-2	GCACTATCAGCAGGCACAAA	TCTGTCTTCTTGTCATGAATTGC	Y	N
AHGA178360	scaffold39993-3	CCCAATTTAGTCCCTGATTCC	TGATGGTTGCTTTCTGTTGTG	Y	Y
AHGA178361	scaffold39993-5	ACGAAAATGGCGGTGTTAAG	AGTCATATTCCTTGCCGGTG	Y	N
AHGA178362	scaffold39993-6	AGGGAGAGATTTGTTGGTGG	AATGAAACCACGCAGCTTCT	Y	Y
AHGA195517	scaffold4258-7	ATACGTCCGGAGAACCCTCT	TTTGCAAATGCGTGTAGCTC	Y	N
AHGA195519	scaffold4258-10	GCTAATGCTCCACAGGCTTC	CTTGTGACTAGAGGCGGAGG	Y	N
AHGA195520	scaffold4258-13	TCCAGCGATCGAGTTATTGA	TGATGATATTTGGCTATGCAATTT	Y	N
AHGA195521	scaffold4258-17	CATGTGGTCCATACCCACAG	CCAAAAATTTCTGAGCGAACA	Y	N
AHGA195522	scaffold4258-18	CCATTCGAAAATTCATGACG	TCAAGTAAGCGGTGGAATGA	Y	N
AHGA195525	scaffold4258-24	AAATTCCAATAATCGTCGTCGT	GTGTGGATTTGGATATCGGG	Y	Y
AHGA195527	scaffold4258-26	GAATTCCAAGAGGTCGGAAA	CATATATTCACCTTCCCGCA	Y	Y
AHGA195528	scaffold4258-27	TTTCTGCGGGAAGGTGAATA	AGACCTGCGAAATCTTCGTG	Y	Y
AHGA195530	scaffold4258-30	TGCGTGAGAACAAATGAAAA	TAAATTTGGTTGCCCAAAAA	Y	N
AHGA195531	scaffold4258-34	TCTGATGTATCTAAATATGATTTTGCC	ACAATCAAGTGTCTCCGTGG	-	-
AHGA195532	scaffold4258-35	AACTTGACCAATTTGGGATTTT	TTTTTGGAGGGTAAATTTGTTAAT	Y	N
AHGA195533	scaffold4258-36	CGGCAACAGAAAATACACGA	CTCTTCTTCCATGTCAGCCC	Y	N
AHGA195535	scaffold4258-38	TACGTTTGCGTTTTGAGCAG	CAGCGGATTTGAGTTTTTGC	Y	N
AHGA195536	scaffold4258-39	TCTCCTCCGTATTTTGAGAACT	CCGCCAACCAATGAATTAAA	Y	N
AHGA195537	scaffold4258-43	TCCATGACATATACTAATTAAGGAGGG	GACCCCGTTGACAACATCAT	Y	N
AHGA195539	scaffold4258-47	CATGCATAAACTGCTGCTGG	GGTTGACACAACAGCAATGG	N	-
AHGA195542	scaffold4258-51	CCGTTGAAGGAAATAAACATTTG	CCAAAGATAAAGAGACTTGAACCT	Y	N
AHGA195543	scaffold4258-52	GCGTGCACCGGAAGTTATAG	TTTTGCATTCATCAAGAAATGA	Y	N
AHGA195544	scaffold4258-53	CCATTTAGGAAAGGAAAAAGAGG	GCCAAAAACAGGGTTGAAAA	Y	N
AHGA195546	scaffold4258-56	AGGTGGTGGGATACAAAACG	TGCATAAAGCATTCAAACTCC	Y	N
AHGA195547	scaffold4258-57	CAGAAATTCTCAAATTCATCTCCA	TTGGAGGAAGAACAAGATGCT	-	-
AHGA195548	scaffold4258-58	CTTAATGGCAGTGACGGTGA	TCACCTCGTGTTCTTTGTCG	Y	N
AHGA195550	scaffold4258-61	GAAGGAAAATCAGGTGGGGT	TTAAACACTTTCGACTGATCATAAA	Y	N
AHGA195551	scaffold4258-63	ACTCATCGAGTCGAGCCTTC	GATCTTTCACTCCACGCTCC	Y	N
AHGA195552	scaffold4258-64	GCACTCAAAATTTATTTGTTTTAGC	GAAACCCAACCACATATTTATACGA	Y	N
AHGA195553	scaffold4258-65	TCCCTACTCCATCTGCTGCT	AGGGTTTCGTTGAGGAGGTT	N	-
AHGA195554	scaffold4258-66	ATCAAACACGAGCCCATTTC	TCTATTGCCATTTTGAGCCC	Y	N
AHGA195556	scaffold4258-70	ATGAAAGATCTATTTCGTCATTATTTT	TTTAGAAAAGGAGGATAAAGCATAAA	-	-
AHGA214481	scaffold45510-1	TCCAAACCTCAATCGGGATA	AGCTGATGTGGCATGTTTTT	Y	N
AHGA214482	scaffold45510-3	TGATGATGACACGTTAGGGC	AGGTCGTGGATAAAACATGC	Y	N
AHGA214484	scaffold45510-9	TAGAGGAAAGCACCACGGTC	CACACCACAGCCCCTAAACT	Y	Y
AHGA214485	scaffold45510-10	TCCGGATGGAACATGTTTTT	TAAGCCCTTTAGGCTCGTCA	-	-
AHGA214486	scaffold45510-11	TGACGAGCCTAAAGGGCTTA	TGAGAAATGTTAGGGAGTGATTAAAA	Y	N
AHGA214492	scaffold45510-23	AGATCTCCCGACCCAATTCT	TCTCTCTAGCGGGACTCAATTT	Y	Y
AHGA214493	scaffold45510-24	TTGCGTCCTCGTACTTTTCC	CGAAGCTAAGACGGTGGTGT	Y	N
AHGA214494	scaffold45510-26	TGCCGATAACCTTTTGGTTC	TTTTGCCAGGCGGTTATTAG	Y	N
AHGA214495	scaffold45510-30	ACGGCGATAACGAAAGAGAA	ACGTACCGTAGCAAACACCA	Y	N
AHGA214496	scaffold45510-31	GCACCGTAGCAAACACCTTT	TTTTTAAAATGACCAACTAAATCTCTT	Y	N
AHGA258605	scaffold5263-2	TGATAGCGTCATTTCAATCCA	AAACAAAAATCAAGCAAACAACAA	Y	Y
AHGA258606	scaffold5263-4	TAGTGCCACACCTCTTCAGC	TCGTCAACCAGCTTGCATTA	Y	N
AHGA258607	scaffold5263-6	TACCCATGCCAGAGAGATCC	ACGGGCTCAATAACAACGAC	Y	N
AHGA258609	scaffold5263-11	TCGGCACCAAAGTTATAGGC	ATTGCTCCTTGGTGCTATGG	Y	N
AHGA258610	scaffold5263-13	TTTCACAATTGCACCTCTGC	AATGGATGGAAGAGGGGTTT	Y	N
AHGA258611	scaffold5263-14	AGCTGAATGGGTATTTTTCTTG	TTTCTAATTCAATTTTTGCGAAT	Y	N
AHGA258613	scaffold5263-17	CGGTGTTTAGTCACCATAGGAG	GCATTCTACCGTTGTTGATGG	Y	N
AHGA258614	scaffold5263-19	CCATCGTTAAACTCAGAAATTCG	GAATCGGATCCCTACTCCCT	Y	N
AHGA258617	scaffold5263-24	CCAAAGAAGAGAGAAACACGAA	TCGTTGCAAGCAAATCAGAC	Y	N
