# Supplementary material for: Genomic survey sequencing for development and validation of single-locus SSR markers in peanut (Arachis hypogaea L.)
Source: BMC Genomics. 2016 Jun 1;17:420. doi: 10.1186/s12864-016-2743-x (PMC4888616; doi:10.1186/s12864-016-2743-x)
Supplement: Additional file 3: Table S3. — List of 96 A. hypogaea accessions used in this study. The table includes information about locality, accession code, subspecies and varieties. The ICRISAT codes, which can correspond to the accession code in the National Medium-term Peanut Genebank of China, are presented in parentheses. (XLSX 12 kb) [file 12864_2016_2743_MOESM3_ESM.xlsx]

## Sheet: Sheet1
Supplementary Table S3 List of 96 A. hypogaea accessions used in this study. The table includes information about locality, accession code, subspecies and varieties.The ICRISAT codes, which can correspond to the accession code of the National Medium-term Peanut Genebank of China, are presented in parentheses.
Locality	Voucher accession code	Subspecies	Varieties
Henan, China	Zh.h1044	ssp. hypogaea	var. hypogaea
Jiangsu, China	Zh.h1409	Intermediate	Intermediate
Fujian, China	Zh.h0366	ssp. fastigiata	var. vulgaris
Jiangsu, China	Zh.h1149	ssp. hypogaea	var. hypogaea
Sichuan，China	Zh.h4600	ssp. fastigiata	var. vulgaris
Henan, China	Zh.h4647	ssp. fastigiata	var. vulgaris
India	W.h2894	ssp. fastigiata	var. vulgaris
Hunan, China	Zh.h1837	ssp. fastigiata	var. vulgaris
Shanxi,China	Zh.h1657	ssp. fastigiata	var. vulgaris
Hubei, China	Zh.h1250	ssp. hypogaea	var. hypogaea
India	W.h2955	ssp. hypogaea	var. hypogaea
India	W.h1510	ssp. fastigiata	var. fastigiata
Sichuan，China	Zh.h0585	ssp. hypogaea	var. hirsuta
Guangdong,China	Zh.h2624	ssp. hypogaea	var. hypogaea
Hainan, China	Zh.h4851	ssp. fastigiata	var. vulgaris
India	W.h3692	ssp. fastigiata	var. vulgaris
Thailand, China	Zh.h3975	ssp. hypogaea	var. hypogaea
Beijing,China	Zh.h4927	ssp. hypogaea	var. hypogaea
Hubei, China	Zh.h6004	ssp. fastigiata	var. vulgaris
Jiangxi, China	Zh.h4763	ssp. fastigiata	var. vulgaris
Jiangsu, China	Zh.h1197	ssp. hypogaea	var. hypogaea
Jiangsu, China	Zh.h1182	ssp. hypogaea	var. hypogaea
India	W.h4318(ICGV86743)	ssp. hypogaea	var. hypogaea
Fujian, China	Zh.h1312	ssp. hypogaea	var. hypogaea
Guangdong,China	Zh.h2667	ssp. hypogaea	var. hypogaea
Guangdong,China	Zh.h5098	ssp. hypogaea	var. hypogaea
Zambia	W.h1452	ssp. hypogaea	var. hypogaea
Heilongjiang, China	Zh.h4833	ssp. fastigiata	var. vulgaris
Heilongjiang, China	Zh.h2193	ssp. fastigiata	var. vulgaris
Guangxi, China	Zh.h2339	ssp. hypogaea	var. hirsuta
Zhejiang, China	Zh.h2288	ssp. hypogaea	var. hirsuta
Hubei, China	Zh.h2527	ssp. hypogaea	var. hypogaea
Hubei, China	Zh.h1246	ssp. hypogaea	var. hypogaea
India	W.h6297(ICG10606)	ssp. fastigiata	var. vulgaris
Zhejiang, China	Zh.h4712	ssp. fastigiata	var. vulgaris
Hubei, China	Zh.h4664	ssp. fastigiata	var. vulgaris
Guangxi, China	Zh.h0454	ssp. fastigiata	var. vulgaris
Hebei, China	Zh.h0003	ssp. fastigiata	var. fastigiata
Henan, China	Zh.h0551	ssp. hypogaea	var. hirsuta
Zhejiang, China	Zh.h5071	ssp. hypogaea	var. hypogaea
India	W.h3901	ssp. hypogaea	var. hypogaea
Hainan, China	Zh.h4889	ssp. fastigiata	var. vulgaris
Hubei, China	Zh.h6017	ssp. fastigiata	var. vulgaris
Hubei, China	Zh.h6070	ssp. fastigiata	var. vulgaris
Yunnan,China	Zh.h2150	ssp. fastigiata	var. vulgaris
India	W.h2888	ssp. fastigiata	var. vulgaris
India	W.h2910(ICG2976)	ssp. fastigiata	var. vulgaris
India	W.h3114	ssp. hypogaea	var. hypogaea
India	W.h3125(ICGS109)	ssp. hypogaea	var. hypogaea
Henan, China	Zh.h5442	Intermediate	Intermediate
Shandong, China	Zh.h6180	Intermediate	Intermediate
Sichuan，China	Zh.h1241	ssp. hypogaea	var. hypogaea
India	W.h1558	ssp. fastigiata	var. vulgaris
America	W.h1425	ssp. hypogaea	var. hypogaea
Hebei, China	Zh.h0726	ssp. hypogaea	var. hypogaea
Sandong,China	Zh.h0766	ssp. hypogaea	var. hypogaea
Sandong,China	Zh.h0768	ssp. hypogaea	var. hypogaea
Beijing,China	Zh.h0682	ssp. hypogaea	var. hypogaea
India	W.h4008	ssp. hypogaea	var. hypogaea
India	W.h1498	ssp. fastigiata	var. fastigiata
America	W.h3216	ssp. fastigiata	var. fastigiata
America	W.h3231	ssp. fastigiata	var. fastigiata
India	W.h3429	ssp. fastigiata	var. fastigiata
India	W.h4302(ICGV86745)	ssp. fastigiata	var. vulgaris
Jiangxi, China	Zh.h0602	ssp. hypogaea	var. hirsuta
Jiangxi, China	Zh.h0610	ssp. hypogaea	var. hirsuta
Hebei, China	Zh.h0691	ssp. hypogaea	var. hypogaea
Shandong, China	Zh.h0080	ssp. fastigiata	var. vulgaris
Anhui,China	Zh.h0125	ssp. fastigiata	var. vulgaris
Guangdong,China	Zh.h0277	ssp. fastigiata	var. vulgaris
India	W.h1507	ssp. fastigiata	var. fastigiata
Hebei, China	Zh.h1626	ssp. fastigiata	var. vulgaris
Guangdong,China	Zh.h1996	ssp. fastigiata	var. vulgaris
Yunnan,China	Zh.h2146	ssp. fastigiata	var. vulgaris
Guizhou, China	Zh.h2153	ssp. fastigiata	var. vulgaris
Liaoning，China	Zh.h2175	ssp. fastigiata	var. vulgaris
Shandong, China	Zh.h2783	Intermediate	Intermediate
America	W.h3762	ssp. fastigiata	var. vulgaris
Thailand, China	Zh.h3689	ssp. fastigiata	var. vulgaris
India	W.h3664(ICG6326)	ssp. fastigiata	var. vulgaris
Anhui,China	Zh.h4709	ssp. fastigiata	var. vulgaris
Beijing,China	Zh.h5219	Intermediate	Intermediate
Shandong, China	Zh.h5302	Intermediate	Intermediate
Hubei, China	Zh.h5874	ssp. fastigiata	var. vulgaris
Hubei, China	Zh.h6003	ssp. fastigiata	var. vulgaris
America	W.h5671	ssp. hypogaea	var. hypogaea
Shandong, China	Zh.h0530	ssp. hypogaea	var. hirsuta
America	W.h3187	ssp. fastigiata	var. fastigiata
Hebei, China	Zh.h0697	ssp. hypogaea	var. hypogaea
Guangdong,China	Zh.h0267	ssp. fastigiata	var. vulgaris
India	W.h3022(ICG3908)	ssp. hypogaea	var. hypogaea
India	W.h4036	ssp. hypogaea	var. hypogaea
India	W.h6285(ICG7373)	ssp. fastigiata	var. vulgaris
India	W.h6275	ssp. fastigiata	var. fastigiata
Hubei, China	Zh.h7714	ssp. fastigiata	var. vulgaris
India	W.h7154(ICG12625)	ssp. fastigiata	var. aequatoriana
